# Supplementary material for: Molecular landscapes of glioblastoma cell lines revealed a group of patients that do not benefit from WWOX tumor suppressor expression
Source: Front Neurosci. 2023 Sep 15;17:1260409. doi: 10.3389/fnins.2023.1260409 (PMC10540236; doi:10.3389/fnins.2023.1260409)
Supplement: Supplementary file 6 [file Table_1.XLSX]

## Sheet: Suppl.Table 1 Title
	Supplementary Table 1 – Additional characterization of U87MG, T98G, U251MG, and DBTRG-05MG regarding the genetic alterations and putative disease subtype.
	The "Overview" spreadsheet includes data on genetic alterations (acquired from Cancer Cell Line Encyclopedia) and putative GBM subtypes (acquired from scientific papers).
	Subsequent spreadsheets provide details on genetic alterations acquired from Cancer Cell Line Encyclopedia for each cell line.

## Sheet: Overview
Cell line	Acquired from Cellosaurus		Acquired from Cancer Cell Line Encyclopedia						Acquired from various literature sources (DOI provided for each statement) - notice the inconsistency between studies - these cell lines are not a part of Human Glioblastoma Cell Culture (HGCC) resource (https://hgcc.se/)
	Accession number	IDH1/2 status	Disease subtype	Lineage subtype	Number of mutations	Number of gene fusions	↓ Oncogenic alterations ↓		Resemblance to expression subclass
U87MG	CVCL_0022	wild-type	Glioblastoma	Diffuse Glioma	254 (in 215 genes)	25 (concerning 43 genes)	−	NF1 K1423M	Proneural (10.1016/j.adcanc.2022.100045), Proneural (10.3390/cancers15041027), Mesenchymal (10.1038/s41419-023-05734-y)
T98G	CVCL_0556	wild-type	Glioblastoma	Diffuse Glioma	489 (in 464 genes)	26 (concerning 45 genes)	−	TP53 M237I	Proneural (10.1038/s41419-023-05734-y), Mesenchymal (10.1134/S1990519X16050072)
U251MG	CVCL_0021	wild-type	Glioblastoma	Diffuse Glioma	285 (in 247 genes)	26 (concerning 41 genes)	−	RAD50 E676* ; PTEN E242fs ; TP53 R273H ; NF1 I679fs	Classical (10.3390/cancers15041027), Mesenchymal (10.1016/j.adcanc.2022.100045)
DBTRG-05MG	CVCL_1169	wild-type	Glioblastoma	Diffuse Glioma	649 (in 609 genes)	19 (concerning 35 genes)	BRAF V600E	POT1 G40*	Mesenchymal (10.1126/sciadv.aba1862), Proneural (10.1158/1541-7786.MCR-13-0513)
							Gain-of-function	Loss-of-function

## Sheet: U87MG_mutations
254 alterations in 215 genes
Gene	Chromosome	Position	Variant Type	Variant Info	Ref Allele	Alt Allele	Allele Fraction	Ref Count	Alt Count	GT	Phasing Set	DNA Change	Protein Change	HGNC Name	HGNC Family	Transcript	Transcript Exon	Transcript Strand	Uniprot ID	Short Tandem Repeat	dbSNP ID	dbSNP Filter	Issues	GC Content	Lineage Association	Cancer Molecular Genetics	CCLE Deleterious	Structural Relation	COSMIC Hotspot	COSMIC Overlapping Mutations	Associated With	LOF	Driver	Likely Driver	Transcript Likely LOF	CIViC ID	CIViC Description	CIViC Score	Population Allele Frequency	Likely GOF	Likely LOF	Hess Driver	Hess Signature	Cscape Score	DANN Score	Revel Score	Funseq2 Score	PharmGKB ID	DIDA ID
ABCB10	chr1	229558173	SNP	SILENT	G	A	0.937	0	14	1|1		c.480C>T	p.L160L	ATP binding cassette subfamily B member 10	ATP binding cassette subfamily B	ENST00000344517.5	1.0	-	Q9NRK6	False	rs982826788		as_specific	0.7855361596009975			False		False			False	False	False					4.31	False	False	False		0.227451	0.5144412506873406		0.0
ADRB1	chr10	114044688	SNP	MISSENSE	T	C	0.35	26	14	0/1		c.556T>C	p.S186P	adrenoceptor beta 1	Adrenoceptors	ENST00000369295.4	1.0	+	P08588	False				0.6708229426433915			False		False			False	False	False					7.3	False	False	False		0.742626		0.526	2.0
AFF3	chr2	99593246	SNP	SILENT	G	C	0.572	16	20	0/1		c.2490C>G	p.T830T	AF4/FMR2 family member 3	AF4/FMR2 family Super elongation complex	ENST00000409579.5	15.0	-	P51826	False	rs763161925		as_specific	0.5760598503740648			False	4012	False		structural_relation;	False	False	False					7.3	False	False	False		0.160458	0.8523894543997824		0.0
ANKDD1A	chr15	64957167	SNP	SILENT	T	C	0.972	0	36	1|1		c.1548T>C	p.L516L	ankyrin repeat and death domain containing 1A	Ankyrin repeat domain containing	ENST00000319580.13	15.0	+	Q495B1	False	rs1261921303 rs111486986			0.399002493765586			False		False			False	False	False					7.3	False	False	False
ANKRD36	chr2	97154693	DNP	MISSENSE	CC	TA	0.159	23	3	0|1	97154693.0	c.1212_1213CC>TA	p.R405S	ankyrin repeat domain 36	Ankyrin repeat domain containing	ENST00000652721.1	15.0	+	A6QL64	False				0.3109452736318407			False		False			False	False	False					7.3	False	False	False
AP3B1	chr5	78181520	SNP	MISSENSE	C	G	0.382	23	13	0/1		c.782G>C	p.S261T	adaptor related protein complex 3 beta 1 subunit		ENST00000519295.5	8.0	-	O00203	False	rs778226822		as_specific	0.3391521197007481			False		False		gene_function_loss;	False	False	False					7.3	False	True	False		0.951461	0.9957977420251054	0.404	4.0
ATP10A	chr15	25694892	SNP	SILENT	C	T	0.235	26	7	0/1		c.3015G>A	p.R1005R	ATPase phospholipid transporting 10A (putative)	ATPase phospholipid transporting	ENST00000555815.6	14.0	-	O60312	False				0.5785536159600998			False		False			False	False	False					7.3	False	False	False		0.185164	0.4682750147700416		0.0
ATP6V1B1	chr2	70964798	SNP	SILENT	G	T	0.497	18	17	0/1		c.1311G>T	p.A437A	ATPase H+ transporting V1 subunit B1	V-type ATPases	ENST00000234396.10	13.0	+	P15313	False				0.6034912718204489			False		False			False	False	False					7.3	False	False	False		0.166716			0.0
ATRX	chrX	77683565	SNP	MISSENSE	T	C	0.929	0	13	1|1		c.1691A>G	p.N564S	ATRX, chromatin remodeler	X-linked mental retardation RNA helicases	ENST00000373344.10	9.0	-	P46100	False				0.3740648379052369	E	Rec	False		False			False	False	False					7.3	False	False	False			0.5091891006618502	0.297	2.0
BMPR1A	chr10	86917269	SNP	MISSENSE	T	C	0.157	32	5	0/1		c.811T>C	p.W271R	bone morphogenetic protein receptor type 1A	Type 1 receptor serine/threonine kinases CD molecules	ENST00000372037.8	9.0	+	P36894	False				0.4164588528678304	E	Rec	False		False			False	False	False	ENST00000372037;				7.3	False	False	False		0.900874	0.379666289309679	0.894	4.0
C1QTNF2	chr5	160349472	SNP	MISSENSE	C	A	0.56	24	27	0/1		c.554G>T	p.G185V	C1q and TNF related 2	C1q and TNF related	ENST00000652664.2	3.0	-	Q9BXJ5	False	rs373076596		as_specific	0.600997506234414			False		False			False	False	False	ENST00000393975;				7.3	False	False	False		0.704857	0.784745244758996	0.946	3.0
C2CD3	chr11	74093853	SNP	MISSENSE	C	T	0.955	0	21	1|1		c.3307G>A	p.V1103M	C2 calcium dependent domain containing 3	C2 domain containing	ENST00000313663.11	18.0	-	Q4AC94	False	rs138377668		as_specific	0.4488778054862843			False		False			False	False	False					3.46	False	False	False		0.469101		0.049	2.0
C5orf38	chr5	2752635	SNP	NONSENSE	A	T	0.584	15	21	0/1		c.214A>T	p.K72*	chromosome 5 open reading frame 38		ENST00000334000.7	2.0	+	Q86SI9	False				0.57356608478803			True		False		gene_function_loss;	False	False	False					7.3	False	True	False		0.921005	0.8317428584550032		3.0
C6orf132	chr6	42105141	SNP	MISSENSE	G	A	0.959	0	23	1|1		c.2771C>T	p.A924V	chromosome 6 open reading frame 132		ENST00000341865.9	4.0	-	Q5T0Z8	False	rs755728475		as_specific	0.6334164588528678			False		False			False	False	False					3.1	False	False	False		0.267885	0.869543109611372	0.096	2.0
CABLES1	chr18	23236003	SNP	MISSENSE	A	T	0.548	19	23	0/1		c.1294A>T	p.S432C	Cdk5 and Abl enzyme substrate 1		ENST00000256925.11	6.0	+	Q8TDN4	False				0.5361596009975063			False		False			False	False	False					7.3	False	False	False		0.813068	0.4850879657264566	0.268	2.0
CACNA1E	chr1	181510525	SNP	SILENT	C	T	0.31	27	12	0/1		c.315C>T	p.V105V	calcium voltage-gated channel subunit alpha1 E	Calcium voltage-gated channel alpha1 subunits EF-hand domain containing	ENST00000367570.5	2.0	+	Q15878	False				0.5062344139650873			False		False			False	False	False					7.3	False	False	False		0.292535			0.0
CC2D2B	chr10	95982109	SNP	MISSENSE	T	G	0.276	22	8	0/1		c.2078T>G	p.V693G	coiled-coil and C2 domain containing 2B		ENST00000646931.2	18.0	+	Q6DHV5	False				0.314214463840399			False		False			False	False	False					7.3	False	False	False		0.917951	0.7483188040797162		2.0
CCDC187	chr9	136286383	SNP	SILENT	C	A	0.436	21	16	0|1	136286366.0	c.2241G>T	p.L747L	coiled-coil domain containing 187		ENST00000569961.5	8.0	-	A0A096LP49	False	rs878980606		as_specific	0.685785536159601			False		False			False	False	False					7.3	False	False	False			0.8356493811919821
CCDC187	chr9	136291358	SNP	MISSENSE	C	T	0.599	16	24	0/1		c.961G>A	p.A321T	coiled-coil domain containing 187		ENST00000569961.5	6.0	-	A0A096LP49	False	rs943284509		as_specific	0.6458852867830424			False		False			False	False	False					7.3	False	False	False			0.5831902060457377
CCDC81	chr11	86412479	SNP	SILENT	T	C	0.961	0	24	1|1		c.1311T>C	p.D437D	coiled-coil domain containing 81		ENST00000445632.7	11.0	+	Q6ZN84	False				0.3740648379052369			False		False			False	False	False					7.3	False	False	False		0.147995	0.6715672424167476		0.0
CCL4L2	chr17	36212342	DNP	MISSENSE	CG	GA	0.966	0	27	1|1		c.200_201CG>GA	p.P67R	C-C motif chemokine ligand 4 like 2	Chemokine ligands	ENST00000615418.4	3.0	+	Q8NHW4	False				0.527363184079602			False		False			False	False	False					7.3	False	False	False
CCNB1IP1	chr14	20316332	SNP	SILENT	T	C	0.937	0	14	1|1		c.192A>G	p.T64T	cyclin B1 interacting protein 1		ENST00000398169.7	5.0	-	Q9NPC3	False	rs150951243		as_specific	0.4389027431421446	M	Dom	False	HMGA2	False		structural_relation;	False	False	False					3.1	False	False	False		0.200097	0.8520270993370265		0.0
CDKAL1	chr6	20649350	SNP	MISSENSE	C	G	0.9	0	8	0/1		c.344C>G	p.A115G	CDK5 regulatory subunit associated protein 1 like 1		ENST00000274695.8	5.0	+	Q5VV42	False				0.3017456359102244			False		False			False	False	False					7.3	False	False	False		0.910813	0.8078925065614619	0.516	3.0
CEACAM20	chr19	44513240	SNP	SILENT	G	A	0.432	24	16	0/1		c.1359C>T	p.I453I	carcinoembryonic antigen related cell adhesion molecule 20	I-set domain containing Immunoglobulin like domain containing Carcinoembryonic antigen related cell adhesion molecule family	ENST00000614924.5	7.0	-	Q6UY09	False	rs758421617		as_specific	0.5561097256857855			False		False		expression;	False	False	False					7.3	False	False	False		0.528584	0.9440613014826036		0.797248596038818
CELSR1	chr22	46535025	SNP	MISSENSE	C	T	0.522	21	23	0/1		c.2146G>A	p.A716T	cadherin EGF LAG seven-pass G-type receptor 1	CELSR cadherins Adhesion G protein-coupled receptors, subfamily C	ENST00000454637.2	1.0	-	Q9NYQ6	False	rs758640071		as_specific	0.6359102244389028			False		False			False	False	False					7.3	False	False	False		0.452955	0.3842616917222696	0.071	2.0
CFDP1	chr16	75414645	SNP	MISSENSE	C	T	0.41	24	17	0/1		c.115G>A	p.V39M	craniofacial development protein 1		ENST00000283882.4	2.0	-	Q9UEE9	False	rs752786709		as_specific	0.3965087281795511			False		False			False	False	False					7.3	False	False	False		0.63057	0.9092788516732604	0.051	4.0
CHORDC1	chr11	90214167	SNP	SILENT	T	C	0.933	0	14	1|1		c.180A>G	p.T60T	cysteine and histidine rich domain containing 1		ENST00000320585.11	4.0	-	Q9UHD1	False	rs763538741		as_specific	0.3291770573566084			False		False			False	False	False					7.3	False	False	False		0.208454	0.563151886228187		0.0
CLEC6A	chr12	8476241	SNP	SPLICE_SITE	G	T	0.471	18	18	0/1		c.e5+1G>T		C-type lectin domain containing 6A	C-type lectin domain containing	ENST00000382073.4		+	Q6EIG7	False	rs202005542		as_specific	0.3216957605985037			False		False		splicing;	False	False	False					7.3	False	False	False		0.966631	0.2592900863441662		0.789699420718226
CLTCL1	chr22	19210422	SNP	SILENT	G	A	0.621	12	18	0/1		c.3153C>T	p.D1051D	clathrin heavy chain like 1		ENST00000427926.6	20.0	-	P53675	False	rs782212139		as_specific	0.5286783042394015	L	Dom	False	?	False		structural_relation;	False	False	False					7.3	False	False	False		0.206319	0.7115061595421122		0.0
CNTNAP3	chr9	39078817	SNP	SILENT	C	A	0.187	39	8	0/1		c.3546G>T	p.A1182A	contactin associated protein like 3		ENST00000297668.10	22.0	-	Q9BZ76	False	rs1399891300		as_specific	0.7032418952618454			False		False			False	False	False					3.19	False	False	False		0.209618	0.8807085870739455		0.155385998694222
COPG2	chr7	130550642	SNP	SILENT	C	T	0.539	12	13	0/1		c.1656G>A	p.T552T	coatomer protein complex subunit gamma 2		ENST00000425248.5	17.0	-	Q9UBF2	False	rs1037353875		as_specific	0.3291770573566084			False		False			False	False	False					7.3	False	False	False			0.7866354482483724
CRISP1	chr6	49846665	SNP	MISSENSE	G	T	0.483	28	24	0/1		c.290C>A	p.T97N	cysteine rich secretory protein 1	Cysteine rich secretory protein family	ENST00000335847.9	5.0	-	P54107	False	rs756515769		as_specific	0.3865336658354115			False		False			False	False	False					7.3	False	False	False		0.510384		0.038	2.0
CYC1	chr8	144095857	SNP	MISSENSE	G	C	0.443	15	13	0/1		c.154G>C	p.G52R	cytochrome c1	Mitochondrial complex III: ubiquinol-cytochrome c reductase complex subunits Apoptosome	ENST00000318911.5	2.0	+	P08574	False	rs368429357		as_specific	0.6608478802992519			False		False			False	False	False					7.3	False	False	False		0.431211	0.6085006297252386	0.049	3.0
CYP2D6	chr22	42126611	SNP	MISSENSE	C	G	0.424	18	14	0/1		c.1457G>C	p.S486T	cytochrome P450 family 2 subfamily D member 6	Cytochrome P450 family 2	ENST00000645361.2	9.0	-	P10635	False	rs1135840		as_specific	0.6259351620947631			False		False		gene_function_loss;	False	False	False					7.3	False	True	False			0.992167745912816			PA166156076
CYP2D6	chr22	42129130	SNP	SILENT	C	G	0.545	14	17	0/1		c.408G>C	p.V136V	cytochrome P450 family 2 subfamily D member 6	Cytochrome P450 family 2	ENST00000645361.2	3.0	-	P10635	False	rs1058164		as_specific	0.6758104738154613			False		False			False	False	False					7.3	False	False	False			0.2443236813190961			PA166156061
DACT2	chr6	168308205	SNP	MISSENSE	G	T	0.166	42	7	0/1		c.1552C>A	p.L518M	dishevelled binding antagonist of beta catenin 2		ENST00000366795.4	4.0	-	Q5SW24	False				0.6433915211970075			False		False			False	False	False					7.3	False	False	False		0.291522		0.044	1.0
DEF6	chr6	35312407	SNP	MISSENSE	G	A	0.939	0	14	1|1		c.529G>A	p.G177R	DEF6, guanine nucleotide exchange factor	Pleckstrin homology domain containing	ENST00000316637.7	4.0	+	Q9H4E7	False	rs144395191		as_specific	0.628428927680798			False		False			False	False	False					4.31	False	False	False		0.32537		0.072	3.0
DGKZ	chr11	46376524	SNP	SPLICE_SITE	C	T	0.658	14	29	0/1		c.2174C>T	p.A725V	diacylglycerol kinase zeta	Diacylglycerol kinases	ENST00000532868.6	24.0	+	Q13574	False	rs767161559		as_specific	0.6334164588528678			False		False			False	False	False					7.3	False	False	False		0.795342		0.074	4.0
DNAH12	chr3	57368206	SNP	SILENT	T	C	0.967	0	30	1|1		c.8814A>G	p.E2938E	dynein axonemal heavy chain 12	Dyneins, axonemal	ENST00000495027.5	56.0	-	Q6ZR08	False	rs905856097		as_specific	0.3216957605985037			False		False			False	False	False					7.3	False	False	False
DNAH12	chr3	57377088	SNP	SILENT	A	G	0.974	0	38	1|1		c.8358T>C	p.L2786L	dynein axonemal heavy chain 12	Dyneins, axonemal	ENST00000495027.5	53.0	-	Q6ZR08	False	rs36173105		as_specific	0.371571072319202			False		False			False	False	False					7.3	False	False	False			0.9426529384078566
DNAH12	chr3	57386494	SNP	MISSENSE	C	T	0.257	28	9	0/1		c.7549G>A	p.A2517T	dynein axonemal heavy chain 12	Dyneins, axonemal	ENST00000495027.5	47.0	-	Q6ZR08	False	rs1052712465		as_specific	0.3441396508728179			False		False			False	False	False					7.3	False	False	False			0.5019036945268516
DNAH12	chr3	57392028	SNP	MISSENSE	A	T	0.546	14	18	0/1		c.7149T>A	p.D2383E	dynein axonemal heavy chain 12	Dyneins, axonemal	ENST00000495027.5	45.0	-	Q6ZR08	False	rs62644530		as_specific	0.3890274314214463			False		False			False	False	False					7.3	False	False	False			0.3197096116055774
DNAH2	chr17	7760803	SNP	MISSENSE	G	A	0.436	21	17	0/1		c.2849G>A	p.S950N	dynein axonemal heavy chain 2	Dyneins, axonemal	ENST00000572933.5	18.0	+	Q9P225	False	rs200715522		as_specific	0.5236907730673317			False		False			False	False	False					7.3	False	False	False		0.501705	0.9286439425674452	0.028	2.0
DNAH7	chr2	195796711	SNP	SILENT	A	G	0.387	20	11	0/1		c.10380T>C	p.S3460S	dynein axonemal heavy chain 7	Dyneins, axonemal EF-hand domain containing	ENST00000312428.11	56.0	-	Q8WXX0	False				0.3466334164588528			False		False			False	False	False					7.3	False	False	False		0.311976	0.5101206952939799		0.0
DNAH9	chr17	11652911	SNP	MISSENSE	C	A	0.41	28	18	0/1		c.2504C>A	p.S835Y	dynein axonemal heavy chain 9	Dyneins, axonemal	ENST00000454412.6	14.0	+	Q9NYC9	False				0.3940149625935162			False		False			False	False	False					7.3	False	False	False		0.489123	0.5435645411759552	0.054	2.0
DOCK10	chr2	224845270	SNP	MISSENSE	T	C	0.518	15	17	0/1		c.2396A>G	p.Y799C	dedicator of cytokinesis 10	Pleckstrin homology domain containing DOCK C2 domain containing	ENST00000409592.7	21.0	-	Q96BY6	False	rs372687483		as_specific	0.3441396508728179			False		False			False	False	False					7.3	False	False	False		0.59201	0.8196881541880477	0.255	2.0
DOCK7	chr1	62555889	DNP	MISSENSE	AA	GC	0.462	20	18	0/1		c.2531_2532TT>GC	p.L844R	dedicator of cytokinesis 7	DOCK C2 domain containing	ENST00000340370.10	21.0	-	Q96N67	False				0.3233830845771144			False		False			False	False	False					7.3	False	False	False
DOCK8	chr9	334255	SNP	NONSENSE	C	T	0.353	26	15	0/1		c.952C>T	p.Q318*	dedicator of cytokinesis 8	DOCK C2 domain containing	ENST00000469391.5	10.0	+	Q8NF50	False				0.4463840399002494			True		False		gene_function_loss;	False	False	False					7.3	False	True	False		0.986095	0.99873786239453		4.0
DOK2	chr8	21909803	SNP	SILENT	T	G	0.202	21	5	0/1		c.747A>C	p.A249A	docking protein 2		ENST00000276420.9	5.0	-	O60496	False	rs781168566		as_specific	0.6109725685785536			False		False			False	False	False					7.3	False	False	False		0.35407	0.4003490134884351		0.0
EFTUD2	chr17	44875986	SNP	MISSENSE	C	A	0.438	22	16	0/1		c.817G>T	p.D273Y	elongation factor Tu GTP binding domain containing 2	Spliceosomal Bact complex Spliceosomal P complex Spliceosomal C complex U5 small nucleolar ribonucleoprotein	ENST00000426333.7	10.0	-	Q15029	False				0.4837905236907731			False		False			False	False	False	ENST00000426333;ENST00000592576;ENST00000591382;ENST00000402521;				7.3	False	False	False		0.949073	0.9157781052299208	0.861	4.0
EMSY	chr11	76544799	SNP	MISSENSE	T	C	0.958	0	22	1|1		c.2977T>C	p.S993P	EMSY, BRCA2 interacting transcriptional repressor	EMSY complex	ENST00000533248.5	16.0	+	Q7Z589	False	rs201533688		as_specific	0.4837905236907731			False		False			False	False	False					3.33	False	False	False		0.689426	0.7423082276372917	0.139	2.0
EPHA3	chr3	89399386	SNP	MISSENSE	G	T	0.296	18	7	0/1		c.1500G>T	p.K500N	EPH receptor A3	Sterile alpha motif domain containing Fibronectin type III domain containing EPH receptors	ENST00000336596.7	7.0	+	P29320	False				0.3690773067331671			False		False			False	False	False					7.3	False	False	False		0.669838	0.8500760954397202	0.179	3.0
EPHX2	chr8	27544485	SNP	MISSENSE	C	A	0.558	18	26	0/1		c.1433C>A	p.S478Y	epoxide hydrolase 2	HAD Asp-based non-protein phosphatases	ENST00000521780.5	18.0	+	P34913	False				0.4962593516209476			False		False			False	False	False					7.3	False	False	False		0.422169	0.5445303011622046	0.126	2.0
ERCC6	chr10	49474087	SNP	SILENT	A	G	0.309	37	16	0/1		c.2538T>C	p.S846S	ERCC excision repair 6, chromatin remodeling factor	ERCC excision repair associated	ENST00000355832.10	13.0	-	Q03468	False				0.428927680798005			False		False			False	False	False					7.3	False	False	False		0.2341	0.6597728639108908		0.0
EXOC1L	chr4	55820079	SNP	MISSENSE	C	T	0.619	7	13	0/1		c.53C>T	p.S18L	exocyst complex component 1 like		ENST00000636125.1	1.0	+		False				0.42643391521197			False		False		expression;	False	False	False					7.3	False	False	False		0.66972	0.4304321484983792		1.42008289067964
FAM193B	chr5	177524401	SNP	MISSENSE	G	A	0.199	31	7	0/1		c.2080C>T	p.R694W	family with sequence similarity 193 member B		ENST00000514747.6	6.0	-	Q96PV7	False	rs747110286		as_specific	0.6733167082294265			False		False			False	False	False					7.3	False	False	False		0.46992	0.8109563181398306	0.05	3.0
FCRL4	chr1	157587511	SNP	MISSENSE	C	A	0.978	0	47	1|1		c.612G>T	p.E204D	Fc receptor like 4	CD molecules Immunoglobulin like domain containing	ENST00000271532.2	5.0	-	Q96PJ5	False	rs140418584		as_specific	0.4812967581047381			False		False			False	False	False					3.03	False	False	False		0.466286	0.1862465274219601	0.076	1.0
FOXM1	chr12	2858658	SNP	MISSENSE	A	G	0.5	17	18	0/1		c.2386T>C	p.F796L	forkhead box M1	Forkhead boxes	ENST00000342628.6	10.0	-	Q08050	False	rs777218935		as_specific	0.57356608478803			False		False			False	False	False					7.3	False	False	False		0.487281	0.6227921392306348	0.24	1.0
FSHR	chr2	48963512	SNP	NONSENSE	G	A	0.227	34	10	0/1		c.1309C>T	p.Q437*	follicle stimulating hormone receptor	Glycoprotein hormone receptors	ENST00000406846.7	10.0	-	P23945	False				0.4962593516209476			True		False		gene_function_loss;	False	False	False					7.3	False	True	False		0.968005			4.0
GNG12	chr1	67833342	SNP	SPLICE_SITE	A	C	0.292	13	5	0/1		c.e1-2T>G		G protein subunit gamma 12	G protein subunits gamma	ENST00000370982.4		-	Q9UBI6	False	rs891224085		as_specific	0.773067331670823			False		False		splicing;expression;	False	False	False					7.3	False	False	False		0.552958	0.5271999922538175		1.74438112487913
GOLGA6L1	chr15	23129877	SNP	SILENT	T	G	0.36	17	8	0|1	23129877.0	c.1576A>C	p.R526R	golgin A6 family-like 1		ENST00000614055.2	8.0	-	Q8N7Z2	False	rs1241117531		as_specific	0.5461346633416458			False		False			False	False	False					7.3	False	False	False		0.339367	0.4249328019903375		0.0
GOLGA6L1	chr15	23129901	SNP	MISSENSE	T	C	0.364	16	8	0|1	23129877.0	c.1552A>G	p.M518V	golgin A6 family-like 1		ENST00000614055.2	8.0	-	Q8N7Z2	False	rs760766008		as_specific	0.5486284289276808			False		False			False	False	False					7.3	False	False	False		0.828686	0.4907497567481275		1.0
GOLGA6L4	chr15	82345004	SNP	MISSENSE	A	G	0.75	0	2	0/1		c.856T>C	p.C286R	golgin A6 family-like 10		ENST00000610657.2	6.0	-	A6NI86	False	rs201107187		as_specific	0.57356608478803			False		False			False	False	False					7.3	False	False	False		0.698392	0.6255667901158092		1.0
GOLGA7B	chr10	97859492	SNP	MISSENSE	C	T	0.979	0	48	1|1		c.47C>T	p.S16L	golgin A7 family member B		ENST00000370602.6	2.0	+	Q2TAP0	False	rs143455176		as_specific	0.5311720698254364			False		False			False	False	False					3.02	False	False	False		0.78732		0.423	3.0
GTPBP6	chrX	318607	SNP	MISSENSE	C	G	0.75	0	2	0/1		c.181G>C	p.G61R	GTP binding protein 6 (putative)	Pseudoautosomal region 1	ENST00000326153.9	1.0	-	O43824	False	rs1348836510		assembly_conflict	0.7556109725685786			False		False			False	False	False					7.3	False	False	False
GXYLT1	chr12	42087790	SNP	MISSENSE	T	C	0.163	27	5	0/1		c.1319A>G	p.K440R	glucoside xylosyltransferase 1	Glycosyltransferase family 8	ENST00000398675.8	8.0	-	Q4G148	False	rs200110296		as_specific	0.3042394014962593			False		False			False	False	False					3.1	False	False	False		0.576684	0.8279515869244986	0.015	1.0
GXYLT1	chr12	42087868	DNP	MISSENSE	CA	TG	0.222	40	9	0/1		c.1240_1241TG>CA	p.C414H	glucoside xylosyltransferase 1	Glycosyltransferase family 8	ENST00000398675.8	8.0	-	Q4G148	False				0.3034825870646766			False		False			False	False	False					7.3	False	False	False
HEPACAM2	chr7	93208633	SNP	MISSENSE	T	C	0.5	17	17	0/1		c.959A>G	p.N320S	HEPACAM family member 2	I-set domain containing Immunoglobulin like domain containing V-set domain containing	ENST00000394468.7	4.0	-	A8MVW5	False	rs373381341		as_specific	0.4089775561097257			False		False			False	False	False					7.3	False	False	False		0.829092	0.4568192119544687	0.183	3.0
HMGCL	chr1	23810757	SNP	SILENT	G	A	0.429	23	18	0/1		c.540C>T	p.I180I	3-hydroxymethyl-3-methylglutaryl-CoA lyase		ENST00000374490.8	6.0	-	P35914	False				0.5610972568578554			False		False			False	False	False					7.3	False	False	False		0.333844	0.8918753384998546		0.0
HOOK1	chr1	59859018	SNP	MISSENSE	C	T	0.527	7	10	0/1		c.1364C>T	p.A455V	hook microtubule tethering protein 1		ENST00000371208.5	14.0	+	Q9UJC3	False	rs768072405		as_specific	0.3266832917705736			False		False			False	False	False					7.3	False	False	False		0.870253	0.7668230802721983	0.273	2.0
HOXD3	chr2	176171638	SNP	SILENT	G	A	0.443	23	17	0/1		c.663G>A	p.R221R	homeobox D3	HOXL subclass homeoboxes	ENST00000410016.5	3.0	+	P31249	False	rs1444838354		as_specific	0.655860349127182			False		False			False	False	False					7.3	False	False	False		0.150536	0.5299755866081308		0.0
IFIT3	chr10	89339464	DEL	FRAME_SHIFT_DEL	CCACACCAAACAATGGCTACCTCTAT	C	0.979	0	45	1|1		c.810_834delCACACCAAACAATGGCTACCTCTAT	p.P272fs	interferon induced protein with tetratricopeptide repeats 3	Tetratricopeptide repeat domain containing	ENST00000371811.4	2.0	+	O14879	False	rs756921367		as_specific	0.4305882352941176			True		False		gene_function_loss;	False	False	False					7.3	False	True	False
IQSEC3	chr12	67251	INS	FRAME_SHIFT_INS	G	GC	0.267	25	8	0/1		c.369_370insC	p.Q125fs	IQ motif and Sec7 domain 3		ENST00000538872.6	1.0	+	Q9UPP2	True				0.7275			True		False		gene_function_loss;	False	False	False					7.3	False	True	False
ITPRIPL2	chr16	19115323	SNP	MISSENSE	A	C	0.204	23	6	0/1		c.862A>C	p.T288P	ITPRIP like 2		ENST00000381440.4	1.0	+	Q3MIP1	False	rs1004592816		as_specific	0.6583541147132169			False		False			False	False	False					7.3	False	False	False		0.591961	0.5575039974753395	0.144	2.0
KCNK16	chr6	39322397	SNP	MISSENSE	C	A	0.932	0	12	1|1		c.144G>T	p.Q48H	potassium two pore domain channel subfamily K member 16	Potassium two pore domain channel subfamily K	ENST00000437525.2	1.0	-	Q96T55	False	rs750625612		as_specific	0.6184538653366584			False		False			False	False	False					7.3	False	False	False		0.44051	0.3550922918512656	0.091	3.0
KIF1B	chr1	10336693	SNP	MISSENSE	G	A	0.419	25	18	0/1		c.3080G>A	p.R1027Q	kinesin family member 1B	Pleckstrin homology domain containing Kinesins	ENST00000377081.5	28.0	+	O60333	False				0.399002493765586			False		False			False	False	False					7.3	False	False	False		0.974619	0.2055442343700829	0.513	4.0
KIR2DL1	chr19	54778656	SNP	MISSENSE	A	G	0.249	29	9	0/1		c.709A>G	p.K237E	killer cell immunoglobulin like receptor, two Ig domains and long cytoplasmic tail 1	Killer cell immunoglobulin like receptors CD molecules	ENST00000336077.11	5.0	+	P43626	False	rs75232650		as_specific	0.4763092269326683			False		False		gene_function_loss;	False	False	False					4.09	False	True	False		0.764651	0.989674107920592	0.012	1.0
KIR2DL1	chr19	54783517	SNP	SILENT	A	G	0.25	42	12	0/1		c.849A>G	p.G283G	killer cell immunoglobulin like receptor, two Ig domains and long cytoplasmic tail 1	Killer cell immunoglobulin like receptors CD molecules	ENST00000336077.11	7.0	+	P43626	False	rs586234		as_specific	0.5062344139650873			False		False			False	False	False					7.3	False	False	False		0.351505			0.0
KIR2DL3	chr19	54742019	SNP	MISSENSE	C	G	0.301	27	11	0/1		c.110C>G	p.P37R	killer cell immunoglobulin like receptor, two Ig domains and long cytoplasmic tail 3	Killer cell immunoglobulin like receptors CD molecules	ENST00000342376.4	3.0	+	P43628	False	rs613240		as_specific	0.5112219451371571			False		False			False	False	False					7.3	False	False	False		0.637777	0.2199340038771349	0.078	1.0
KIR2DL3	chr19	54742098	SNP	SILENT	A	G	0.278	32	11	0|1	54742098.0	c.189A>G	p.E63E	killer cell immunoglobulin like receptor, two Ig domains and long cytoplasmic tail 3	Killer cell immunoglobulin like receptors CD molecules	ENST00000342376.4	3.0	+	P43628	False	rs34790392		as_specific	0.516209476309227			False		False			False	False	False					7.3	False	False	False		0.402741	0.1649888345345833		0.0
KIR2DL3	chr19	54742155	SNP	SILENT	G	A	0.204	28	6	0/1		c.246G>A	p.K82K	killer cell immunoglobulin like receptor, two Ig domains and long cytoplasmic tail 3	Killer cell immunoglobulin like receptors CD molecules	ENST00000342376.4	3.0	+	P43628	False	rs614034		as_specific	0.516209476309227			False		False			False	False	False					7.3	False	False	False		0.266602	0.6750418292734917		0.0
KIR2DL3	chr19	54747340	SNP	MISSENSE	C	T	0.26	47	16	0/1		c.670C>T	p.P224S	killer cell immunoglobulin like receptor, two Ig domains and long cytoplasmic tail 3	Killer cell immunoglobulin like receptors CD molecules	ENST00000342376.4	5.0	+	P43628	False	rs72487164		as_specific	0.4788029925187032			False		False			False	False	False					7.3	False	False	False		0.734206	0.4482544556271248	0.035	1.0
KIR2DL3	chr19	54747378	DNP	MISSENSE	CG	TA	0.15	54	8	0/1		c.708_709CG>TA	p.E237K	killer cell immunoglobulin like receptor, two Ig domains and long cytoplasmic tail 3	Killer cell immunoglobulin like receptors CD molecules	ENST00000342376.4	5.0	+	P43628	False				0.4850746268656716			False		False			False	False	False					7.3	False	False	False
KRT75	chr12	52433878	SNP	NONSENSE	G	A	0.512	20	20	0/1		c.427C>T	p.Q143*	keratin 75	Keratins, type II	ENST00000252245.6	1.0	-	O95678	False	rs1199966318		as_specific	0.5810473815461347			True		False		gene_function_loss;	False	False	False					7.3	False	True	False		0.956176	0.513085103793408		3.0
KRTAP4-1	chr17	41184600	SNP	SILENT	G	A	0.962	0	31	1|1	41184600.0	c.255C>T	p.R85R	keratin associated protein 4-1	Keratin associated proteins	ENST00000398472.1	1.0	-	Q9BYQ7	False	rs2320230		as_specific	0.6334164588528678			False		False			False	False	False					3.9	False	False	False		0.126019	0.669149362553258		0.0
L3MBTL3	chr6	130071045	SNP	MISSENSE	A	T	0.21	32	8	0/1		c.1162A>T	p.I388F	L3MBTL3, histone methyl-lysine binding protein	Sterile alpha motif domain containing MBT domain containing	ENST00000368136.3	13.0	+	Q96JM7	False				0.3915211970074813			False		False			False	False	False					7.3	False	False	False		0.701967	0.7497224663555615	0.658	3.0
LCOR	chr10	96984708	SNP	SILENT	G	A	0.977	0	45	1|1		c.4248G>A	p.T1416T	ligand dependent nuclear receptor corepressor		ENST00000421806.3	8.0	+	Q96JN0	False	rs564076878		as_specific	0.5012468827930174			False		False			False	False	False					4.61	False	False	False		0.080964	0.4588918038188507		0.0
LILRA2	chr19	54574902	DNP	MISSENSE	GG	CA	0.359	47	29	0|1	54574902.0	c.488_489GG>CA	p.W163S	leukocyte immunoglobulin like receptor A2	Activating leukocyte immunoglobulin like receptors CD molecules	ENST00000391737.3	3.0	+	Q8N149	False				0.572139303482587			False		False			False	False	False					7.3	False	False	False
LILRB1	chr19	54631531	SNP	SILENT	A	G	0.211	42	10	0|1	54631531.0	c.102A>G	p.E34E	leukocyte immunoglobulin like receptor B1	Inhibitory leukocyte immunoglobulin like receptors CD molecules	ENST00000396315.5	3.0	+	Q8NHL6	False	rs375114134		as_specific	0.5935162094763092			False		False			False	False	False					4.31	False	False	False		0.395326			0.0
LILRB1	chr19	54631724	DNP	MISSENSE	TA	AT	0.394	45	28	0|1	54631686.0	c.295_296TA>AT	p.Y99I	leukocyte immunoglobulin like receptor B1	Inhibitory leukocyte immunoglobulin like receptors CD molecules	ENST00000396315.5	3.0	+	Q8NHL6	False				0.6044776119402985			False		False			False	False	False					7.3	False	False	False
LILRB1	chr19	54636776	SNP	SILENT	G	A	0.159	25	6	0/1		c.1857G>A	p.L619L	leukocyte immunoglobulin like receptor B1	Inhibitory leukocyte immunoglobulin like receptors CD molecules	ENST00000396315.5	14.0	+	Q8NHL6	False	rs771186716		as_specific	0.6359102244389028			False		False			False	False	False					7.3	False	False	False		0.184552	0.4793650311544024		0.0
LINC02693	chr17	21529286	DNP	SPLICE_SITE	CT	GG	0.5	17	18	0/1		c.e4+0AG>CC				ENST00000655246.1		-		False				0.4278606965174129			False		False			False	False	False					7.3	False	False	False
LRFN2	chr6	40392645	SNP	SILENT	G	A	0.2	11	3	0/1		c.1668C>T	p.R556R	leucine rich repeat and fibronectin type III domain containing 2	I-set domain containing Ig-like cell adhesion molecule family Fibronectin type III domain containing	ENST00000338305.7	3.0	-	Q9ULH4	False				0.6533665835411472			False		False			False	False	False					7.3	False	False	False		0.16763	0.3620504620901481		0.0
LRIT1	chr10	84234239	SNP	SILENT	G	A	0.268	31	10	0/1		c.729C>T	p.F243F	leucine rich repeat, Ig-like and transmembrane domains 1	I-set domain containing Fibronectin type III domain containing	ENST00000372105.4	3.0	-	Q9P2V4	False				0.5685785536159601			False		False			False	False	False					7.3	False	False	False		0.323621	0.5252180049211238		0.0
MACROH2A1	chr5	135343409	SNP	SILENT	C	A	0.175	31	6	0/1		c.804G>T	p.L268L			ENST00000510038.1	8.0	-		False	rs777121706		as_specific	0.5361596009975063			False		False			False	False	False					7.3	False	False	False		0.311961			0.0
MAGEC1	chrX	141906099	SNP	MISSENSE	C	T	0.455	5	4	1|0	141906066.0	c.695C>T	p.P232L	MAGE family member C1	MAGE family	ENST00000285879.5	4.0	+	O60732	False	rs74847167		as_specific	0.4937655860349127			False		False			False	False	False					7.3	False	False	False			0.843584723917504	0.032	1.0
MASP1	chr3	187226509	SNP	MISSENSE	T	G	0.517	13	14	0/1		c.1453A>C	p.I485L	mannan binding lectin serine peptidase 1	Sushi domain containing Proteases, serine	ENST00000337774.9	12.0	-	P48740	False				0.5336658354114713			False		False			False	False	False					7.3	False	False	False		0.562162	0.813861755537658	0.335	2.0
MCF2L	chr13	113084001	SNP	MISSENSE	A	G	0.614	16	27	0/1		c.1995A>G	p.I665M	MCF.2 cell line derived transforming sequence like	Rho guanine nucleotide exchange factors Pleckstrin homology domain containing	ENST00000535094.7	18.0	+	O15068	False	rs772659493		as_specific	0.4788029925187032			False		False			False	False	False					7.3	False	False	False		0.652203		0.242	2.0
MMRN1	chr4	89935920	SNP	MISSENSE	C	T	0.572	17	21	0/1		c.1466C>T	p.A489V	multimerin 1	EMI domain containing	ENST00000508372.1	6.0	+	Q13201	False	rs753478923		as_specific	0.3441396508728179			False		False			False	False	False					7.3	False	False	False		0.311735	0.8696078850270768	0.141	3.0
MN1	chr22	27797798	SNP	MISSENSE	T	G	0.208	27	6	0/1		c.2746A>C	p.T916P	MN1 proto-oncogene, transcriptional regulator		ENST00000302326.5	1.0	-	Q10571	False	rs201995779		as_specific	0.6882793017456359	"L, O"	Dom	False	ETV6	False		structural_relation;	False	False	False					7.3	False	False	False		0.774977	0.3408433738471005	0.212	2.0
MOB3B	chr9	27330609	SNP	MISSENSE	A	G	0.946	0	17	1|1		c.629T>C	p.M210T	MOB kinase activator 3B	MOB kinase activators	ENST00000262244.6	4.0	-	Q86TA1	False	rs747424920		as_specific	0.4763092269326683			False		False		gene_function_loss;	False	False	False					4.61	False	True	False		0.699138	0.9737034922271168	0.31	2.0
MT-ATP6	chrM	9055	SNP	MISSENSE	G	A	0.999	4	3879	1|1		c.529G>A	p.A177T	mitochondrially encoded ATP synthase membrane subunit 6	Mitochondrial complex V: ATP synthase subunits	ENST00000361899.2	1.0	+	P00846	False	rs193303045		as_specific	0.4538653366583541			False		False			False	False	False					7.3	False	False	False
MTCL1	chr18	8706487	DNP	MISSENSE	CG	AA	0.576	10	12	0/1		c.827_828CG>AA	p.A276E	microtubule crosslinking factor 1		ENST00000306329.15	1.0	+	Q9Y4B5	False				0.763681592039801			False		False			False	False	False					7.3	False	False	False
MT-CO1	chrM	5913	SNP	MISSENSE	G	A	0.999	0	1707	1|1		c.10G>A	p.D4N	mitochondrially encoded cytochrome c oxidase I	Mitochondrial complex IV: cytochrome c oxidase subunits	ENST00000361624.2	1.0	+	P00395	False	rs201617272		as_specific	0.4812967581047381			False		False			False	False	False					7.3	False	False	False
MT-CO3	chrM	9698	SNP	SILENT	T	C	0.999	0	1774	1|1		c.492T>C	p.L164L	mitochondrially encoded cytochrome c oxidase III	Mitochondrial complex IV: cytochrome c oxidase subunits	ENST00000362079.2	1.0	+	P00414	False	rs9743		as_specific	0.4638403990024937			False		False			False	False	False					7.3	False	False	False
MT-CYB	chrM	14798	SNP	MISSENSE	T	C	1.0	0	4724	1|1		c.52T>C	p.F18L	mitochondrially encoded cytochrome b	Mitochondrial complex III: ubiquinol-cytochrome c reductase complex subunits	ENST00000361789.2	1.0	+	P00156	False	rs28357681		as_specific	0.4613466334164589			False		False			False	False	False					7.3	False	False	False
MT-ND4	chrM	11299	SNP	SILENT	T	C	1.0	1	4805	1|1		c.540T>C	p.T180T	mitochondrially encoded NADH:ubiquinone oxidoreductase core subunit 4	NADH:ubiquinone oxidoreductase core subunits	ENST00000361381.2	1.0	+	P03905	False	rs28358285		as_specific	0.4513715710723192			False		False			False	False	False					7.3	False	False	False
MT-ND4	chrM	12019	SNP	SILENT	C	T	1.0	5	4825	1|1		c.1260C>T	p.T420T	mitochondrially encoded NADH:ubiquinone oxidoreductase core subunit 4	NADH:ubiquinone oxidoreductase core subunits	ENST00000361381.2	1.0	+	P03905	False				0.4413965087281795			False		False			False	False	False					7.3	False	False	False
MT-ND4L	chrM	10550	SNP	SILENT	A	G	1.0	0	4830	1|1		c.81A>G	p.M27M	mitochondrially encoded NADH:ubiquinone oxidoreductase core subunit 4L	NADH:ubiquinone oxidoreductase core subunits	ENST00000361335.1	1.0	+	P03901	False	rs28358280		as_specific	0.399002493765586			False		False			False	False	False					7.3	False	False	False
MT-ND5	chrM	12738	SNP	SILENT	T	G	0.995	30	4839	1|1		c.402T>G	p.A134A	mitochondrially encoded NADH:ubiquinone oxidoreductase core subunit 5	NADH:ubiquinone oxidoreductase core subunits	ENST00000361567.2	1.0	+	P03915	False	rs376006500		as_specific	0.4189526184538653			False		False			False	False	False					7.3	False	False	False
MT-ND5	chrM	12771	SNP	SILENT	G	A	0.994	30	4771	1|1		c.435G>A	p.E145E	mitochondrially encoded NADH:ubiquinone oxidoreductase core subunit 5	NADH:ubiquinone oxidoreductase core subunits	ENST00000361567.2	1.0	+	P03915	False	rs878865822		as_specific	0.4189526184538653			False		False			False	False	False					7.3	False	False	False
MT-ND5	chrM	13759	SNP	MISSENSE	G	A	1.0	4	4542	1|1		c.1423G>A	p.A475T	mitochondrially encoded NADH:ubiquinone oxidoreductase core subunit 5	NADH:ubiquinone oxidoreductase core subunits	ENST00000361567.2	1.0	+	P03915	False	rs386420024		as_specific	0.4663341645885286			False		False			False	False	False					7.3	False	False	False
MT-ND6	chrM	14167	SNP	SILENT	C	T	1.0	0	4867	1|1		c.507G>A	p.E169E	mitochondrially encoded NADH:ubiquinone oxidoreductase core subunit 6	NADH:ubiquinone oxidoreductase core subunits	ENST00000361681.2	1.0	-	P03923	False	rs193302977		as_specific	0.428927680798005			False		False			False	False	False					7.3	False	False	False
MUC16	chr19	8889493	DNP	MISSENSE	CA	TG	0.236	37	10	0/1		c.40587_40588TG>CA	p.G13530S	mucin 16, cell surface associated	Mucins	ENST00000397910.8	55.0	-	Q8WXI7	False				0.5671641791044776			False		False			False	False	False					7.3	False	False	False
MUC16	chr19	8914179	DNP	MISSENSE	GT	AG	0.164	47	8	0|1	8914166.0	c.37006_37007AC>CT	p.T12336L	mucin 16, cell surface associated	Mucins	ENST00000397910.8	16.0	-	Q8WXI7	False				0.5174129353233831			False		False			False	False	False					7.3	False	False	False
MUC3A	chr7	100951907	DNP	MISSENSE	TG	CC	0.42	50	32	0|1	100951887.0	c.128_129TG>CC	p.V43A	mucin 3A, cell surface associated	Mucins	ENST00000379458.9	2.0	+	Q02505	False				0.5398009950248757			False		False			False	False	False					7.3	False	False	False
MUC3A	chr7	100951952	DNP	MISSENSE	TT	AA	0.463	46	36	0|1	100951933.0	c.173_174TT>AA	p.L58Q	mucin 3A, cell surface associated	Mucins	ENST00000379458.9	2.0	+	Q02505	False				0.5373134328358209			False		False			False	False	False					7.3	False	False	False
MUC3A	chr7	100952147	DNP	MISSENSE	CA	TG	0.366	45	26	0/1		c.368_369CA>TG	p.S123L	mucin 3A, cell surface associated	Mucins	ENST00000379458.9	2.0	+	Q02505	False				0.5422885572139303			False		False			False	False	False					7.3	False	False	False
MUC3A	chr7	100952392	INS	IN_FRAME_INS	C	CCCT	0.349	49	25	0/1		c.613_614insCCT	p.205_206insS	mucin 3A, cell surface associated	Mucins	ENST00000379458.9	2.0	+	Q02505	True	rs111723000 rs374888812			0.5175			False		False			False	False	False					7.3	False	False	False
MUC3A	chr7	100952930	DNP	MISSENSE	TG	CC	0.307	52	23	0|1	100952930.0	c.1151_1152TG>CC	p.M384T	mucin 3A, cell surface associated	Mucins	ENST00000379458.9	2.0	+	Q02505	False				0.5074626865671642			False		False			False	False	False					7.3	False	False	False
MUC3A	chr7	100952961	DNP	MISSENSE	CT	AA	0.261	47	19	0|1	100952930.0	c.1182_1183CT>AA	p.S395T	mucin 3A, cell surface associated	Mucins	ENST00000379458.9	2.0	+	Q02505	False				0.5049751243781094			False		False			False	False	False					7.3	False	False	False
MUC3A	chr7	100959241	DNP	SILENT	AG	TC	0.536	45	55	0|1	100959241.0	c.7462_7463AG>TC	p.S2488S	mucin 3A, cell surface associated	Mucins	ENST00000379458.9	2.0	+	Q02505	False				0.5049751243781094			False		False			False	False	False					7.3	False	False	False
MUC3A	chr7	100959263	DNP	MISSENSE	CG	TA	0.524	50	56	0|1	100959241.0	c.7484_7485CG>TA	p.S2495L	mucin 3A, cell surface associated	Mucins	ENST00000379458.9	2.0	+	Q02505	False				0.5024875621890548			False		False			False	False	False					7.3	False	False	False
MUC3A	chr7	100965753	DNP	SILENT	CT	TC	0.506	40	47	0/1		c.9498_9499CT>TC	p.P3166P	mucin 3A, cell surface associated	Mucins	ENST00000379458.9	8.0	+	Q02505	False				0.6343283582089553			False		False			False	False	False					7.3	False	False	False
MUC5AC	chr11	1172511	SNP	SILENT	A	C	0.564	19	24	0/1		c.1953A>C	p.G651G	mucin 5AC, oligomeric mucus/gel-forming	Mucins	ENST00000621226.2	16.0	+	P98088	False	rs996372487		as_specific	0.6234413965087282			False		False			False	False	False					7.3	False	False	False
MUC5AC	chr11	1182279	SNP	SILENT	A	G	0.525	18	22	0/1		c.4134A>G	p.S1378S	mucin 5AC, oligomeric mucus/gel-forming	Mucins	ENST00000621226.2	31.0	+	P98088	False	rs879201833		as_specific	0.6907730673316709			False		False			False	False	False					7.3	False	False	False
MUC5AC	chr11	1182438	SNP	SILENT	T	C	0.557	13	17	0/1		c.4293T>C	p.A1431A	mucin 5AC, oligomeric mucus/gel-forming	Mucins	ENST00000621226.2	31.0	+	P98088	False	rs878891580		as_specific	0.6583541147132169			False		False			False	False	False					7.3	False	False	False
MUC5AC	chr11	1182583	SNP	MISSENSE	C	G	0.595	15	22	0/1		c.4438C>G	p.P1480A	mucin 5AC, oligomeric mucus/gel-forming	Mucins	ENST00000621226.2	31.0	+	P98088	False	rs878989392		as_specific	0.6433915211970075			False		False			False	False	False					7.3	False	False	False
MUC5B	chr11	1250803	DNP	MISSENSE	CA	TG	0.285	26	9	0|1	1250803.0	c.13923_13924CA>TG	p.I4642V	mucin 5B, oligomeric mucus/gel-forming	Mucins	ENST00000529681.5	31.0	+	Q9HC84	False				0.6343283582089553			False		False			False	False	False					7.3	False	False	False
MYBPC1	chr12	101651389	SNP	MISSENSE	G	A	0.472	18	18	0/1		c.1522G>A	p.G508R	myosin binding protein C, slow type	I-set domain containing Myosin binding proteins Fibronectin type III domain containing	ENST00000361466.7	16.0	+	Q00872	False	rs772728435		as_specific	0.4189526184538653			False		False			False	False	False					7.3	False	False	False		0.836505	0.5254372792763239	0.357	3.0
MYH10	chr17	8542124	SNP	MISSENSE	C	T	0.5	18	19	0/1		c.1558G>A	p.D520N	myosin heavy chain 10	Myosin heavy chains	ENST00000269243.8	13.0	-	P35580	False	rs765816989		as_specific	0.4314214463840399			False		False			False	False	False	ENST00000360416;ENST00000379980;ENST00000269243;				7.3	False	False	False		0.970687		0.711	4.0
MYH4	chr17	10453708	SNP	MISSENSE	C	T	0.517	14	15	0/1		c.2869G>A	p.D957N	myosin heavy chain 4	Myosin heavy chains	ENST00000255381.2	23.0	-	Q9Y623	False	rs777387347		as_specific	0.371571072319202			False		False			False	False	False					7.3	False	False	False		0.933803	0.4648615760167783	0.642	3.0
MYH6	chr14	23407109	SNP	MISSENSE	C	T	0.944	0	16	1|1		c.115G>A	p.V39M	myosin heavy chain 6	Myosin heavy chains	ENST00000405093.8	3.0	-	P13533	False	rs142850511		as_specific	0.5910224438902744			False		False			False	False	False	ENST00000405093;ENST00000356287;				4.13	False	False	False		0.83993	0.66026901342456	0.734	3.0
MYLK	chr3	123620290	SNP	MISSENSE	G	A	0.455	19	17	0/1		c.5C>T	p.A2V	myosin light chain kinase	I-set domain containing Fibronectin type III domain containing	ENST00000578202.1	1.0	-	Q15746	False				0.513715710723192			False		False			False	False	False					7.3	False	False	False		0.914376		0.334	4.0
MYO15B	chr17	75600615	DNP	MISSENSE	GG	TT	0.175	13	2	0|1	75600605.0	c.3301_3302GG>TT	p.G1101F	myosin XVB	Myosins, class XV FERM domain containing	ENST00000610510.4	13.0	+	Q96JP2	False				0.4527363184079602			False		False			False	False	False					7.3	False	False	False
MYO16	chr13	109125230	SNP	SILENT	C	T	0.322	38	18	0/1		c.3588C>T	p.Y1196Y	myosin XVI	Myosins, class XVI Ankyrin repeat domain containing Protein phosphatase 1 regulatory subunits	ENST00000356711.7	30.0	+	Q9Y6X6	False	rs541031052		as_specific	0.4139650872817955			False		False			False	False	False					7.3	False	False	False		0.150846	0.6289741059227516		0.0
MZF1	chr19	58570505	SNP	MISSENSE	T	C	0.535	21	23	0/1		c.419A>G	p.Q140R	myeloid zinc finger 1	SCAN domain containing Zinc fingers C2H2-type	ENST00000215057.7	3.0	-	P28698	False	rs749309940		as_specific	0.5910224438902744			False		False			False	False	False					7.3	False	False	False		0.494009	0.3942941209527448	0.031	3.0
NANS	chr9	98082855	SNP	MISSENSE	T	C	0.55	17	22	0/1		c.880T>C	p.S294P	N-acetylneuraminate synthase		ENST00000210444.6	6.0	+	Q9NR45	False	rs753673668		as_specific	0.4588528678304239			False		False			False	False	False	ENST00000210444;				7.3	False	False	False		0.91946		0.75	3.0
NBPF9	chr1	149075688	SNP	MISSENSE	C	A	0.898	2	27	0/1		c.955G>T	p.A319S	NBPF member 9	NBPF members	ENST00000615421.4	11.0	-	Q3BBW0	False	rs1432199437		as_specific	0.4638403990024937			False		False			False	False	False					7.3	False	False	False		0.871812	0.3422299127988003		1.0
NF1	chr17	31258501	SNP	SPLICE_SITE	A	T	0.464	15	13	0/1		c.4268A>T	p.K1423M	neurofibromin 1		ENST00000356175.7	31.0	+	P21359	False				0.3491271820448878	O	Rec	False	ASIC2	True	p.0(9)	structural_relation;	False	False	False	ENST00000358273;ENST00000356175;ENST00000456735;				7.3	False	False	False		0.92813	0.6929210925824751	0.931	4.0
NLRP13	chr19	55912750	SNP	MISSENSE	A	T	0.219	32	10	0/1		c.1067T>A	p.L356Q	NLR family pyrin domain containing 13	NLR family Pyrin domain containing	ENST00000342929.3	5.0	-	Q86W25	False				0.4438902743142144			False		False			False	False	False					7.3	False	False	False		0.382146	0.9244458734935128	0.151	2.0
NPRL3	chr16	93227	SNP	MISSENSE	G	C	0.933	0	15	1|1		c.1023C>G	p.S341R	NPR3 like, GATOR1 complex subunit	GATOR1 subcomplex	ENST00000611875.5	10.0	-	Q12980	False				0.6034912718204489			False		False		splicing;	False	False	False					7.3	False	False	False		0.820412	0.3451793689851901	0.137	1.0
OBSCN	chr1	228246680	SNP	MISSENSE	G	A	0.975	0	39	1|1		c.4186G>A	p.V1396M	obscurin, cytoskeletal calmodulin and titin-interacting RhoGEF	Fibronectin type III domain containing Rho guanine nucleotide exchange factors I-set domain containing	ENST00000570156.6	14.0	+	Q5VST9	False	rs199746237		as_specific	0.5885286783042394			False		False			False	False	False					3.65	False	False	False		0.396107	0.7309627101253154	0.353	2.0
OR2D2	chr11	6892272	SNP	MISSENSE	T	C	0.772	7	28	0/1		c.229A>G	p.I77V	olfactory receptor family 2 subfamily D member 2	Olfactory receptors, family 2	ENST00000299459.2	1.0	-	Q9H210	False	rs752084231		as_specific	0.4713216957605985			False		False			False	False	False					4.61	False	False	False		0.243881	0.4899571155560164	0.104	2.0
OR2L2	chr1	248038290	SNP	MISSENSE	C	T	0.299	15	5	0/1		c.23C>T	p.S8L	olfactory receptor family 2 subfamily L member 2	Olfactory receptors, family 2	ENST00000641771.1	3.0	+	Q8NH16	False				0.3665835411471321			False		False			False	False	False					7.3	False	False	False		0.42908	0.5375201503767653	0.012	1.0
OR4N5	chr14	20144454	SNP	MISSENSE	G	A	0.438	14	9	0/1		c.719G>A	p.C240Y	olfactory receptor family 4 subfamily N member 5	Olfactory receptors, family 4	ENST00000641086.1	3.0	+	Q8IXE1	False				0.4688279301745636			False		False			False	False	False					7.3	False	False	False		0.387318		0.24	2.0
OR52K2	chr11	4449736	SNP	MISSENSE	C	A	0.542	20	25	0/1		c.397C>A	p.H133N	olfactory receptor family 52 subfamily K member 2	Olfactory receptors, family 52	ENST00000325719.4	1.0	+	Q8NGK3	False				0.5486284289276808			False		False			False	False	False					7.3	False	False	False		0.293273		0.075	1.0
OR8U1	chr11	56375749	DNP	SILENT	CT	TC	0.509	26	30	0|1	56375722.0	c.126_127CT>TC	p.N42N	olfactory receptor family 8 subfamily U member 1	Olfactory receptors, family 8	ENST00000302270.1	1.0	+	Q8NH10	False				0.4029850746268656			False		False			False	False	False					7.3	False	False	False
OR8U1	chr11	56376013	DNP	MISSENSE	AT	GA	0.468	44	32	0/1		c.390_391AT>GA	p.L131M	olfactory receptor family 8 subfamily U member 1	Olfactory receptors, family 8	ENST00000302270.1	1.0	+	Q8NH10	False				0.4278606965174129			False		False			False	False	False					7.3	False	False	False
OR8U1	chr11	56376067	DNP	MISSENSE	TT	CC	0.413	46	29	0|1	56376052.0	c.444_445TT>CC	p.Y149H	olfactory receptor family 8 subfamily U member 1	Olfactory receptors, family 8	ENST00000302270.1	1.0	+	Q8NH10	False				0.4328358208955223			False		False			False	False	False					7.3	False	False	False
OR8U1	chr11	56376085	DNP	MISSENSE	AA	GG	0.376	47	26	0|1	56376080.0	c.462_463AA>GG	p.M155V	olfactory receptor family 8 subfamily U member 1	Olfactory receptors, family 8	ENST00000302270.1	1.0	+	Q8NH10	False				0.4353233830845771			False		False			False	False	False					7.3	False	False	False
OR9G1	chr11	56700571	DNP	MISSENSE	AC	GT	0.412	40	27	0|1	56700568.0	c.184_185AC>GT	p.T62V	olfactory receptor family 9 subfamily G member 1	Olfactory receptors, family 9	ENST00000642097.1	2.0	+	Q8NH87	False				0.5124378109452736			False		False			False	False	False					7.3	False	False	False
OR9G1	chr11	56700972	DNP	MISSENSE	AA	GT	0.529	34	37	0|1	56700972.0	c.585_586AA>GT	p.I196F	olfactory receptor family 9 subfamily G member 1	Olfactory receptors, family 9	ENST00000642097.1	2.0	+	Q8NH87	False				0.4825870646766169			False		False			False	False	False					7.3	False	False	False
OSBP	chr11	59580253	SNP	MISSENSE	A	G	0.563	13	20	0/1		c.1799T>C	p.I600T	oxysterol binding protein	Pleckstrin homology domain containing Oxysterol binding proteins	ENST00000263847.6	11.0	-	P22059	False				0.3516209476309227			False		False			False	False	False					7.3	False	False	False		0.8853	0.7083203161334929	0.674	4.0
OTOF	chr2	26461827	SNP	MISSENSE	G	A	0.539	17	21	0/1		c.5402C>T	p.A1801V	otoferlin	Deafness associated genes Ferlin family	ENST00000272371.7	43.0	-	Q9HC10	False	rs764563570		as_specific	0.6408977556109726			False		False			False	False	False					7.3	False	False	False		0.583344		0.203	3.0
PAPPA2	chr1	176594587	SNP	MISSENSE	G	T	0.97	0	30	1|1		c.983G>T	p.G328V	pappalysin 2	Sushi domain containing Pappalysins	ENST00000367662.5	3.0	+	Q9BXP8	False	rs780464432		as_specific	0.5211970074812967			False		False			False	False	False					7.3	False	False	False		0.499109	0.5828887880117387	0.085	1.0
PARD6G	chr18	80160225	SNP	MISSENSE	C	G	0.462	13	11	0/1		c.677G>C	p.G226A	par-6 family cell polarity regulator gamma	PDZ domain containing	ENST00000353265.8	3.0	-	Q9BYG4	False	rs762244571		as_specific	0.6982543640897756			False		False			False	False	False					7.3	False	False	False		0.492823		0.348	2.0
PCDHB13	chr5	141216279	SNP	MISSENSE	C	T	0.536	12	15	0/1		c.2156C>T	p.A719V	protocadherin beta 13	Clustered protocadherins	ENST00000341948.6	1.0	+	Q9Y5F0	False				0.6384039900249376			False		False			False	False	False					7.3	False	False	False		0.236589	0.8175446943188582	0.034	1.0
PCED1A	chr20	2839249	SNP	SILENT	G	A	0.964	0	28	1|1		c.147C>T	p.D49D	PC-esterase domain containing 1A		ENST00000360652.7	3.0	-	Q9H1Q7	False	rs754990849		as_specific	0.5935162094763092			False		False			False	False	False					7.3	False	False	False		0.265774			0.0
PEA15	chr1	160213184	SNP	SILENT	A	C	0.976	0	42	1|1		c.247A>C	p.R83R	proliferation and apoptosis adaptor protein 15	Death effector domain containing	ENST00000360472.9	3.0	+	Q15121	False	rs61756023		as_specific	0.5361596009975063			False		False			False	False	False					3.09	False	False	False		0.279669	0.7742740644304685		0.0
PGAM1	chr10	97432385	SNP	MISSENSE	A	C	0.187	20	4	0/1		c.626A>C	p.N209T	phosphoglycerate mutase 1	Phosphoglycerate mutases Bisphosphoglycerate phosphatases	ENST00000334828.6	4.0	+	P18669	False	rs771053734		as_specific	0.5062344139650873			False		False			False	False	False					7.3	False	False	False		0.860794		0.676	3.0
PHF14	chr7	10982715	SNP	SILENT	A	C	0.168	24	4	0/1		c.456A>C	p.T152T	PHD finger protein 14	PHD finger proteins	ENST00000634607.1	3.0	+	O94880	False	rs200659450		as_specific	0.4239401496259352			False		False			False	False	False					3.38	False	False	False		0.2352	0.7132260185629163		0.0
PI16	chr6	36961892	SNP	SILENT	C	T	0.937	0	16	1|1		c.510C>T	p.N170N	peptidase inhibitor 16	CD molecules CAP superfamily	ENST00000647861.1	6.0	+	Q6UXB8	False	rs750960327		as_specific	0.6209476309226932			False		False			False	False	False					7.3	False	False	False		0.178192			0.0
PMP2	chr8	81447326	SNP	MISSENSE	T	C	0.188	30	7	0/1		c.61A>G	p.M21V	peripheral myelin protein 2	Fatty acid binding protein family	ENST00000519260.1	1.0	-	P02689	False				0.3940149625935162			False		False			False	False	False					7.3	False	False	False		0.676082	0.6611581008718883	0.378	2.0
PNKD	chr2	218341587	SNP	MISSENSE	T	G	0.191	25	6	0/1		c.578T>G	p.V193G	paroxysmal nonkinesigenic dyskinesia		ENST00000273077.9	6.0	+	Q8N490	False	rs747228180		as_specific	0.6059850374064838			False		False			False	False	False	ENST00000273077;ENST00000258362;ENST00000436005;				7.3	False	False	False		0.955846		0.929	3.0
POM121L12	chr7	53036358	SNP	MISSENSE	C	A	0.587	12	16	0/1		c.687C>A	p.F229L	POM121 transmembrane nucleoporin like 12		ENST00000408890.6	1.0	+	Q8N7R1	False	rs377744248		as_specific	0.6683291770573566			False		False			False	False	False					7.3	False	False	False		0.461902	0.4568916263091134	0.037	1.0
PPIAL4A	chr1	120890256	SNP	MISSENSE	G	T	0.893	0	7	0/1		c.436G>T	p.G146W	peptidylprolyl isomerase A like 4A		ENST00000577856.2	1.0	+	Q9Y536	False				0.4613466334164589			False		False			False	False	False					7.3	False	False	False		0.552757			1.0
PPP1R12A	chr12	79807313	SNP	MISSENSE	C	T	0.947	0	19	1|1		c.1568G>A	p.R523Q	protein phosphatase 1 regulatory subunit 12A	Ankyrin repeat domain containing Protein phosphatase 1 regulatory subunits	ENST00000450142.7	12.0	-	O14974	False	rs202164787		as_specific	0.28428927680798			False		False			False	False	False					3.33	False	False	False		0.798524	0.6287216457432935	0.079	3.0
PPP3CA	chr4	101093909	SNP	NONSENSE	G	A	0.472	19	16	0/1		c.649C>T	p.R217*	protein phosphatase 3 catalytic subunit alpha	Protein phosphatase catalytic subunits	ENST00000394854.8	6.0	-	Q08209	False				0.4239401496259352			True		False		gene_function_loss;	False	False	False					7.3	False	True	False		0.981681	0.4828343738950698		4.0
PRAMEF15	chr1	13319905	SNP	MISSENSE	A	C	0.28	38	13	0/1		c.827A>C	p.Y276S	PRAME family member 15	PRAME family	ENST00000376152.2	3.0	+	Q5VWM5	False	rs1410528935		as_specific	0.5187032418952618			False		False			False	False	False					7.3	False	False	False		0.599066		0.027	1.0
PRAMEF18	chr1	13224919	SNP	MISSENSE	T	A	0.325	55	28	0/1		c.802A>T	p.N268Y	PRAME family member 18	PRAME family	ENST00000624297.2	2.0	-	Q5VWM3	False	rs61780079		as_specific	0.4812967581047381			False		False			False	False	False					7.3	False	False	False		0.62359			0.0
PRAMEF18	chr1	13225068	SNP	MISSENSE	A	G	0.35	72	39	0/1		c.653T>C	p.L218P	PRAME family member 18	PRAME family	ENST00000624297.2	2.0	-	Q5VWM3	False	rs983913117 rs61780078			0.4513715710723192			False		False			False	False	False					7.3	False	False	False		0.620547			0.0
PRAMEF18	chr1	13225208	SNP	SILENT	C	G	0.449	54	47	0/1		c.513G>C	p.V171V	PRAME family member 18	PRAME family	ENST00000624297.2	2.0	-	Q5VWM3	False	rs1320957		as_specific	0.4588528678304239			False		False			False	False	False					7.3	False	False	False		0.195645			0.0
PRAMEF18	chr1	13225325	SNP	SILENT	T	C	0.177	49	10	0/1		c.396A>G	p.R132R	PRAME family member 18	PRAME family	ENST00000624297.2	2.0	-	Q5VWM3	False	rs61780077		as_specific	0.4788029925187032			False		False			False	False	False					7.3	False	False	False
PRAMEF18	chr1	13225408	SNP	MISSENSE	T	A	0.313	32	14	0/1		c.313A>T	p.M105L	PRAME family member 18	PRAME family	ENST00000624297.2	2.0	-	Q5VWM3	False	rs71279237		as_specific	0.513715710723192			False		False			False	False	False					7.3	False	False	False
PRRC2C	chr1	171557872	SNP	SILENT	A	C	0.25	8	2	0|1	171557860.0	c.5754A>C	p.P1918P	proline rich coiled-coil 2C		ENST00000338920.8	19.0	+	Q9Y520	False	rs1217715322		as_specific	0.5635910224438903			False		False			False	False	False					7.3	False	False	False		0.114961			0.0
PTEN	chr10	87925558	SNP	SPLICE_SITE	G	T	0.972	0	37	1|1		c.e3+1G>T		phosphatase and tensin homolog	PTEN protein phosphatases C2 tensin-type domain containing Phosphoinositide phosphatases	ENST00000371953.8		+	P60484	False	rs876658153		as_specific	0.28428927680798	"L, E, M, O"	Rec	False		True	p.?(11) p.0(28) p.R55fs*1(1) p.L70fs*7(2) p.F56fs*2(1)	splicing;	False	False	False					7.3	False	False	False		0.9733	0.8379795528289187		1.1209808287699
PTGER4	chr5	40691953	SNP	MISSENSE	T	C	0.645	10	20	0/1		c.1042T>C	p.F348L	prostaglandin E receptor 4	Prostaglandin receptors	ENST00000302472.4	3.0	+	P35408	False				0.513715710723192			False		False		gene_function_loss;	False	False	False					7.3	False	True	False		0.813095	0.9977101646861418	0.207	4.0
RAB6D	chr2	131363291	SNP	MISSENSE	T	G	0.55	18	22	0/1		c.430A>C	p.K144Q	RAB6D, member RAS oncogene family		ENST00000623617.2	1.0	-		False				0.4513715710723192			False		False			False	False	False					7.3	False	False	False		0.701372	0.7833561623780941		0.155385998694352
RASL11B	chr4	52865606	SNP	MISSENSE	T	C	0.437	17	16	0/1		c.548T>C	p.V183A	RAS like family 11 member B	RAS type GTPase family	ENST00000248706.5	4.0	+	Q9BPW5	False				0.5311720698254364			False		False			False	False	False					7.3	False	False	False		0.681103		0.116	2.0
RBM42	chr19	35633219	SNP	SILENT	G	A	0.396	23	14	0/1		c.651G>A	p.P217P	RNA binding motif protein 42	RNA binding motif containing	ENST00000262633.9	6.0	+	Q9BTD8	False	rs750153748		as_specific	0.6184538653366584			False		False			False	False	False					7.3	False	False	False		0.239316	0.8205528095776814		0.0
RBM48	chr7	92536899	SNP	MISSENSE	C	T	0.458	14	11	0/1		c.1066C>T	p.H356Y	RNA binding motif protein 48	RNA binding motif containing	ENST00000265732.10	5.0	+	Q5RL73	False	rs754667335		as_specific	0.3291770573566084			False		False			False	False	False					7.3	False	False	False		0.356345		0.024	2.0
RESF1	chr12	31959493	SNP	SPLICE_SITE	T	A	0.526	10	10	0|1	31959493.0	c.e1+2T>A				ENST00000312561.9		+		False	rs1363743644		as_specific	0.7456359102244389			False		False		splicing;expression;	False	False	False					7.3	False	False	False		0.681748	0.7087187073692364		1.77721544511722
RFWD3	chr16	74623980	SNP	MISSENSE	C	T	0.4	14	9	0/1		c.2273G>A	p.S758N	ring finger and WD repeat domain 3	Ring finger proteins Fanconi anemia complementation groups WD repeat domain containing	ENST00000361070.9	13.0	-	Q6PCD5	False				0.486284289276808			False		False			False	False	False					7.3	False	False	False		0.410662	0.5967121020427003	0.038	3.0
RIOK3	chr18	23467451	SNP	MISSENSE	C	G	0.576	14	18	0/1		c.692C>G	p.S231C	RIO kinase 3		ENST00000581585.5	7.0	+	O14730	False				0.3690773067331671			False		False			False	False	False					7.3	False	False	False		0.840337	0.747137004829761	0.137	4.0
RNF133	chr7	122698452	SNP	MISSENSE	C	G	0.232	46	13	0/1		c.467G>C	p.G156A	ring finger protein 133	Ring finger proteins	ENST00000340112.3	1.0	-	Q8WVZ7	False				0.4189526184538653			False		False			False	False	False					7.3	False	False	False		0.512983	0.7610578459902932	0.229	3.0
RPS6KC1	chr1	213241694	SNP	NONSENSE	C	T	0.954	1	40	1|1		c.2218C>T	p.Q740*	ribosomal protein S6 kinase C1		ENST00000366960.8	11.0	+	Q96S38	False				0.4164588528678304			True		False		gene_function_loss;	False	False	False					7.3	False	True	False		0.951186	0.4360732731562192		4.0
RTEL1	chr20	63690117	SNP	SILENT	G	A	0.706	15	36	0/1		c.2244G>A	p.L748L	regulator of telomere elongation helicase 1	DNA helicases	ENST00000508582.6	25.0	+	Q9NZ71	False	rs747160558		as_specific	0.6483790523690773			False		False			False	False	False					7.3	False	False	False		0.179171			0.0
SALL3	chr18	78993977	SNP	SILENT	G	T	0.567	13	17	0/1		c.1986G>T	p.S662S	spalt like transcription factor 3	Zinc fingers C2H2-type	ENST00000537592.6	2.0	+	Q9BXA9	False				0.6708229426433915			False		False			False	False	False					7.3	False	False	False		0.129216			0.0
SAP30L	chr5	154455903	SNP	MISSENSE	G	A	0.199	32	7	0/1		c.427G>A	p.V143M	SAP30 like		ENST00000297109.11	4.0	+	Q9HAJ7	False				0.4488778054862843			False		False			False	False	False					7.3	False	False	False		0.784712	0.8070721958224605	0.173	3.0
SCUBE3	chr6	35237910	SNP	MISSENSE	G	T	0.213	11	3	0/1		c.721G>T	p.A241S	signal peptide, CUB domain and EGF like domain containing 3		ENST00000274938.8	7.0	+	Q8IX30	False				0.5660847880299252			False		False			False	False	False	ENST00000274938;				7.3	False	False	False		0.925735		0.713	3.0
SEMA3A	chr7	84005396	DNP	MISSENSE	CA	TG	0.25	13	3	0/1		c.1302_1303TG>CA	p.V435I	semaphorin 3A	Semaphorins Immunoglobulin like domain containing	ENST00000265362.9	11.0	-	Q14563	False				0.3582089552238806			False		False			False	False	False					7.3	False	False	False
SH3RF1	chr4	169136481	SNP	MISSENSE	C	T	0.392	16	10	0/1		c.905G>A	p.R302Q	SH3 domain containing ring finger 1	Ring finger proteins	ENST00000284637.14	5.0	-	Q7Z6J0	False	rs375658732		as_specific	0.5236907730673317			False		False			False	False	False					7.3	False	False	False		0.626906	0.7842519581389655	0.165	3.0
SIGLEC11	chr19	49960401	SNP	MISSENSE	C	T	0.6	11	18	0/1		c.481G>A	p.V161I	sialic acid binding Ig like lectin 11	C2-set domain containing I-set domain containing Sialic acid binding Ig like lectins V-set domain containing Ig-like cell adhesion molecule family	ENST00000447370.6	3.0	-	Q96RL6	False	rs765589308		as_specific	0.5910224438902744			False		False			False	False	False					7.3	False	False	False		0.449152	0.6939410714829589	0.045	1.0
SIGLEC8	chr19	51455519	SNP	MISSENSE	C	T	0.348	32	17	0/1		c.623G>A	p.R208Q	sialic acid binding Ig like lectin 8	Sialic acid binding Ig like lectins V-set domain containing Ig-like cell adhesion molecule family	ENST00000430817.5	2.0	-	Q9NYZ4	False	rs749906036		as_specific	0.6184538653366584			False		False			False	False	False					7.3	False	False	False		0.772518	0.7125054488428622	0.008	1.0
SLC12A5	chr20	46022943	DEL	IN_FRAME_DEL	GGGAGGA	G	0.926	0	9	1|1		c.223_228delGGAGGA	p.GG75del	solute carrier family 12 member 5	Solute carriers	ENST00000626701.1	2.0	+	Q9H2X9	True	rs548119459		as_specific	0.6231527093596059			False		False			False	False	False					7.3	False	False	False
SLC18A1	chr8	20180963	SNP	START_CODON_SNP	A	G	0.576	12	18	0/1		c.2T>C	p.M1T	solute carrier family 18 member A1	Solute carriers	ENST00000276373.10	2.0	-	P54219	False				0.5411471321695761			False		False			False	False	False					7.3	False	False	False		0.820683	0.7151135127917537	0.252	2.0
SLC25A27	chr6	46670171	SNP	SILENT	A	C	0.29	13	7	0/1		c.741A>C	p.T247T	solute carrier family 25 member 27	Solute carriers	ENST00000371347.10	7.0	+	O95847	False	rs200254015		as_specific	0.2992518703241895			False		False			False	False	False					7.3	False	False	False		0.405842	0.5118797749376621		0.0
SLC25A5	chrX	119470436	DNP	MISSENSE	CT	GG	0.4	18	11	0|1	119470436.0	c.662_663CT>GG	p.T221R	solute carrier family 25 member 5	Solute carriers	ENST00000317881.9	3.0	+	P05141	False				0.4626865671641791			False		False			False	False	False					7.3	False	False	False
SLC29A3	chr10	71362239	SNP	SILENT	C	A	0.184	26	4	0/1		c.1059C>A	p.L353L	solute carrier family 29 member 3	Solute carriers	ENST00000373189.6	6.0	+	Q9BZD2	False				0.5935162094763092			False		False			False	False	False					7.3	False	False	False		0.13358	0.4480694299869294		0.0
SLC35A4	chr5	140568039	SNP	SILENT	C	T	0.473	20	15	0/1		c.870C>T	p.N290N	solute carrier family 35 member A4	Solute carriers	ENST00000514199.1	2.0	+	L0R6Q1, Q96G79	False	rs1004272608		as_specific	0.600997506234414			False		False			False	False	False					7.3	False	False	False		0.123738	0.7267572771921318		0.0
SLC44A3	chr1	94857463	SNP	MISSENSE	A	T	0.939	0	14	1|1		c.1105A>T	p.T369S	solute carrier family 44 member 3	Solute carriers	ENST00000529450.5	10.0	+	Q8N4M1	False	rs1190729917		as_specific	0.4114713216957606			False		False			False	False	False					7.3	False	False	False		0.69729		0.168	2.0
SLC4A3	chr2	219637644	DNP	MISSENSE	GA	CC	0.478	23	20	0|1	219637644.0	c.2680_2681GA>CC	p.D894P	solute carrier family 4 member 3	Solute carriers	ENST00000273063.10	17.0	+	P48751	False				0.6094527363184079			False		False			False	False	False					7.3	False	False	False
SLC6A12	chr12	204650	SNP	MISSENSE	G	A	0.373	23	12	0/1		c.263C>T	p.P88L	solute carrier family 6 member 12	Solute carriers	ENST00000424061.6	5.0	-	P48065	False	rs761222307		as_specific	0.5960099750623441			False		False			False	False	False	ENST00000397296;ENST00000359674;ENST00000424061;ENST00000536824;ENST00000537793;				7.3	False	False	False		0.811447		0.817	3.0
SLC6A17	chr1	110167095	SNP	MISSENSE	G	A	0.486	18	18	0/1		c.166G>A	p.D56N	solute carrier family 6 member 17	Solute carriers	ENST00000331565.5	2.0	+	Q9H1V8	False				0.5935162094763092			False		False			False	False	False					7.3	False	False	False		0.836752	0.8242365258522071	0.165	3.0
SMG6	chr17	2283719	SNP	MISSENSE	G	A	0.576	13	19	0/1		c.2354C>T	p.A785V	SMG6, nonsense mediated mRNA decay factor		ENST00000263073.11	7.0	-	Q86US8	False	rs760612136		as_specific	0.5037406483790524			False		False			False	False	False					7.3	False	False	False		0.913528	0.8395836877115997	0.574	2.0
SPATA31A6	chr9	42189158	SNP	MISSENSE	G	T	0.157	17	3	0/1		c.3456G>T	p.Q1152H	SPATA31 subfamily A member 6		ENST00000332857.7	4.0	+	Q5VVP1	False				0.4463840399002494			False		False			False	False	False					7.3	False	False	False		0.179305		0.023	0.0
SPATA31D1	chr9	81993459	SNP	MISSENSE	G	T	0.441	18	14	0/1		c.2989G>T	p.G997W	SPATA31 subfamily D member 1		ENST00000344803.3	4.0	+	Q6ZQQ2	False				0.4837905236907731			False		False			False	False	False					7.3	False	False	False		0.232494	0.3426992733967641	0.073	1.0
SPATA7	chr14	88416836	SNP	MISSENSE	T	A	0.96	0	25	1|1		c.364T>A	p.L122I	spermatogenesis associated 7		ENST00000393545.9	5.0	+	Q9P0W8	False	rs202230167		as_specific	0.3117206982543641			False		False			False	False	False					3.91	False	False	False		0.559323	0.3194241141014471	0.015	1.0
SRCAP	chr16	30704270	SNP	SILENT	G	A	0.565	17	24	0/1		c.261G>A	p.P87P	Snf2 related CREBBP activator protein	SRCAP complex	ENST00000262518.9	4.0	+	Q6ZRS2	False	rs375952582		as_specific	0.513715710723192			False		False			False	False	False					7.3	False	False	False		0.40663	0.5059534131142419		0.0
SSH1	chr12	108792436	SNP	SILENT	G	A	0.487	16	14	0/1		c.1743C>T	p.S581S	slingshot protein phosphatase 1	Slingshot protein phosphatases	ENST00000326495.10	14.0	-	Q8WYL5	False	rs142234468		as_specific	0.6059850374064838			False		False			False	False	False					7.3	False	False	False		0.153386	0.4727030341112554		0.0
SVEP1	chr9	110407320	SNP	SILENT	A	G	0.44	30	22	0/1		c.8280T>C	p.N2760N	sushi, von Willebrand factor type A, EGF and pentraxin domain containing 1	Sushi domain containing	ENST00000374469.6	38.0	-	Q4LDE5	False				0.4713216957605985			False		False			False	False	False					7.3	False	False	False		0.055343	0.7918199029298673		0.0
SYN2	chr3	12004864	SNP	MISSENSE	C	G	0.643	4	9	0/1		c.313C>G	p.P105A	synapsin II	Synapsins	ENST00000621198.5	1.0	+	Q92777	False	rs2923857		as_specific	0.7755610972568578			False		False			False	False	False					7.3	False	False	False
SYNE2	chr14	64024312	SNP	MISSENSE	T	C	0.975	0	41	1|1		c.5693T>C	p.L1898P	spectrin repeat containing nuclear envelope protein 2	Spectrin repeat containing nuclear envelope family	ENST00000554584.5	38.0	+	Q8WXH0	False				0.4239401496259352			False		False			False	False	False					7.3	False	False	False		0.684342		0.233	3.0
TAS2R19	chr12	11021867	DNP	MISSENSE	GA	AC	0.349	44	19	0|1	11021867.0	c.704_705TC>GT	p.L235R	taste 2 receptor member 19	Taste 2 receptors	ENST00000390673.2	1.0	-	P59542	False				0.4079601990049751			False		False			False	False	False					7.3	False	False	False
TAS2R45	chr12	11091497	DNP	MISSENSE	TG	CA	0.526	8	9	0|1	11091492.0	c.732_733CA>TG	p.I245V	taste 2 receptor member 45	Taste 2 receptors	ENST00000531678.1	1.0	-	P59539	False				0.3980099502487562			False		False			False	False	False					7.3	False	False	False
TAS2R45	chr12	11092131	DNP	MISSENSE	AA	GG	0.393	16	9	0|1	11092122.0	c.98_99TT>CC	p.I33T	taste 2 receptor member 45	Taste 2 receptors	ENST00000531678.1	1.0	-	P59539	False				0.4029850746268656			False		False			False	False	False					7.3	False	False	False
TAS2R45	chr12	11092145	DNP	SILENT	GT	AC	0.37	16	9	0/1		c.84_85AC>GT	p.A28A	taste 2 receptor member 45	Taste 2 receptors	ENST00000531678.1	1.0	-	P59539	False				0.4054726368159204			False		False			False	False	False					7.3	False	False	False
TAX1BP1	chr7	27787527	SNP	MISSENSE	A	T	0.516	14	17	0/1		c.962A>T	p.E321V	Tax1 binding protein 1		ENST00000396319.6	8.0	+	Q86VP1	False				0.3117206982543641			False		False			False	False	False					7.3	False	False	False		0.888029	0.6368187367763112	0.422	3.0
TCHH	chr1	152108344	SNP	MISSENSE	C	G	0.965	0	28	1|1		c.4873G>C	p.E1625Q	trichohyalin	S100 fused type protein family EF-hand domain containing	ENST00000368804.5	2.0	-	Q07283	False	rs199684586		as_specific	0.5935162094763092			False		False			False	False	False					3.1	False	False	False		0.472981	0.4894034323311746	0.105	1.0
TDRD7	chr9	97483232	SNP	NONSENSE	G	A	0.224	41	12	0/1		c.2796G>A	p.W932*	tudor domain containing 7	Tudor domain containing	ENST00000355295.5	15.0	+	Q8NHU6	False				0.4638403990024937			True		False		gene_function_loss;	False	False	False					7.3	False	True	False		0.953506	0.8283065086171344		5.0
TDRD9	chr14	104015984	SNP	MISSENSE	G	T	0.176	29	5	0/1		c.2227G>T	p.V743L	tudor domain containing 9	Tudor domain containing	ENST00000409874.9	22.0	+	Q8NDG6	False				0.4089775561097257			False		False			False	False	False					7.3	False	False	False		0.884242	0.4545863711764737	0.232	3.0
TEX15	chr8	30843678	SNP	SILENT	G	A	0.595	18	28	0/1		c.6489C>T	p.Y2163Y	testis expressed 15, meiosis and synapsis associated		ENST00000643185.1	8.0	-	Q9BXT5	False	rs754120685		as_specific	0.3541147132169576			False		False			False	False	False					7.3	False	False	False		0.092161			0.0
TLR4	chr9	117714027	SNP	SILENT	C	A	0.41	24	15	0/1		c.1899C>A	p.I633I	toll like receptor 4	CD molecules Toll like receptors	ENST00000355622.8	3.0	+	O00206	False	rs140661916		as_specific	0.42643391521197			False		False			False	False	False					7.3	False	False	False		0.109021			0.0
TMEM14B	chr6	10759064	TNP	MISSENSE	GTG	CCC	0.912	0	10	1|1		c.419_421GTG>CCC	p.140_141CA>SP	transmembrane protein 14B		ENST00000467317.5	6.0	+	Q9NUH8	False				0.4466501240694789			False		False			False	False	False					7.3	False	False	False
TMEM95	chr17	7356629	SNP	MISSENSE	G	T	0.246	13	4	0/1		c.552G>T	p.L184F	transmembrane protein 95		ENST00000330767.4	7.0	+	Q3KNT9	False	rs201262789		as_specific	0.5536159600997507			False		False			False	False	False					7.3	False	False	False		0.471203	0.5538296200425873	0.05	2.0
TNK2	chr3	195867546	SNP	MISSENSE	C	T	0.214	22	5	0/1		c.2707G>A	p.A903T	tyrosine kinase non receptor 2		ENST00000333602.13	12.0	-	Q07912	False	rs778864476		as_specific	0.7032418952618454			False		False			False	False	False					4.61	False	False	False		0.445039	0.5904722690790417	0.122	4.0
TNN	chr1	175128047	SNP	MISSENSE	C	T	0.958	0	21	1|1		c.3061C>T	p.R1021W	tenascin N	Fibronectin type III domain containing Fibrinogen C domain containing	ENST00000239462.9	14.0	+	Q9UQP3	False	rs778982609		as_specific	0.5486284289276808			False		False			False	False	False					3.83	False	False	False		0.544544	0.9101138554602068	0.222	3.0
TOMM40	chr19	44901055	SNP	MISSENSE	T	G	0.472	22	18	0/1		c.794T>G	p.L265W	translocase of outer mitochondrial membrane 40	Translocase of outer mitochondrial membrane complex	ENST00000426677.7	7.0	+	O96008	False				0.6359102244389028			False		False			False	False	False					7.3	False	False	False		0.640767		0.328	3.0
TRAF7	chr16	2175511	SNP	SILENT	C	A	0.965	0	29	1|1		c.1515C>A	p.I505I	TNF receptor associated factor 7	Ring finger proteins TNF receptor associated factors WD repeat domain containing	ENST00000326181.11	17.0	+	Q6Q0C0	False				0.6259351620947631			False		False			False	False	False					7.3	False	False	False		0.240287	0.4792874927371819		0.0
TRIM37	chr17	59081158	SNP	MISSENSE	T	C	0.552	13	16	0/1		c.431A>G	p.N144S	tripartite motif containing 37	Tripartite motif containing Ring finger proteins	ENST00000262294.12	6.0	-	O94972	False				0.3067331670822942			False		False			False	False	False					7.3	False	False	False		0.890641		0.108	4.0
TTC39C	chr18	24083069	SNP	MISSENSE	A	G	0.619	17	28	0/1		c.789A>G	p.I263M	tetratricopeptide repeat domain 39C	Tetratricopeptide repeat domain containing	ENST00000304621.10	6.0	+	Q8N584	False	rs140420514		as_specific	0.4339152119700748			False		False			False	False	False					7.3	False	False	False		0.667872		0.159	2.0
UCHL1	chr4	41256985	SNP	SILENT	C	A	0.169	21	4	0/1		c.9C>A	p.L3L	ubiquitin C-terminal hydrolase L1	Ubiquitin C-terminal hydrolases Parkinson disease associated genes	ENST00000512788.1	1.0	+	P09936	False	rs1040707634		as_specific	0.6583541147132169			False		False			False	False	False					7.3	False	False	False		0.249562	0.9229018465342184		0.0
UGT2A1	chr4	69595235	SNP	NONSENSE	G	C	0.6	9	14	0/1		c.1011C>G	p.Y337*	UDP glucuronosyltransferase family 2 member A1 complex locus	UDP glucuronosyltransferases	ENST00000503640.5	4.0	-	Q9Y4X1	False	rs76000453		as_specific	0.3291770573566084			True		False		gene_function_loss;	False	False	False					7.3	False	True	False		0.967727			4.0
UGT2B11	chr4	69208452	SNP	NONSENSE	C	A	0.481	13	14	0/1		c.901G>T	p.E301*	UDP glucuronosyltransferase family 2 member B11	UDP glucuronosyltransferases	ENST00000446444.2	3.0	-	O75310	False				0.3615960099750623			True		False		gene_function_loss;	False	False	False					7.3	False	True	False		0.97185			2.0
UGT2B15	chr4	68669926	SNP	SILENT	C	T	0.679	9	20	0/1		c.693G>A	p.K231K	UDP glucuronosyltransferase family 2 member B15	UDP glucuronosyltransferases	ENST00000338206.6	1.0	-	P54855	False	rs776186090		as_specific	0.3241895261845386			False		False			False	False	False					7.3	False	False	False		0.223166	0.5162534524576534		0.0
ULK1	chr12	131916979	SNP	MISSENSE	A	G	0.614	17	24	0/1		c.2099A>G	p.D700G	unc-51 like autophagy activating kinase 1	Autophagy related	ENST00000321867.6	21.0	+	O75385	False				0.6783042394014963			False		False			False	False	False					7.3	False	False	False		0.937061	0.496227358409566	0.339	3.0
UNC45B	chr17	35168265	SNP	SILENT	C	T	0.472	20	18	0/1		c.1356C>T	p.L452L	unc-45 myosin chaperone B		ENST00000268876.9	10.0	+	Q8IWX7	False				0.5586034912718204			False		False			False	False	False					7.3	False	False	False		0.233045	0.533898195259235		0.0
USP28	chr11	113803201	INS	FRAME_SHIFT_INS	A	AC	0.838	1	10	0/1		c.2818_2819insG	p.V940fs	ubiquitin specific peptidase 28	Ubiquitin specific peptidases	ENST00000003302.8	23.0	-	Q96RU2	True	rs1342507221		as_specific	0.4275			True		False		gene_function_loss;	False	False	False					7.3	False	True	False			0.6746532853152853
USP35	chr11	78210372	SNP	SILENT	T	G	0.318	10	4	0/1		c.2517T>G	p.G839G	ubiquitin specific peptidase 35	Ubiquitin specific peptidases	ENST00000529308.6	10.0	+	Q9P2H5	False	rs201508762		as_specific	0.6109725685785536			False		False			False	False	False					7.3	False	False	False		0.349075	0.8643529601806101		0.0
VGLL2	chr6	117265793	SNP	SILENT	C	T	0.624	15	24	0/1		c.30C>T	p.V10V	vestigial like family member 2	Vestigial like family	ENST00000326274.6	1.0	+	Q8N8G2	False	rs764264917		as_specific	0.6508728179551122			False		False			False	False	False					7.3	False	False	False		0.223067	0.5373743761834563		0.0
WDR97	chr8	144108495	SNP	SILENT	G	A	0.469	16	15	0/1		c.429G>A	p.T143T	WD repeat domain 97	WD repeat domain containing	ENST00000323662.9	3.0	+	A6NE52	False	rs894598231		as_specific	0.7381546134663342			False		False			False	False	False					7.3	False	False	False		0.119335	0.3035998409521014		0.0
XIRP1	chr3	39189357	SNP	MISSENSE	A	C	0.191	20	4	0|1	39189351.0	c.89T>G	p.L30R	xin actin binding repeat containing 1		ENST00000340369.4	2.0	-	Q702N8	False	rs767400491		as_specific	0.6034912718204489			False		False			False	False	False					7.3	False	False	False		0.357304		0.088	2.0
XPC	chr3	14147326	SNP	SILENT	G	A	0.5	18	19	0/1		c.2568C>T	p.L856L	XPC complex subunit, DNA damage recognition and repair factor	Xeroderma pigmentosum complementation groups	ENST00000285021.12	15.0	-	Q01831	False	rs746526935		as_specific	0.4688279301745636	E	Rec	False		False		dna_repair;	False	False	False					7.3	False	False	False		0.220775	0.6484300630401819		0.0
ZBED3	chr5	77077645	SNP	SILENT	G	A	0.75	0	3	0/1		c.234C>T	p.R78R	zinc finger BED-type containing 3	Zinc fingers BED-type	ENST00000255198.3	3.0	-	Q96IU2	False	rs1367509558		as_specific	0.8079800498753117			False		False			False	False	False					7.3	False	False	False		0.145766	0.5988093410890248		0.0
ZNF229	chr19	44442610	SNP	MISSENSE	G	T	0.591	18	25	0/1		c.46C>A	p.Q16K	zinc finger protein 229	Zinc fingers C2H2-type	ENST00000614049.5	4.0	-	Q9UJW7	False				0.456359102244389			False		False			False	False	False					7.3	False	False	False		0.606423		0.059	1.0
ZNF317	chr19	9160956	SNP	MISSENSE	G	A	0.485	16	16	0/1		c.1311G>A	p.M437I	zinc finger protein 317	Zinc fingers C2H2-type	ENST00000247956.11	7.0	+	Q96PQ6	False	rs375676116		as_specific	0.5112219451371571			False		False			False	False	False					7.3	False	False	False		0.337008		0.042	2.0
ZNF354C	chr5	179079642	SNP	MISSENSE	C	G	0.452	24	20	0/1		c.1210C>G	p.R404G	zinc finger protein 354C	Zinc fingers C2H2-type	ENST00000315475.7	5.0	+	Q86Y25	False				0.4039900249376558			False		False			False	False	False					7.3	False	False	False		0.505541		0.249	1.0
ZNF398	chr7	149154025	SNP	SILENT	C	T	0.357	36	20	0/1		c.105C>T	p.H35H	zinc finger protein 398	Zinc fingers C2H2-type	ENST00000475153.6	2.0	+	Q8TD17	False	rs1379496258		as_specific	0.5236907730673317			False		False			False	False	False					7.3	False	False	False		0.161024	0.9285044853271464		0.0
ZNF423	chr16	49638647	SNP	MISSENSE	T	G	0.241	23	7	0/1		c.325A>C	p.T109P	zinc finger protein 423	Zinc fingers C2H2-type	ENST00000563137.6	4.0	-	Q2M1K9	False				0.6059850374064838			False		False			False	False	False					7.3	False	False	False		0.92702		0.332	3.0
ZNF469	chr16	88431724	SNP	SILENT	C	T	0.68	6	14	0/1		c.4254C>T	p.D1418D	zinc finger protein 469	Zinc fingers C2H2-type	ENST00000565624.3	3.0	+	Q96JG9	False				0.6359102244389028			False		False			False	False	False					7.3	False	False	False		0.075203			0.0
ZNF66	chr19	20799065	SNP	SILENT	C	T	0.949	0	18	1|1	20799061.0	c.291C>T	p.F97F	zinc finger protein 66		ENST00000594534.5	4.0	+	Q6ZN08	False	rs11669259		as_specific	0.3640897755610973			False		False			False	False	False					7.3	False	False	False		0.639876			0.0
ZNF831	chr20	59254299	SNP	MISSENSE	C	G	0.386	27	17	0/1		c.4590C>G	p.D1530E	zinc finger protein 831		ENST00000371030.3	5.0	+	Q5JPB2	False	rs780097193		as_specific	0.4887780548628428			False		False			False	False	False					7.3	False	False	False		0.255433	0.4400358589778061	0.082	1.0
ZXDC	chr3	126441901	SNP	MISSENSE	C	G	0.22	24	6	0/1		c.2258G>C	p.S753T	ZXD family zinc finger C	Zinc fingers C2H2-type	ENST00000389709.8	8.0	-	Q2QGD7	False				0.5336658354114713			False		False			False	False	False					7.3	False	False	False		0.401173	0.5380318917250895	0.024	2.0
[truncated: 4 more columns]

## Sheet: U87MG_gene_fusions
25 fusions concerning 43 genes
Fusion name	Left gene	Right gene	Splice type	Annotations
ARF1--MT-CO1	ARF1	MT-CO1	INCL_NON_REF_SPLICE	INTERCHROMOSOMAL[chr1--chrM]
BBC3--FCGRT	BBC3	FCGRT	INCL_NON_REF_SPLICE	INTRACHROMOSOMAL[chr19:2.27Mb]
BCAS4--VIM-AS1	BCAS4	VIM-AS1	INCL_NON_REF_SPLICE	CCLE_StarF2019; INTERCHROMOSOMAL[chr20--chr10]
CARHSP1--SGCG	CARHSP1	SGCG	ONLY_REF_SPLICE	INTERCHROMOSOMAL[chr16--chr13]
DCAF6--IGSF8	DCAF6	IGSF8	ONLY_REF_SPLICE	INTRACHROMOSOMAL[chr1:7.84Mb]
EEF2--MT2A	EEF2	MT2A	INCL_NON_REF_SPLICE	CCLE_StarF2019; INTERCHROMOSOMAL[chr19--chr16]
EIF1--RPS28	EIF1	RPS28	INCL_NON_REF_SPLICE	CCLE_StarF2019; INTERCHROMOSOMAL[chr17--chr19]
FTH1--ACTG1	FTH1	ACTG1	INCL_NON_REF_SPLICE	CCLE_StarF2019; INTERCHROMOSOMAL[chr11--chr17]
FTH1--S100A6	FTH1	S100A6	INCL_NON_REF_SPLICE	CCLE_StarF2019; INTERCHROMOSOMAL[chr11--chr1]
GAPDH--MT-ND4	GAPDH	MT-ND4	INCL_NON_REF_SPLICE	INTERCHROMOSOMAL[chr12--chrM]
IL4R--KIAA0556	IL4R	KIAA0556	ONLY_REF_SPLICE	CCLE_StarF2019; INTRACHROMOSOMAL[chr16:0.19Mb]
JSRP1--RPS28	JSRP1	RPS28	INCL_NON_REF_SPLICE	CCLE_StarF2019; INTRACHROMOSOMAL[chr19:6.05Mb]
MMP2--FTH1	MMP2	FTH1	INCL_NON_REF_SPLICE	INTERCHROMOSOMAL[chr16--chr11]
PKM--PKLR	PKM	PKLR	INCL_NON_REF_SPLICE	TCGA_StarF2019; CCLE_StarF2019; INTERCHROMOSOMAL[chr15--chr1]
PPP1R13L--ZNF541	PPP1R13L	ZNF541	ONLY_REF_SPLICE	CCLE_StarF2019; INTRACHROMOSOMAL[chr19:2.11Mb]
PSAP--GAPDH	PSAP	GAPDH	INCL_NON_REF_SPLICE	CCLE_StarF2019; INTERCHROMOSOMAL[chr10--chr12]
SACS--SGCG	SACS	SGCG	ONLY_REF_SPLICE	INTRACHROMOSOMAL[chr13:0.00Mb]; LOCAL_INVERSION:-:+:[3661]
SLC1A5--MT-ND4L	SLC1A5	MT-ND4L	INCL_NON_REF_SPLICE	INTERCHROMOSOMAL[chr19--chrM]
SNX32--ACTB	SNX32	ACTB	INCL_NON_REF_SPLICE	CCLE_StarF2019; INTERCHROMOSOMAL[chr11--chr7]
SPAG7--CAMTA2	SPAG7	CAMTA2	ONLY_REF_SPLICE	ChimerSeq; YOSHIHARA_TCGA; TumorFusionsNAR2018; CCLE_StarF2019; INTRACHROMOSOMAL[chr17:0.00Mb]; LOCAL_REARRANGEMENT:-:[120]
SRP14P2--LINGO4	SRP14P2	LINGO4	INCL_NON_REF_SPLICE	INTERCHROMOSOMAL[chr11--chr1]
ST3GAL2--COG4	ST3GAL2	COG4	ONLY_REF_SPLICE	CCLE_StarF2019; TumorFusionsNAR2018; TCGA_StarF2019; ChimerSeq; INTRACHROMOSOMAL[chr16:0.04Mb]; LOCAL_REARRANGEMENT:-:[41331]
TAF5L--STUM	TAF5L	STUM	ONLY_REF_SPLICE	CCLE_StarF2019; INTRACHROMOSOMAL[chr1:2.98Mb]
VIM--FTH1	VIM	FTH1	INCL_NON_REF_SPLICE	CCLE_StarF2019; INTERCHROMOSOMAL[chr10--chr11]
VIM--TMSB4X	VIM	TMSB4X	INCL_NON_REF_SPLICE	CCLE_StarF2019; INTERCHROMOSOMAL[chr10--chrX]

## Sheet: T98G_mutations
489 alterations in 464 genes
Gene	Chromosome	Position	Variant Type	Variant Info	Ref Allele	Alt Allele	Allele Fraction	Ref Count	Alt Count	GT	Phasing Set	DNA Change	Protein Change	HGNC Name	HGNC Family	Transcript	Transcript Exon	Transcript Strand	Uniprot ID	Short Tandem Repeat	dbSNP ID	dbSNP Filter	Issues	GC Content	Lineage Association	Cancer Molecular Genetics	CCLE Deleterious	Structural Relation	COSMIC Hotspot	COSMIC Overlapping Mutations	Associated With	LOF	Driver	Likely Driver	Transcript Likely LOF	CIViC ID	CIViC Description	CIViC Score	Population Allele Frequency	Likely GOF	Likely LOF	Hess Driver	Hess Signature	Cscape Score	DANN Score	Revel Score	Funseq2 Score	PharmGKB ID	DIDA ID
ABCG1	chr21	42287944	SNP	SILENT	G	A	0.575	135	182	0/1		c.1029G>A	p.A343A	ATP binding cassette subfamily G member 1	ATP binding cassette subfamily G	ENST00000398449.7	9.0	+	P45844	False	rs764102938		as_specific	0.5511221945137157			False		False			False	False	False					4.13	False	False	False		0.160015			0.0
ADAMTS7	chr15	78767475	SNP	SILENT	T	G	0.263	9	3	0|1	78767475.0	c.2763A>C	p.P921P	ADAM metallopeptidase with thrombospondin type 1 motif 7	ADAM metallopeptidases with thrombospondin type 1 motif	ENST00000388820.5	18.0	-	Q9UKP4	False				0.6783042394014963			False		False			False	False	False					7.3	False	False	False		0.48693	0.6524986830785973		0.0
ADAMTS7	chr15	78767478	SNP	MISSENSE	C	G	0.282	9	3	0|1	78767475.0	c.2760G>C	p.E920D	ADAM metallopeptidase with thrombospondin type 1 motif 7	ADAM metallopeptidases with thrombospondin type 1 motif	ENST00000388820.5	18.0	-	Q9UKP4	False				0.6783042394014963			False		False			False	False	False					7.3	False	False	False		0.49013	0.6948017284023986	0.038	2.0
ADGRA2	chr8	37831533	SNP	MISSENSE	C	T	0.234	36	12	0/1		c.1043C>T	p.T348I	adhesion G protein-coupled receptor A2	Immunoglobulin like domain containing Adhesion G protein-coupled receptors, subfamily A	ENST00000412232.3	8.0	+	Q96PE1	False	rs147457253		as_specific	0.6209476309226932			False		False			False	False	False					3.01	False	False	False		0.669205		0.13	2.0
ADGRB3	chr6	68639350	SNP	SILENT	G	A	0.229	36	11	0/1		c.675G>A	p.Q225Q	adhesion G protein-coupled receptor B3	Adhesion G protein-coupled receptors, subfamily B	ENST00000370598.6	3.0	+	O60242	False				0.4788029925187032			False		False			False	False	False					7.3	False	False	False		0.334911	0.5111512951371041		0.0
ADGRF1	chr6	47010302	SNP	MISSENSE	G	A	0.783	10	39	0/1		c.1133C>T	p.A378V	adhesion G protein-coupled receptor F1	Adhesion G protein-coupled receptors, subfamily F	ENST00000371253.7	11.0	-	Q5T601	False	rs148317089		as_specific	0.4139650872817955			False		False			False	False	False					4.13	False	False	False		0.758108	0.6262107987145681	0.051	3.0
AFF1	chr4	87114394	SNP	MISSENSE	C	A	0.151	26	4	0/1		c.1540C>A	p.Q514K	AF4/FMR2 family member 1	AF4/FMR2 family Super elongation complex	ENST00000307808.10	11.0	+	P51825	False	rs757627070		as_specific	0.5112219451371571			False	4332	False		structural_relation;	False	False	False					7.3	False	False	False		0.929451	0.6805201908279439	0.62	4.0
AGAP3	chr7	151134486	SNP	SILENT	A	C	0.224	17	5	0/1		c.729A>C	p.T243T	ArfGAP with GTPase domain, ankyrin repeat and PH domain 3	Ankyrin repeat domain containing Pleckstrin homology domain containing ArfGAPs BAR-PH domain containing	ENST00000463381.5	11.0	+	Q96P47	False	rs201372461		as_specific	0.6384039900249376			False		False			False	False	False					7.3	False	False	False		0.412291	0.8108392325910123		0.0
AGXT2	chr5	35039446	SNP	SILENT	T	C	0.339	108	56	0/1		c.240A>G	p.A80A	alanine--glyoxylate aminotransferase 2		ENST00000231420.11	3.0	-	Q9BYV1	False				0.4588528678304239			False		False		gene_function_loss;	False	False	False					7.3	False	True	False		0.160645	0.997410544823663		0.0
AIFM3	chr22	20976511	SNP	MISSENSE	G	A	0.252	27	8	0/1		c.1003G>A	p.V335M	apoptosis inducing factor, mitochondria associated 3		ENST00000399167.6	11.0	+	Q96NN9	False	rs185338332		as_specific	0.6334164588528678			False		False			False	False	False					7.3	False	False	False		0.756232		0.375	3.0
AK7	chr14	96420830	SNP	SILENT	T	C	0.98	0	47	1|1		c.507T>C	p.S169S	adenylate kinase 7	Adenylate kinases	ENST00000267584.9	5.0	+	Q96M32	False	rs138772044		as_specific	0.3865336658354115			False		False			False	False	False					3.61	False	False	False		0.20776	0.7114451054954065		0.0
AK9	chr6	109495381	SNP	MISSENSE	G	A	0.961	1	54	1|1		c.5375C>T	p.P1792L	adenylate kinase 9	Adenylate kinases	ENST00000424296.6	39.0	-	Q5TCS8	False	rs144374788		as_specific	0.3615960099750623			False		False			False	False	False					4.31	False	False	False		0.689636	0.4238910301318596	0.405	2.0
AKT2	chr19	40255163	SNP	SILENT	G	A	0.196	82	19	0/1		c.282C>T	p.D94D	AKT serine/threonine kinase 2	Pleckstrin homology domain containing	ENST00000392038.7	4.0	-	P31751	False	rs139125633		as_specific	0.5935162094763092	E	Dom	False		False			False	False	False					3.53	False	False	False		0.890176	0.8341749397887345		4.0
ALDOB	chr9	101429892	SNP	MISSENSE	G	T	0.2	128	30	0/1		c.187C>A	p.L63I	aldolase, fructose-bisphosphate B		ENST00000647789.2	3.0	-	P05062	False				0.5211970074812967			False		False			False	False	False	ENST00000374855;ENST00000647789;ENST00000648064;ENST00000616752;ENST00000648758;ENST00000649902;ENST00000648423;				7.3	False	False	False			0.5787251225217976	0.789	3.0
ALOX5	chr10	45443512	SNP	SILENT	C	T	0.176	30	5	0/1		c.1548C>T	p.Y516Y	arachidonate 5-lipoxygenase	Arachidonate lipoxygenases	ENST00000374391.7	11.0	+	P09917	False				0.7381546134663342			False		False			False	False	False					7.3	False	False	False		0.175197			0.0
ALPL	chr1	21575737	SNP	SILENT	C	T	0.992	0	125	1|1		c.1002C>T	p.G334G	alkaline phosphatase, liver/bone/kidney	Alkaline phosphatases	ENST00000374840.8	10.0	+	P05186	False	rs370122334		as_specific	0.5910224438902744			False		False			False	False	False					3.83	False	False	False		0.268377	0.8680717854963187		0.0
AMD1	chr6	110893505	SNP	SILENT	G	T	0.225	99	27	0/1		c.894G>T	p.S298S	adenosylmethionine decarboxylase 1		ENST00000368885.8	9.0	+	P17707	False	rs774982248		as_specific	0.4014962593516209			False		False			False	False	False					7.3	False	False	False		0.156198			0.0
ANGPTL2	chr9	127108379	SNP	MISSENSE	C	T	0.244	33	10	0/1		c.353G>A	p.S118N	angiopoietin like 2	Fibrinogen C domain containing Angiopoietin like	ENST00000373425.8	2.0	-	Q9UKU9	False				0.5960099750623441			False		False			False	False	False					7.3	False	False	False		0.413535	0.7949518104490457	0.146	3.0
ANK3	chr10	60139005	SNP	SILENT	T	A	0.278	74	28	0/1		c.2697A>T	p.A899A	ankyrin 3	Ankyrin repeat domain containing	ENST00000280772.7	24.0	-	Q12955	False				0.4239401496259352			False		False			False	False	False					7.3	False	False	False		0.186838	0.8169396146263151		0.0
ANO5	chr11	22239641	SNP	SILENT	C	A	0.278	283	107	0/1		c.835C>A	p.R279R	anoctamin 5	Anoctamins	ENST00000324559.9	9.0	+	Q75V66	False				0.3316708229426434			False		False			False	False	False					7.3	False	False	False		0.34715	0.1570965578561977		0.0
ANXA2R	chr5	43039550	SNP	MISSENSE	A	G	0.995	0	218	1|1		c.497T>C	p.L166P	annexin A2 receptor		ENST00000314890.3	2.0	-	Q3ZCQ2	False	rs201581702		as_specific	0.5486284289276808			False		False			False	False	False					3.71	False	False	False		0.427876	0.4946934706871628	0.233	1.0
AP4B1	chr1	113895213	SNP	MISSENSE	C	T	0.171	89	18	0/1		c.2072G>A	p.C691Y	adaptor related protein complex 4 beta 1 subunit		ENST00000369569.6	10.0	-	Q9Y6B7	False				0.4189526184538653			False		False			False	False	False					7.3	False	False	False		0.350428		0.107	4.0
AP4B1	chr1	113900066	SNP	MISSENSE	A	G	0.168	379	75	0/1		c.952T>C	p.F318L	adaptor related protein complex 4 beta 1 subunit		ENST00000369569.6	5.0	-	Q9Y6B7	False	rs761361688		as_specific	0.486284289276808			False		False			False	False	False					7.3	False	False	False		0.845167	0.7364513099849497	0.574	4.0
APC	chr5	112842579	SNP	MISSENSE	A	G	0.652	42	78	0/1		c.6985A>G	p.I2329V	APC, WNT signaling pathway regulator	Protein phosphatase 1 regulatory subunits Armadillo repeat containing	ENST00000257430.9	16.0	+	P25054	False	rs146048493		as_specific	0.4488778054862843	"E, M, O"	Rec	False		False	p.?(1)		False	False	False					3.91	False	False	False		0.29838	0.5651312196591709	0.332	4.0
ARAP3	chr5	141680085	SNP	SILENT	C	T	0.423	121	83	0|1	141680082.0	c.168G>A	p.R56R	ArfGAP with RhoGAP domain, ankyrin repeat and PH domain 3	Ankyrin repeat domain containing Pleckstrin homology domain containing Sterile alpha motif domain containing ArfGAPs	ENST00000508305.5	2.0	-	Q8WWN8	False	rs149087473		as_specific	0.6334164588528678			False		False			False	False	False					3.71	False	False	False		0.106137			0.0
ARGFX	chr3	121584972	SNP	SILENT	G	A	0.662	113	224	0/1		c.276G>A	p.E92E	arginine-fifty homeobox	PRD class homeoboxes and pseudogenes	ENST00000334384.5	4.0	+	A6NJG6	False	rs199794514		as_specific	0.456359102244389			False		False			False	False	False					4.13	False	False	False		0.239885	0.8294474816344596		0.0
ATP11B	chr3	182913913	SNP	MISSENSE	C	A	0.42	408	298	0/1		c.3371C>A	p.P1124Q	ATPase phospholipid transporting 11B (putative)	ATPase phospholipid transporting	ENST00000323116.10	29.0	+	Q9Y2G3	False	rs138385809		as_specific	0.4139650872817955			False		False			False	False	False					4.31	False	False	False		0.389395	0.7441508129983326	0.131	3.0
ATP1A2	chr1	160123375	SNP	MISSENSE	G	A	0.656	77	149	0/1		c.340G>A	p.G114S	ATPase Na+/K+ transporting subunit alpha 2	ATPase Na+/K+ transporting subunits	ENST00000361216.8	4.0	+	P50993	False	rs116711766		as_specific	0.6084788029925187			False		False			False	False	False					3.35	False	False	False		0.812773	0.3934659053565524	0.288	3.0
ATP1A4	chr1	160181743	SNP	SILENT	C	A	0.626	51	85	0/1		c.2796C>A	p.I932I	ATPase Na+/K+ transporting subunit alpha 4	ATPase Na+/K+ transporting subunits	ENST00000368081.9	19.0	+	Q13733	False	rs747988527		as_specific	0.5012468827930174			False		False			False	False	False					7.3	False	False	False		0.278531	0.6170172450074559		0.0
ATP2C2	chr16	84439475	SNP	MISSENSE	A	G	0.262	343	125	0/1		c.1160A>G	p.N387S	ATPase secretory pathway Ca2+ transporting 2	ATPases Ca2+ transporting	ENST00000416219.6	13.0	+	O75185	False	rs200192229		as_specific	0.4763092269326683			False		False			False	False	False					3.38	False	False	False		0.73051		0.579	2.0
ATP4B	chr13	113649378	SNP	MISSENSE	T	A	0.21	14	3	0/1		c.872A>T	p.K291M	ATPase H+/K+ transporting beta subunit	ATPase H+/K+ transporting	ENST00000335288.5	7.0	-	P51164	False	rs138269602		as_specific	0.5586034912718204			False		False			False	False	False					3.46	False	False	False		0.325063	0.8678251145347844	0.086	3.0
B4GALT2	chr1	43985014	SNP	MISSENSE	A	C	0.173	30	7	0/1		c.699A>C	p.Q233H	beta-1%3B4-galactosyltransferase 2	Beta 4-glycosyltransferases	ENST00000356836.10	4.0	+	O60909	False	rs753390618		as_specific	0.6359102244389028			False		False			False	False	False					3.83	False	False	False		0.72941	0.2920171275199112	0.329	1.0
BAIAP2L2	chr22	38087197	DEL	FRAME_SHIFT_DEL	CG	C	0.178	31	6	0/1		c.1185delC	p.V396fs	BAI1 associated protein 2 like 2	I-BAR domain containing	ENST00000381669.8	11.0	-	Q6UXY1	True				0.5511221945137157			True		False		gene_function_loss;	False	False	False					7.3	False	True	False
BARD1	chr2	214767482	SNP	SPLICE_SITE	A	G	0.779	22	76	0/1		c.1568T>C	p.V523A	BRCA1 associated RING domain 1	Ankyrin repeat domain containing BRCA1 B complex	ENST00000260947.9	6.0	-	Q99728	False	rs587780017		as_specific	0.3765586034912718			False		False			False	False	False					4.13	False	False	False		0.896598	0.6865569455867612	0.154	3.0
BBS10	chr12	76348300	SNP	MISSENSE	A	C	0.2	15	3	0/1		c.59T>G	p.V20G	Bardet-Biedl syndrome 10	Bardet-Biedl syndrome associated Chaperonins	ENST00000650064.2	1.0	-	Q8TAM1	False				0.628428927680798			False		False			False	False	False					7.3	False	False	False		0.621368	0.7676182508704327	0.503	3.0
BBS12	chr4	122742765	SNP	MISSENSE	G	T	0.219	56	15	0/1		c.873G>T	p.Q291H	Bardet-Biedl syndrome 12	Bardet-Biedl syndrome associated Chaperonins	ENST00000314218.8	2.0	+	Q6ZW61	False				0.3940149625935162			False		False			False	False	False					7.3	False	False	False		0.213476		0.126	1.0
BCAN	chr1	156647580	SNP	MISSENSE	C	G	0.262	46	16	0/1		c.539C>G	p.A180G	brevican	Sushi domain containing Hyalectan proteoglycans V-set domain containing C-type lectin domain containing	ENST00000329117.10	4.0	+	Q96GW7	False	rs142437551		as_specific	0.6134663341645885			False		False			False	False	False					3.49	False	False	False		0.510162	0.9078017375423608	0.096	3.0
BCAS3	chr17	61075020	SNP	SPLICE_SITE	G	C	0.183	100	22	0/1		c.2130G>C	p.Q710H	BCAS3, microtubule associated cell migration factor	WD repeat domain containing	ENST00000407086.7	20.0	+	Q9H6U6	False				0.3491271820448878			False		False		splicing;	False	False	False					7.3	False	False	False		0.876059	0.6236843932958298	0.376	3.0
BCAT2	chr19	48800019	SNP	MISSENSE	T	G	0.211	30	9	0/1		c.493A>C	p.T165P	branched chain amino acid transaminase 2	Minor histocompatibility antigens	ENST00000316273.11	5.0	-	O15382	False	rs200989265		as_specific	0.6807980049875312			False		False			False	False	False					7.3	False	False	False		0.840389		0.234	3.0
BCORL1	chrX	130016167	SNP	MISSENSE	T	C	0.294	15	6	0/1		c.3395T>C	p.L1132P	BCL6 corepressor like 1	Ankyrin repeat domain containing	ENST00000218147.11	4.0	+	Q5H9F3	False	rs200529481		as_specific	0.57356608478803			False		True	p.L1132L(8)		False	False	False					7.3	False	False	False			0.6598156397919951	0.173	1.0
BDP1	chr5	71524233	SNP	SILENT	C	T	0.328	131	59	0/1		c.5682C>T	p.P1894P	B double prime 1, subunit of RNA polymerase III transcription initiation factor IIIB	Myb/SANT domain containing	ENST00000358731.9	25.0	+	A6H8Y1	False	rs535650719		as_specific	0.4164588528678304			False		False			False	False	False					4.61	False	False	False		0.179186	0.701357847933892		0.0
BLM	chr15	90749854	SNP	MISSENSE	G	A	0.208	57	14	0/1		c.586G>A	p.A196T	Bloom syndrome RecQ like helicase	RecQ like helicases	ENST00000560509.5	3.0	+	P54132	False				0.3890274314214463	"L, E"	Rec	False		False		dna_repair;	False	False	False					7.3	False	False	False		0.337925	0.699367111067393	0.049	3.0
BOC	chr3	113278252	SNP	MISSENSE	G	T	0.308	57	24	0/1		c.1697G>T	p.R566L	BOC cell adhesion associated, oncogene regulated	I-set domain containing Immunoglobulin like domain containing Ig-like cell adhesion molecule family Fibronectin type III domain containing	ENST00000495514.5	10.0	+	Q9BWV1	False	rs201625685		as_specific	0.5586034912718204			False		False			False	False	False					3.29	False	False	False		0.939527		0.587	3.0
BOK	chr2	241570159	SNP	SILENT	G	A	0.322	11	5	0/1		c.384G>A	p.A128A	BOK, BCL2 family apoptosis regulator	BCL2 family	ENST00000318407.5	4.0	+	Q9UMX3	False	rs201505911		as_specific	0.6608478802992519			False		False		gene_function_loss;	False	False	False					4.61	False	True	False		0.134347	0.9775021597269264		0.0
BRINP1	chr9	119208718	SNP	SPLICE_SITE	C	T	0.162	37	6	0/1		c.e7-1G>A		BMP/retinoic acid inducible neural specific 1		ENST00000265922.8		-	O60477	False				0.5461346633416458			False		False		splicing;expression;	False	False	False					7.3	False	False	False		0.974937			1.6002561993441
BRPF1	chr3	9734337	SNP	MISSENSE	G	A	0.21	154	41	0/1		c.197G>A	p.R66H	bromodomain and PHD finger containing 1	PHD finger proteins Bromodomain containing PWWP domain containing	ENST00000424362.6	2.0	+	P55201	False	rs781433222		as_specific	0.5785536159600998			False		False			False	False	False					7.3	False	False	False		0.744661		0.231	3.0
BTBD8	chr1	92182577	SNP	MISSENSE	A	G	0.283	120	44	0/1		c.4894A>G	p.N1632D	BTB domain containing 8	BTB domain containing	ENST00000636805.1	17.0	+	Q5XKL5	False				0.3167082294264339			False		False			False	False	False					7.3	False	False	False		0.626597	0.479960332388148	0.052	2.0
C10orf90	chr10	126504279	SNP	SILENT	A	G	0.99	0	97	1|1		c.780T>C	p.D260D	chromosome 10 open reading frame 90		ENST00000356858.7	3.0	-	Q96M02	False	rs199768524		as_specific	0.5261845386533666			False		False			False	False	False					3.76	False	False	False		0.084681	0.6257275596977913		0.0
C16orf95	chr16	87303076	SNP	SPLICE_SITE	C	A	0.667	0	2	0/1		c.e7+1G>T		chromosome 16 open reading frame 95		ENST00000567970.2		-	Q9H693	False				0.5411471321695761			False		False		splicing;	False	False	False					7.3	False	False	False		0.961489			0.789699420718226
C19orf38	chr19	10856293	SNP	SILENT	G	C	0.766	3	13	0/1		c.369G>C	p.L123L	chromosome 19 open reading frame 38		ENST00000397820.5	3.0	+	A8MVS5	False	rs775935533		as_specific	0.5062344139650873			False		False			False	False	False					7.3	False	False	False		0.291354	0.6410156276233491		0.0
C1QTNF9	chr13	24316146	SNP	MISSENSE	C	T	0.651	55	109	0/1		c.143C>T	p.A48V	C1q and TNF related 9	C1q and TNF related	ENST00000382071.6	2.0	+	P0C862	False	rs143537751		as_specific	0.516209476309227			False		False			False	False	False					4.61	False	False	False		0.439305		0.128	2.0
C1R	chr12	7088679	SNP	SILENT	G	A	0.633	28	48	0/1		c.867C>T	p.N289N	complement C1r	Sushi domain containing Complement system	ENST00000535233.6	7.0	-	P00736	False	rs36182532		as_specific	0.5810473815461347			False		False			False	False	False					4.31	False	False	False		0.121727			0.0
C5AR2	chr19	47341694	SNP	MISSENSE	C	G	0.847	11	66	0/1		c.895C>G	p.L299V	complement component 5a receptor 2	Complement component GPCRs	ENST00000595464.3	2.0	+	Q9P296	False	rs142782206		as_specific	0.6059850374064838			False		False			False	False	False					3.53	False	False	False		0.215837	0.6763619697643134	0.142	2.0
C6	chr5	41201672	SNP	MISSENSE	T	G	0.986	0	71	1|1		c.186A>C	p.E62D	complement C6	Sushi domain containing Complement system	ENST00000263413.7	3.0	-	P13671	False	rs200359838		as_specific	0.3965087281795511			False		False			False	False	False					3.91	False	False	False		0.672416	0.4163186185961428	0.047	1.0
C7orf50	chr7	1127275	SNP	SILENT	G	A	0.257	29	8	0/1		c.111C>T	p.G37G	chromosome 7 open reading frame 50		ENST00000397098.8	2.0	-	Q9BRJ6	False	rs147122246		as_specific	0.516209476309227			False		False			False	False	False					3.76	False	False	False		0.224824	0.4225381902774756		0.0
CACNA1C	chr12	2685801	SNP	MISSENSE	G	A	0.665	53	105	0/1		c.5783G>A	p.R1928Q	calcium voltage-gated channel subunit alpha1 C	Calcium voltage-gated channel alpha1 subunits	ENST00000347598.9	46.0	+	Q13936	False	rs182208896		as_specific	0.5561097256857855			False		False			False	False	False					3.71	False	False	False		0.482301	0.2731840192660206	0.076	2.0
CACNG5	chr17	66877513	SNP	MISSENSE	G	T	0.411	52	36	0/1		c.181G>T	p.V61F	calcium voltage-gated channel auxiliary subunit gamma 5	Calcium channel auxiliary gamma subunits	ENST00000533854.6	2.0	+	Q9UF02	False	rs150770823		as_specific	0.600997506234414			False		False			False	False	False	ENST00000533854;ENST00000307139;				4.13	False	False	False		0.888991		0.775	3.0
CAMLG	chr5	134738667	SNP	MISSENSE	T	G	0.177	22	5	0|1	134738667.0	c.47T>G	p.V16G	calcium modulating ligand		ENST00000514518.1	1.0	+	P49069	False	rs75279757		as_specific	0.6708229426433915			False		False			False	False	False					7.3	False	False	False		0.638922		0.043	3.0
CAPN15	chr16	547822	SNP	SILENT	C	A	0.496	9	9	0/1		c.984C>A	p.T328T	calpain 15	Calpains Zinc fingers RANBP2-type	ENST00000219611.7	4.0	+	O75808	False	rs760400535		as_specific	0.6982543640897756			False		False			False	False	False					7.3	False	False	False		0.123137			0.0
CAPN7	chr3	15220853	SNP	SILENT	A	C	0.244	63	20	0/1		c.510A>C	p.P170P	calpain 7	Calpains	ENST00000253693.7	5.0	+	Q9Y6W3	False				0.3640897755610973			False		False			False	False	False					7.3	False	False	False		0.393866			0.0
CARMIL3	chr14	24065222	SNP	SILENT	C	T	0.468	7	9	0/1		c.3345C>T	p.S1115S	capping protein regulator and myosin 1 linker 3		ENST00000342740.6	33.0	+	Q8ND23	False				0.628428927680798			False		False			False	False	False					7.3	False	False	False		0.147282	0.2759440323624149		0.0
CARNS1	chr11	67424515	SNP	MISSENSE	C	T	0.667	6	13	0/1		c.2398C>T	p.R800C	carnosine synthase 1		ENST00000307823.7	9.0	+	A5YM72	False	rs371144338		as_specific	0.6658354114713217			False		False			False	False	False					4.61	False	False	False		0.32083	0.5439064208403503	0.05	2.0
CASP4	chr11	104947130	SNP	MISSENSE	A	G	0.325	151	75	0/1		c.820T>C	p.F274L	caspase 4	Caspase recruitment domain containing Caspases	ENST00000393150.7	7.0	-	P49662	False	rs149870091		as_specific	0.3615960099750623			False		False			False	False	False					3.38	False	False	False		0.627383	0.8596944929667736	0.192	3.0
CBWD6	chr9	41174308	SNP	MISSENSE	C	T	0.407	96	73	0/1		c.475G>A	p.D159N	COBW domain containing 6		ENST00000377391.7	5.0	-	Q4V339	False	rs62555254		as_specific	0.3491271820448878			False		False			False	False	False					7.3	False	False	False
CCDC151	chr19	11426909	SNP	MISSENSE	C	A	0.738	9	29	0/1		c.498G>T	p.M166I	coiled-coil domain containing 151		ENST00000591179.5	3.0	-	A5D8V7	False	rs201977207		as_specific	0.6583541147132169			False		False			False	False	False					3.91	False	False	False		0.490674	0.8040495679439273	0.162	1.0
CCDC34	chr11	27363183	SNP	SILENT	C	T	0.909	0	10	1|1		c.12G>A	p.A4A	coiled-coil domain containing 34		ENST00000328697.11	1.0	-	Q96HJ3	False	rs35051727		as_specific	0.7032418952618454			False		False			False	False	False					4.31	False	False	False		0.116593	0.7438660146127165		0.0
CCDC88B	chr11	64352290	SNP	MISSENSE	G	A	0.729	2	8	0/1		c.3260G>A	p.R1087Q	coiled-coil domain containing 88B		ENST00000356786.10	19.0	+	A6NC98	False	rs145418746		as_specific	0.6758104738154613			False		False			False	False	False					4.31	False	False	False		0.736378	0.1838091745082643	0.228	2.0
CCL4L2	chr17	36212342	DNP	MISSENSE	CG	GA	0.989	0	85	1|1		c.200_201CG>GA	p.P67R	C-C motif chemokine ligand 4 like 2	Chemokine ligands	ENST00000615418.4	3.0	+	Q8NHW4	False				0.527363184079602			False		False			False	False	False					7.3	False	False	False
CCNA2	chr4	121822447	SNP	MISSENSE	C	G	0.379	58	36	0/1		c.413G>C	p.R138T	cyclin A2	Cyclins	ENST00000274026.10	2.0	-	P20248	False				0.3790523690773067			False		False			False	False	False					7.3	False	False	False		0.877317	0.9383285022194714	0.098	4.0
CCT6A	chr7	56058446	SNP	SILENT	G	A	0.221	114	34	0/1		c.810G>A	p.R270R	chaperonin containing TCP1 subunit 6A	Chaperonins	ENST00000275603.9	7.0	+	P40227	False	rs144163451		as_specific	0.3241895261845386			False		False			False	False	False					3.04	False	False	False		0.226183	0.3895903072596369		0.0
CD163	chr12	7487824	SNP	MISSENSE	G	A	0.662	42	86	0/1		c.1684C>T	p.R562C	CD163 molecule	Scavenger receptors Scavenger receptor cysteine rich domain containing CD molecules	ENST00000359156.8	7.0	-	Q86VB7	False	rs61729511		as_specific	0.5087281795511222			False		False			False	False	False					4.31	False	False	False		0.599116	0.5097160172365067	0.219	2.0
CD19	chr16	28932580	SNP	MISSENSE	A	C	0.626	8	14	0/1		c.323A>C	p.Q108P	CD19 molecule	Immunoglobulin like domain containing CD molecules Minor histocompatibility antigens	ENST00000538922.8	2.0	+	P15391	False	rs776903049		as_specific	0.6309226932668329			False		False			False	False	False					4.61	False	False	False		0.722493		0.33	4.0
CD2	chr1	116754753	SNP	MISSENSE	A	T	0.195	68	15	0/1		c.184A>T	p.T62S	CD2 molecule	C2-set domain containing CD molecules Ig-like cell adhesion molecule family V-set domain containing	ENST00000369478.4	2.0	+	P06729	False				0.3541147132169576			False		False			False	False	False					7.3	False	False	False		0.290904	0.5799813883023253	0.006	2.0
CD5	chr11	61125133	DNP	MISSENSE	CA	TG	0.415	37	26	0/1		c.1381_1382CA>TG	p.H461C	CD5 molecule	Scavenger receptor cysteine rich domain containing CD molecules	ENST00000347785.8	9.0	+	P06127	False				0.5845771144278606			False		False			False	False	False					7.3	False	False	False
CD93	chr20	23085160	SNP	MISSENSE	C	T	0.512	20	23	0/1		c.1033G>A	p.D345N	CD93 molecule	CD molecules C-type lectin domain containing	ENST00000246006.5	1.0	-	Q9NPY3	False	rs267605855		as_specific	0.6408977556109726			False		False			False	False	False					7.3	False	False	False		0.604027	0.440409610771807	0.696	2.0
CDHR2	chr5	176575203	SNP	SILENT	G	A	0.583	52	66	0/1		c.615G>A	p.K205K	cadherin related family member 2	Cadherin related	ENST00000510636.5	8.0	+	Q9BYE9	False	rs767585340		as_specific	0.6209476309226932			False		False			False	False	False					4.61	False	False	False		0.286529	0.5790522732043792		0.0
CDK12	chr17	39526141	SNP	SILENT	G	A	0.32	49	22	0/1		c.3585G>A	p.T1195T	cyclin dependent kinase 12	Cyclin dependent kinases	ENST00000447079.6	13.0	+	Q9NYV4	False	rs140167318		as_specific	0.543640897755611	E	Rec	False		False			False	False	False					3.57	False	False	False		0.495833	0.5814647834677356		0.0
CDYL	chr6	4734799	SNP	SILENT	C	T	0.333	67	30	0/1		c.141C>T	p.S47S	chromodomain Y like		ENST00000328908.9	3.0	+	Q9Y232	False	rs147093295		as_specific	0.5386533665835411			False		False			False	False	False					3.35	False	False	False		0.216603	0.5176079841270039		0.0
CELSR2	chr1	109267578	DNP	MISSENSE	GG	AA	0.52	42	40	0/1		c.6044_6045GG>AA	p.R2015K	cadherin EGF LAG seven-pass G-type receptor 2	CELSR cadherins Adhesion G protein-coupled receptors, subfamily C	ENST00000271332.4	16.0	+	Q9HCU4	False				0.582089552238806			False		False			False	False	False					7.3	False	False	False
CEMIP2	chr9	71745147	SNP	MISSENSE	C	G	0.404	63	42	0/1		c.905G>C	p.R302T			ENST00000377044.9	4.0	-		False				0.5112219451371571			False		False			False	False	False					7.3	False	False	False		0.59258	0.6718660549203116	0.138	2.0
CEP83	chr12	94403209	SNP	SILENT	T	C	0.403	39	29	0/1		c.378A>G	p.L126L	centrosomal protein 83		ENST00000397809.10	5.0	-	Q9Y592	False				0.3441396508728179			False		False			False	False	False					7.3	False	False	False		0.236893	0.7209936690645078		0.0
CFAP43	chr10	104187396	SNP	MISSENSE	A	G	0.981	0	52	1|1		c.1784T>C	p.L595S	cilia and flagella associated protein 43	Cilia and flagella associated WD repeat domain containing	ENST00000357060.8	14.0	-	Q8NDM7	False	rs201675341		as_specific	0.3341645885286783			False		False			False	False	False					4.01	False	False	False		0.521004	0.852138099494164	0.289	3.0
CFAP65	chr2	219030751	SNP	MISSENSE	A	C	0.185	60	13	0/1		c.1099T>G	p.F367V	cilia and flagella associated protein 65	Cilia and flagella associated	ENST00000341552.10	9.0	-	Q6ZU64	False				0.600997506234414			False		False		splicing;	False	False	False					7.3	False	False	False		0.815104		0.474	3.0
CGREF1	chr2	27102407	SNP	MISSENSE	C	T	0.265	26	8	0/1		c.170G>A	p.G57E	cell growth regulator with EF-hand domain 1	EF-hand domain containing	ENST00000402394.6	4.0	-	Q99674	False				0.6134663341645885			False		False			False	False	False					7.3	False	False	False		0.629381	0.7022372474111318	0.161	2.0
CHFR	chr12	132853446	SNP	MISSENSE	C	T	0.75	1	5	0/1		c.1117G>A	p.V373I	checkpoint with forkhead and ring finger domains	Ring finger proteins	ENST00000443047.6	9.0	-	Q96EP1	False	rs141835819		as_specific	0.6708229426433915			False		False			False	False	False					3.91	False	False	False		0.565063		0.012	2.0
CHST11	chr12	104757028	SNP	MISSENSE	C	A	0.17	24	5	0/1		c.284C>A	p.T95K	carbohydrate sulfotransferase 11	Sulfotransferases, membrane bound	ENST00000303694.6	3.0	+	Q9NPF2	False	rs112075588		as_specific	0.57356608478803			False		False			False	False	False					7.3	False	False	False		0.428024	0.5850722454367838	0.078	2.0
CLCN2	chr3	184357666	SNP	SILENT	G	A	0.611	19	30	0/1		c.594C>T	p.A198A	chloride voltage-gated channel 2	Chloride voltage-gated channels	ENST00000434054.6	6.0	-	P51788	False	rs768569603		as_specific	0.6259351620947631			False		False			False	False	False					4.31	False	False	False		0.173326	0.740225843609735		0.0
CLIC5	chr6	45914301	SNP	MISSENSE	C	T	0.353	58	28	0/1		c.515G>A	p.R172Q	chloride intracellular channel 5	Chloride intracellular channels Deafness associated genes	ENST00000339561.12	5.0	-	Q9NZA1	False	rs145681060		as_specific	0.513715710723192			False		False			False	False	False					3.29	False	False	False		0.504313	0.7369802830446159	0.19	3.0
CLIC5	chr6	45914391	SNP	MISSENSE	G	A	0.66	34	67	0/1		c.425C>T	p.T142I	chloride intracellular channel 5	Chloride intracellular channels Deafness associated genes	ENST00000339561.12	5.0	-	Q9NZA1	False	rs141036777		as_specific	0.5037406483790524			False		False			False	False	False					3.43	False	False	False		0.726549		0.319	3.0
CLSTN1	chr1	9733411	SNP	MISSENSE	A	T	0.203	42	10	0/1		c.2387T>A	p.F796Y	calsyntenin 1	Cadherin related	ENST00000361311.4	15.0	-	O94985	False				0.5660847880299252			False		False			False	False	False					7.3	False	False	False		0.756139		0.223	3.0
CLSTN2	chr3	140459568	SNP	MISSENSE	A	G	0.216	43	10	0/1		c.1021A>G	p.T341A	calsyntenin 2	Cadherin related	ENST00000458420.7	7.0	+	Q9H4D0	False	rs142253668		as_specific	0.5261845386533666			False		False			False	False	False					3.91	False	False	False		0.55722	0.5818366513468459	0.026	2.0
CNBD1	chr8	87284684	SNP	NONSENSE	A	T	0.197	140	35	0/1		c.778A>T	p.K260*	cyclic nucleotide binding domain containing 1		ENST00000518476.6	7.0	+	Q8NA66	False				0.3840399002493765			True		False		gene_function_loss;	False	False	False					7.3	False	True	False		0.951133	0.4368008613292458		2.0
CNDP1	chr18	74567420	DEL	FRAME_SHIFT_DEL	AC	A	0.169	50	9	0/1		c.615delC	p.F206fs	carnosine dipeptidase 1		ENST00000582365.1	5.0	+	Q96KN2	False				0.5187032418952618			True		False		gene_function_loss;	False	False	False					7.3	False	True	False
CNTLN	chr9	17416036	SNP	SILENT	G	A	0.191	64	14	0/1		c.2961G>A	p.R987R	centlein		ENST00000380647.8	18.0	+	Q9NXG0	False				0.3042394014962593			False		False		gene_function_loss;	False	False	False					7.3	False	True	False		0.293087	0.9940175995631844		0.0
CNTN3	chr3	74285305	SNP	SPLICE_SITE	G	A	0.609	92	146	0/1		c.2704C>T	p.P902S	contactin 3	I-set domain containing Immunoglobulin like domain containing Ig-like cell adhesion molecule family Fibronectin type III domain containing	ENST00000263665.6	19.0	-	Q9P232	False	rs1016109917		as_specific	0.4463840399002494			False		False			False	False	False					7.3	False	False	False		0.8894	0.5260111722572514	0.355	3.0
CNTN3	chr3	74285487	SNP	MISSENSE	C	T	0.247	125	41	0/1		c.2522G>A	p.R841Q	contactin 3	I-set domain containing Immunoglobulin like domain containing Ig-like cell adhesion molecule family Fibronectin type III domain containing	ENST00000263665.6	19.0	-	Q9P232	False	rs199931035		as_specific	0.4663341645885286			False		False			False	False	False					3.76	False	False	False		0.609186		0.116	3.0
CNTNAP2	chr7	147300277	SNP	MISSENSE	G	T	0.679	35	75	0/1		c.1485G>T	p.K495N	contactin associated protein like 2		ENST00000361727.8	9.0	+	Q9UHC6	False	rs374414558		as_specific	0.3491271820448878			False		False			False	False	False					4.31	False	False	False		0.724986	0.2931625698797369	0.138	3.0
CNTRL	chr9	121173305	SNP	SILENT	T	G	0.346	34	17	0/1		c.6480T>G	p.L2160L	centriolin		ENST00000373855.5	41.0	+	Q7Z7A1	False				0.3466334164588528			False		False			False	False	False					7.3	False	False	False		0.152286			0.0
COL4A4	chr2	227114645	SNP	MISSENSE	C	A	0.37	74	44	0/1		c.541G>T	p.A181S	collagen type IV alpha 4 chain	Collagens	ENST00000396625.5	8.0	-	P53420	False	rs200707549		as_specific	0.341645885286783			False		False			False	False	False					3.83	False	False	False		0.583986		0.183	2.0
COL6A6	chr3	130568430	SNP	MISSENSE	G	A	0.775	35	124	0/1		c.2227G>A	p.V743I	collagen type VI alpha 6 chain	Collagens	ENST00000358511.10	5.0	+	A6NMZ7	False	rs200242417		as_specific	0.4837905236907731			False		False			False	False	False					3.43	False	False	False		0.261005	0.3952731038106644	0.112	1.0
COL6A6	chr3	130574323	SNP	SILENT	A	G	0.788	38	143	0/1		c.3345A>G	p.Q1115Q	collagen type VI alpha 6 chain	Collagens	ENST00000358511.10	7.0	+	A6NMZ7	False	rs200954449		as_specific	0.5062344139650873			False		False			False	False	False					3.43	False	False	False		0.196815	0.3455327705720801		0.0
COPB1	chr11	14476966	SNP	MISSENSE	C	T	0.321	120	60	0/1		c.1408G>A	p.E470K	coatomer protein complex subunit beta 1		ENST00000249923.7	12.0	-	P53618	False				0.3740648379052369			False		False			False	False	False					7.3	False	False	False		0.958874	0.684424592100966	0.221	4.0
CPNE5	chr6	36748268	SNP	SPLICE_SITE	C	T	0.309	153	70	0/1		c.e15+1G>A		copine 5	Copines	ENST00000244751.7		-	Q9HCH3	False				0.5486284289276808			False		False		splicing;	False	False	False					7.3	False	False	False		0.974903	0.5683678919442215		0.789699420718226
CPNE7	chr16	89589912	SNP	SILENT	C	T	0.238	31	9	0/1		c.1302C>T	p.S434S	copine 7	Copines	ENST00000268720.9	13.0	+	Q9UBL6	False	rs142982895		as_specific	0.6309226932668329			False		False			False	False	False					3.25	False	False	False		0.190466	0.5287074939476579		0.0
CPXM2	chr10	123891571	SNP	MISSENSE	A	C	0.5	2	2	0/1		c.89T>G	p.L30R	carboxypeptidase X, M14 family member 2	M14 carboxypeptidases	ENST00000241305.4	1.0	-	Q8N436	False				0.7506234413965087			False		False			False	False	False					7.3	False	False	False		0.452245	0.1604731787024162	0.255	2.0
CRAMP1	chr16	1656193	SNP	MISSENSE	C	T	0.3	14	6	0/1		c.1436C>T	p.A479V	cramped chromatin regulator homolog 1	Myb/SANT domain containing	ENST00000397412.8	10.0	+	Q96RY5	False	rs372160619		as_specific	0.7007481296758105			False		False			False	False	False					4.13	False	False	False		0.224053	0.766158004468021	0.007	1.0
CRB1	chr1	197427555	SNP	SILENT	C	A	0.309	50	21	0/1		c.1894C>A	p.R632R	crumbs 1, cell polarity complex component	Crumbs complex	ENST00000367399.6	5.0	+	P82279	False	rs150412614		as_specific	0.4014962593516209			False		False			False	False	False					3.57	False	False	False		0.221322	0.5365975915235347		0.0
CREB3L3	chr19	4159740	SNP	SILENT	C	T	0.191	76	17	0/1		c.534C>T	p.L178L	cAMP responsive element binding protein 3 like 3	Basic leucine zipper proteins	ENST00000602257.5	4.0	+	Q68CJ9	False	rs369320500		as_specific	0.5810473815461347			False		False			False	False	False					7.3	False	False	False		0.216918	0.5120519422763113		0.0
CRHR2	chr7	30689215	SNP	MISSENSE	T	C	0.5	1	2	0/1		c.160A>G	p.I54V	corticotropin releasing hormone receptor 2	Corticotropin releasing hormone receptors	ENST00000348438.8	2.0	-	Q13324	False	rs1247862881		as_specific	0.6084788029925187			False		False			False	False	False					7.3	False	False	False		0.488686	0.4799061002466908	0.006	2.0
CTNNA1	chr5	138925290	SNP	SILENT	C	T	0.385	77	45	0/1		c.1782C>T	p.A594A	catenin alpha 1	Alpha catenins	ENST00000518825.5	12.0	+	P35221	False	rs142503438		as_specific	0.4763092269326683			False		False			False	False	False					3.57	False	False	False		0.161252			0.0
CTNNB1	chr3	41225364	SNP	MISSENSE	C	T	0.176	41	8	0/1		c.526C>T	p.H176Y	catenin beta 1	Armadillo repeat containing Beta catenins	ENST00000645320.1	5.0	+	P35222	False				0.4413965087281795	"E, M, O"	Dom	False	PLAG1	False		structural_relation;	False	False	False					7.3	False	False	False		0.934496	0.5127960739458277	0.343	4.0
CTSL	chr9	87731098	SNP	SILENT	C	T	0.298	33	13	0/1		c.993C>T	p.P331P	cathepsin L	Cathepsins	ENST00000343150.10	8.0	+	P07711	False	rs140683449		as_specific	0.4613466334164589			False		False			False	False	False					3.49	False	False	False		0.14616	0.7776068914851116		0.0
CTSW	chr11	65881434	SNP	MISSENSE	C	A	0.231	10	2	0/1		c.200C>A	p.A67D	cathepsin W	Cathepsins	ENST00000307886.8	3.0	+	P56202	False				0.5910224438902744			False		False			False	False	False					7.3	False	False	False		0.390487	0.3597850084284492	0.664	3.0
CYP2B6	chr19	41010005	SNP	SILENT	C	T	0.189	140	31	0/1		c.834C>T	p.N278N	cytochrome P450 family 2 subfamily B member 6	Cytochrome P450 family 2	ENST00000324071.10	6.0	+	P20813	False	rs371440770		as_specific	0.5511221945137157			False		False			False	False	False					7.3	False	False	False		0.148473			0.0
CYP4V2	chr4	186191877	SNP	SILENT	G	T	0.5	1	2	0/1		c.54G>T	p.A18A	cytochrome P450 family 4 subfamily V member 2	Cytochrome P450 family 4	ENST00000378802.5	1.0	+	Q6ZWL3	False				0.7581047381546134			False		False			False	False	False					7.3	False	False	False		0.128455			0.0
DAB2IP	chr9	121772961	SNP	SILENT	C	A	0.158	15	3	0/1		c.2250C>A	p.G750G	DAB2 interacting protein	C2 and RasGAP domain containing	ENST00000648444.1	10.0	+	Q5VWQ8	False				0.7057356608478803			False	KMT2A{NM	False		structural_relation;	False	False	False					7.3	False	False	False		0.148109	0.4102219795084041		0.0
DACT1	chr14	58646691	SNP	MISSENSE	G	C	0.946	0	17	1|1	58646691.0	c.1957G>C	p.A653P	dishevelled binding antagonist of beta catenin 1		ENST00000395153.7	4.0	+	Q9NYF0	False	rs752265026		as_specific	0.6758104738154613			False		False			False	False	False					3.71	False	False	False		0.316637	0.4947447826495811	0.196	2.0
DAPK2	chr15	63926046	SNP	MISSENSE	A	C	0.985	1	128	1|1		c.707T>G	p.L236R	death associated protein kinase 2	Death associated protein kinases	ENST00000457488.5	8.0	-	Q9UIK4	False	rs763320373		as_specific	0.5311720698254364			False		False			False	False	False	ENST00000261891;ENST00000457488;ENST00000612884;ENST00000558069;				7.3	False	False	False		0.89189		0.829	4.0
DCC	chr18	53450558	SNP	MISSENSE	C	A	0.196	49	11	0/1		c.2193C>A	p.S731R	DCC netrin 1 receptor	I-set domain containing Immunoglobulin like domain containing Fibronectin type III domain containing	ENST00000581580.5	20.0	+	P43146	False				0.4763092269326683			False		False	p.S731F(1)		False	False	False					7.3	False	False	False		0.738928	0.5920691030641281	0.327	3.0
DCDC1	chr11	31306271	SNP	SILENT	T	C	0.329	53	27	0/1		c.552A>G	p.R184R	doublecortin domain containing 1	Doublecortin superfamily	ENST00000597505.5	3.0	-	P59894	False	rs372984462		as_specific	0.3117206982543641			False		False			False	False	False					4.01	False	False	False		0.291525	0.5566817947622568		0.0
DCHS1	chr11	6624283	SNP	NONSENSE	G	A	0.772	10	35	0/1		c.7393C>T	p.R2465*	dachsous cadherin-related 1	Cadherin related	ENST00000299441.5	21.0	-	Q96JQ0	False	rs945285625		as_specific	0.5760598503740648			True		False		gene_function_loss;	False	False	False					7.3	False	True	False					4.0
DEFA5	chr8	7056610	SNP	MISSENSE	T	G	0.627	46	74	0/1		c.88A>C	p.T30P	defensin alpha 5	Defensins, alpha	ENST00000330590.4	1.0	-	Q01523	False	rs200312303		as_specific	0.513715710723192			False		False			False	False	False					4.01	False	False	False		0.648402	0.4758704859040887	0.04	1.0
DEFB126	chr20	145573	SNP	MISSENSE	G	A	0.419	121	86	0/1		c.217G>A	p.V73I	defensin beta 126	Defensins, beta	ENST00000382398.4	2.0	+	Q9BYW3	False	rs34119369		as_specific	0.4189526184538653			False		False			False	False	False					3.76	False	False	False		0.365966	0.1987579257478486	0.073	2.0
DES	chr2	219418654	DNP	MISSENSE	GG	AA	0.237	16	4	0/1		c.192_193GG>AA	p.G65S	desmin	Intermediate filaments Type III	ENST00000373960.4	1.0	+	P17661	False				0.6990049751243781			False		False			False	False	False					7.3	False	False	False
DISP1	chr1	223005022	SNP	MISSENSE	A	G	0.326	64	29	0/1		c.3625A>G	p.T1209A	dispatched RND transporter family member 1		ENST00000284476.7	8.0	+	Q96F81	False	rs140037475		as_specific	0.4588528678304239			False		False			False	False	False					3.76	False	False	False		0.266219	0.6791458459674758	0.15	1.0
DLL1	chr6	170288239	SNP	SPLICE_SITE	G	A	0.964	0	25	1|1		c.670C>T	p.P224S	delta like canonical Notch ligand 1		ENST00000366756.4	4.0	-	O00548	False	rs201058323		as_specific	0.6134663341645885			False		False			False	False	False					4.61	False	False	False		0.656198		0.188	4.0
DMD	chrX	31204105	SNP	SILENT	T	C	0.983	0	55	1|1		c.9663A>G	p.Q3221Q	dystrophin	Zinc fingers ZZ-type X-linked mental retardation	ENST00000357033.8	67.0	-	P11532	False	rs1228553196		as_specific	0.399002493765586			False		False			False	False	False					7.3	False	False	False			0.5517199474683481		0.0
DNA2	chr10	68459130	SNP	SILENT	A	T	0.165	95	16	0/1		c.693T>A	p.T231T	DNA replication helicase/nuclease 2	UPF1 like RNA helicases	ENST00000358410.8	5.0	-	P51530	False				0.3216957605985037			False		False			False	False	False					7.3	False	False	False		0.211049	0.4162932223215412		0.0
DNAH10	chr12	123784174	SNP	MISSENSE	C	G	0.349	53	29	0/1		c.1227C>G	p.F409L	dynein axonemal heavy chain 10	Dyneins, axonemal	ENST00000673944.1	8.0	+	Q8IVF4	False	rs150908267		as_specific	0.4788029925187032			False		False			False	False	False					3.83	False	False	False		0.784097		0.238	3.0
DNAH6	chr2	84787267	SNP	MISSENSE	G	A	0.41	62	42	0/1		c.11204G>A	p.G3735E	dynein axonemal heavy chain 6	Dyneins, axonemal	ENST00000389394.8	68.0	+	Q9C0G6	False	rs1025002179		as_specific	0.3591022443890274			False		False			False	False	False					4.61	False	False	False		0.900186		0.172	3.0
DNAH9	chr17	11610400	SNP	MISSENSE	G	C	0.347	51	24	0/1		c.619G>C	p.D207H	dynein axonemal heavy chain 9	Dyneins, axonemal	ENST00000454412.6	3.0	+	Q9NYC9	False				0.4239401496259352			False		False			False	False	False					7.3	False	False	False		0.75415	0.5253468351004076	0.145	3.0
DNM3	chr1	172388645	SNP	SILENT	C	T	0.343	58	30	0/1		c.2346C>T	p.G782G	dynamin 3	Pleckstrin homology domain containing	ENST00000367731.5	19.0	+	Q9UQ16	False	rs372714532		as_specific	0.5286783042394015			False		False			False	False	False					4.31	False	False	False		0.234826	0.8415708721803322		0.0
DNTT	chr10	96319302	SNP	MISSENSE	C	T	0.994	0	178	1|1		c.419C>T	p.P140L	DNA nucleotidylexotransferase	DNA polymerases	ENST00000371174.5	3.0	+	P04053	False	rs147054012		as_specific	0.371571072319202			False		False			False	False	False					3.57	False	False	False		0.450401	0.928913982390714	0.019	2.0
DPEP1	chr16	89638170	SNP	MISSENSE	G	A	0.316	55	21	0/1		c.1184G>A	p.G395E	dipeptidase 1		ENST00000393092.7	11.0	+	P16444	False	rs145664433		as_specific	0.6633416458852868			False		False			False	False	False					7.3	False	False	False		0.395	0.7980070027760846	0.144	3.0
DSEL	chr18	67513723	SNP	MISSENSE	G	A	0.468	52	45	0/1		c.916C>T	p.R306C	dermatan sulfate epimerase-like		ENST00000310045.8	2.0	-	Q8IZU8	False	rs778536579		as_specific	0.3940149625935162			False		False		cancer;	False	False	True					7.3	False	False	True	MSI:1,Misc:1		0.8051583124128727	0.485	3.0
DYSF	chr2	71664385	SNP	MISSENSE	C	A	0.21	64	16	0/1		c.5121C>A	p.N1707K	dysferlin	Ferlin family	ENST00000410020.8	46.0	+	O75923	False				0.5660847880299252			False		False			False	False	False					7.3	False	False	False		0.794582	0.4040271776922334	0.249	2.0
E4F1	chr16	2235368	SNP	SILENT	G	A	0.638	18	33	0/1		c.2151G>A	p.E717E	E4F transcription factor 1	Zinc fingers C2H2-type	ENST00000301727.9	14.0	+	Q66K89	False	rs200137506		as_specific	0.6608478802992519			False		False			False	False	False					3.91	False	False	False		0.28255	0.8126382784851239		0.0
EEA1	chr12	92780288	SNP	MISSENSE	T	G	0.7	32	75	0/1		c.3460A>C	p.S1154R	early endosome antigen 1	Zinc fingers FYVE-type	ENST00000322349.13	24.0	-	Q15075	False	rs146201229		as_specific	0.2942643391521197			False		False			False	False	False					3.91	False	False	False		0.542882		0.161	3.0
EEF2	chr19	3977978	SNP	SILENT	G	C	0.84	7	41	0/1		c.1908C>G	p.A636A	eukaryotic translation elongation factor 2		ENST00000309311.7	12.0	-	P13639	False	rs139427550		as_specific	0.628428927680798			False		False			False	False	False					3.43	False	False	False		0.149972			0.0
EFCC1	chr3	129032840	SNP	MISSENSE	G	T	0.333	4	2	0/1		c.1157G>T	p.R386L	EF-hand and coiled-coil domain containing 1	EF-hand domain containing	ENST00000436022.2	4.0	+	Q9HA90	False				0.6658354114713217			False		False			False	False	False					7.3	False	False	False		0.894924		0.44	2.0
EFEMP1	chr2	55871115	SNP	MISSENSE	C	T	0.189	75	16	0/1		c.1009G>A	p.E337K	EGF containing fibulin extracellular matrix protein 1	Fibulins	ENST00000394555.6	9.0	-	Q12805	False				0.399002493765586			False		False			False	False	False	ENST00000394555;ENST00000355426;				7.3	False	False	False		0.958178	0.5678617516263019	0.972	3.0
EIF3L	chr22	37849368	SNP	MISSENSE	T	A	0.546	41	51	0/1		c.48T>A	p.S16R	eukaryotic translation initiation factor 3 subunit L	Eukaryotic translation initiation factor 3	ENST00000412331.6	1.0	+	Q9Y262	False	rs754158017		as_specific	0.6359102244389028			False		False		expression;	False	False	False					4.61	False	False	False		0.344749	0.6314657283488676	0.009	0.998289276710507
EIF4EBP2	chr10	70404515	SNP	SILENT	C	T	0.917	0	11	1|1		c.114C>T	p.P38P	eukaryotic translation initiation factor 4E binding protein 2		ENST00000373218.5	1.0	+	Q13542	False	rs199961116		as_specific	0.7481296758104738			False		False			False	False	False					3.91	False	False	False		0.201477			0.0
ELAVL3	chr19	11466622	SNP	MISSENSE	C	T	0.153	77	12	0/1		c.215G>A	p.R72Q	ELAV like RNA binding protein 3	RNA binding motif containing	ENST00000359227.8	2.0	-	Q14576	False	rs751803404		as_specific	0.6034912718204489			False		False			False	False	False					7.3	False	False	False		0.729712		0.355	2.0
ELFN1	chr7	1745881	SNP	MISSENSE	A	G	0.367	20	11	0/1		c.1285A>G	p.M429V	extracellular leucine rich repeat and fibronectin type III domain containing 1	Protein phosphatase 1 regulatory subunits Fibronectin type III domain containing	ENST00000424383.4	3.0	+	P0C7U0	False	rs377622926		as_specific	0.6882793017456359			False		False			False	False	False					4.01	False	False	False		0.604778	0.644547436398146		2.0
EML2	chr19	45617645	SNP	MISSENSE	C	A	0.37	17	9	0/1		c.1307G>T	p.G436V	echinoderm microtubule associated protein like 2	WD repeat domain containing	ENST00000589876.5	13.0	-	O95834	False				0.5910224438902744			False		False			False	False	False					7.3	False	False	False		0.867963	0.7925320454013668	0.537	2.0
EPAS1	chr2	46378040	SNP	MISSENSE	G	T	0.154	12	2	0|1	46378040.0	c.1396G>T	p.G466C	endothelial PAS domain protein 1	Basic helix-loop-helix proteins	ENST00000263734.5	10.0	+	Q99814	False				0.6234413965087282			False		False			False	False	False					7.3	False	False	False		0.799065	0.6063837922499103	0.227	3.0
EPHB4	chr7	100822396	SNP	MISSENSE	A	G	0.223	13	4	0/1		c.683T>C	p.V228A	EPH receptor B4	Sterile alpha motif domain containing Fibronectin type III domain containing EPH receptors	ENST00000358173.8	4.0	-	P54760	False	rs747818929		as_specific	0.6508728179551122			False		False			False	False	False					7.3	False	False	False		0.549807	0.6087935944099688	0.15	3.0
ERG	chr21	38392398	SNP	SILENT	G	T	0.329	3	2	0/1		c.792C>A	p.G264G	ERG, ETS transcription factor	ETS transcription factor family	ENST00000288319.12	7.0	-	P11308	False	rs1451257831		as_specific	0.3790523690773067	"M, E, L"	Dom	False	"EWSR1, TMPRSS2, ELF4, FUS, HERPUD1, NDRG1"	False		structural_relation;	False	False	False					7.3	False	False	False		0.346556	0.4158484665558817		0.0
ERP27	chr12	14920993	SNP	MISSENSE	G	A	0.634	43	74	0/1		c.86C>T	p.T29I	endoplasmic reticulum protein 27	Protein disulfide isomerases	ENST00000540097.1	2.0	-	Q96DN0	False	rs1399171077		as_specific	0.4164588528678304			False		False			False	False	False					7.3	False	False	False		0.396091		0.024	1.0
ESX1	chrX	104254308	SNP	MISSENSE	C	G	0.604	18	30	0/1		c.352G>C	p.V118L	ESX homeobox 1	PRD class homeoboxes and pseudogenes	ENST00000372588.4	2.0	-	Q8N693	False				0.6533665835411472			False		False			False	False	False					7.3	False	False	False			0.3867140287356134	0.228	2.0
ETNPPL	chr4	108746455	SNP	MISSENSE	C	A	0.191	57	12	0/1		c.1127G>T	p.C376F	ethanolamine-phosphate phospho-lyase		ENST00000510706.5	11.0	-	Q8TBG4	False				0.3865336658354115			False		False			False	False	False					7.3	False	False	False		0.871492	0.8943389552428157	0.475	2.0
EVI5	chr1	92513962	SNP	MISSENSE	G	C	0.239	37	10	0/1		c.2127C>G	p.C709W	ecotropic viral integration site 5		ENST00000370331.5	18.0	-	O60447	False	rs140423717		as_specific	0.371571072319202			False		False			False	False	False					3.61	False	False	False		0.691507	0.818808906003626	0.208	3.0
F13A1	chr6	6318565	SNP	MISSENSE	C	T	0.333	107	55	0/1		c.100G>A	p.G34S	coagulation factor XIII A chain	Transglutaminases	ENST00000264870.8	2.0	-	P00488	False				0.4937655860349127			False		False	p.G34A(1)		False	False	False					7.3	False	False	False		0.324796		0.198	1.0
FAM135B	chr8	138151501	SNP	MISSENSE	A	T	0.158	114	20	0/1		c.2974T>A	p.S992T	family with sequence similarity 135 member B		ENST00000395297.6	13.0	-	Q49AJ0	False	rs374106478		as_specific	0.516209476309227			False		False			False	False	False					4.61	False	False	False		0.314588	0.5305508915904754	0.002	1.0
FAM162A	chr3	122404364	SNP	SPLICE_SITE	G	A	0.214	45	13	0/1		c.e4+1G>A		family with sequence similarity 162 member A		ENST00000232125.9		+	Q96A26	False	rs200627653		as_specific	0.3391521197007481			False		False		splicing;	False	False	False					3.43	False	False	False		0.972428	0.5971691977203649		0.802382958490359
FARP1	chr13	98431240	TNP	MISSENSE	ACA	CTC	0.226	10	3	0|1	98431240.0	c.2103_2105ACA>CTC	p.701_702KH>NS	FERM, ARH/RhoGEF and pleckstrin domain protein 1	Rho guanine nucleotide exchange factors Pleckstrin homology domain containing Protein phosphatase 1 regulatory subunits FERM domain containing	ENST00000319562.11	18.0	+	Q9Y4F1	False				0.6327543424317618			False		False			False	False	False					7.3	False	False	False
FARP1	chr13	98431245	SNP	MISSENSE	A	C	0.227	10	3	0|1	98431240.0	c.2108A>C	p.H703P	FERM, ARH/RhoGEF and pleckstrin domain protein 1	Rho guanine nucleotide exchange factors Pleckstrin homology domain containing Protein phosphatase 1 regulatory subunits FERM domain containing	ENST00000319562.11	18.0	+	Q9Y4F1	False	rs201729016		as_specific	0.6359102244389028			False		False			False	False	False					7.3	False	False	False		0.94573	0.2944114658616409	0.244	2.0
FAT4	chr4	125449844	SNP	MISSENSE	A	C	0.227	74	21	0/1		c.8834A>C	p.N2945T	FAT atypical cadherin 4	Cadherin related	ENST00000394329.8	10.0	+	Q6V0I7	False				0.3491271820448878			False		False			False	False	False					7.3	False	False	False		0.264009	0.815676893296934	0.106	3.0
FBXO43	chr8	100134048	SNP	SILENT	A	T	0.382	96	58	0/1		c.1881T>A	p.V627V	F-box protein 43	F-boxes other	ENST00000428847.3	5.0	-	Q4G163	False	rs200374435		as_specific	0.3865336658354115			False		False			False	False	False					3.76	False	False	False		0.184279			0.0
FCRL6	chr1	159808384	SNP	MISSENSE	G	T	0.358	53	29	0/1		c.259G>T	p.V87L	Fc receptor like 6	Immunoglobulin like domain containing	ENST00000368106.4	3.0	+	Q6DN72	False				0.5386533665835411			False		False			False	False	False					7.3	False	False	False		0.437253	0.464415233469742	0.02	1.0
FDCSP	chr4	70233013	SNP	MISSENSE	G	A	0.914	7	83	1|1		c.77G>A	p.R26Q	follicular dendritic cell secreted protein		ENST00000317987.6	3.0	+	Q8NFU4	False	rs200218888		as_specific	0.2917705735660847			False		False			False	False	False					4.31	False	False	False		0.683033	0.2325157278016433	0.123	1.0
FDFT1	chr8	11821793	SNP	MISSENSE	T	A	0.646	59	107	0/1		c.233T>A	p.V78E	farnesyl-diphosphate farnesyltransferase 1		ENST00000530664.5	4.0	+	P37268	False	rs200465082		as_specific	0.4014962593516209			False		False			False	False	False	ENST00000538689;ENST00000618539;ENST00000615631;ENST00000530337;ENST00000623368;ENST00000220584;ENST00000525900;ENST00000528812;ENST00000622850;ENST00000530664;ENST00000525954;ENST00000528643;ENST00000525777;				3.71	False	False	False		0.974926	0.5654327119005204	0.928	4.0
FLG	chr1	152310181	SNP	MISSENSE	C	T	0.659	137	251	0/1		c.4705G>A	p.G1569S	filaggrin	S100 fused type protein family EF-hand domain containing	ENST00000368799.2	3.0	-	P20930	False	rs147938980		as_specific	0.5760598503740648			False		False			False	False	False					3.76	False	False	False		0.221447	0.8593548849574116	0.012	1.0
FLG	chr1	152312819	SNP	SILENT	A	G	0.664	259	511	0/1		c.2067T>C	p.S689S	filaggrin	S100 fused type protein family EF-hand domain containing	ENST00000368799.2	3.0	-	P20930	False	rs138782580		as_specific	0.5536159600997507			False		False			False	False	False					3.49	False	False	False		0.10664	0.6327605680657563		0.0
FLNB	chr3	58102265	SNP	MISSENSE	C	T	0.216	84	22	0/1		c.1408C>T	p.R470W	filamin B		ENST00000490882.5	9.0	+	O75369	False	rs767625705		as_specific	0.4912718204488778			False		False			False	False	False	ENST00000490882;ENST00000295956;ENST00000358537;ENST00000429972;ENST00000493452;				4.61	False	False	False		0.692909	0.7736125309535086	0.777	4.0
FLT4	chr5	180626156	SNP	MISSENSE	C	T	0.385	68	41	0/1		c.1213G>A	p.A405T	fms related tyrosine kinase 4	I-set domain containing Immunoglobulin like domain containing Receptor Tyrosine Kinases	ENST00000261937.11	9.0	-	P35916	False	rs1333005497		as_specific	0.6458852867830424			False		False			False	False	False					7.3	False	False	False		0.511711		0.061	2.0
FNTB	chr14	64987025	SNP	SILENT	C	T	0.961	0	26	1|1		c.72C>T	p.Y24Y	farnesyltransferase, CAAX box, beta		ENST00000246166.3	1.0	+	P49356	False	rs145259305		as_specific	0.600997506234414			False		False			False	False	False					3.16	False	False	False		0.182224			0.0
FOSL2	chr2	28408786	SNP	MISSENSE	C	T	0.484	15	15	0/1		c.307C>T	p.R103C	FOS like 2, AP-1 transcription factor subunit	Fos transcription factor family Basic leucine zipper proteins	ENST00000379619.5	3.0	+	P15408	False	rs1007176760		as_specific	0.5536159600997507			False		False			False	False	False	ENST00000379619;ENST00000264716;ENST00000436647;				7.3	False	False	False		0.874047		0.73	4.0
FRMD1	chr6	168064914	SNP	MISSENSE	T	C	0.9	0	9	0/1		c.731A>G	p.H244R	FERM domain containing 1	FERM domain containing	ENST00000646385.1	7.0	-	Q8N878	False	rs139205968		as_specific	0.6508728179551122			False		False			False	False	False					3.65	False	False	False		0.561909	0.623562991868312	0.253	3.0
FRYL	chr4	48540951	SNP	SILENT	A	G	0.942	3	64	1|1		c.5697T>C	p.Y1899Y	FRY like transcription coactivator		ENST00000358350.9	46.0	-	O94915	False	rs772292069		as_specific	0.3491271820448878			False	4332+2329	False		structural_relation;	False	False	False					7.3	False	False	False		0.392979			0.0
FSIP2	chr2	185828172	SNP	SILENT	A	G	0.206	81	19	0/1		c.20490A>G	p.Q6830Q	fibrous sheath interacting protein 2		ENST00000424728.6	21.0	+	Q5CZC0	False				0.3516209476309227			False		False			False	False	False					7.3	False	False	False		0.144498			0.0
GASK1A	chr3	43033389	SNP	MISSENSE	C	A	0.5	1	2	0|1	43033379.0	c.1126C>A	p.Q376K			ENST00000430121.3	2.0	+		False	rs1278685476		as_specific	0.6483790523690773			False		False			False	False	False					7.3	False	False	False		0.694338		0.05	2.0
GDA	chr9	72245232	SNP	MISSENSE	C	A	0.156	100	18	0/1		c.1220C>A	p.S407Y	guanine deaminase		ENST00000358399.8	12.0	+	Q9Y2T3	False				0.371571072319202			False		False			False	False	False					7.3	False	False	False		0.817992		0.309	3.0
GGCX	chr2	85554183	SNP	SILENT	C	G	0.405	138	94	0/1		c.849G>C	p.V283V	gamma-glutamyl carboxylase		ENST00000233838.9	7.0	-	P38435	False	rs149603998		as_specific	0.5112219451371571			False		False			False	False	False					4.01	False	False	False		0.193407			0.0
GIMAP1	chr7	150720451	SNP	SILENT	C	T	0.659	21	41	0/1		c.447C>T	p.I149I	GTPase, IMAP family member 1	GTPases, IMAP	ENST00000307194.6	3.0	+	Q8WWP7	False	rs150494282		as_specific	0.6433915211970075			False		False			False	False	False					3.46	False	False	False		0.185112	0.7729634693104407		0.0
GOT2	chr16	58716061	SNP	SILENT	G	C	0.75	17	53	0/1		c.972C>G	p.A324A	glutamic-oxaloacetic transaminase 2		ENST00000245206.10	8.0	-	P00505	False	rs138482484		as_specific	0.4438902743142144			False		False			False	False	False					4.61	False	False	False		0.176592	0.6207496251599011		0.0
GP1BA	chr17	4932696	SNP	MISSENSE	T	C	0.994	1	353	1|1		c.92T>C	p.V31A	glycoprotein Ib platelet alpha subunit	CD molecules	ENST00000329125.6	2.0	+	P07359	False	rs201827537		as_specific	0.6034912718204489			False		False			False	False	False					3.15	False	False	False		0.463166		0.452	2.0
GPR149	chr3	154429105	SNP	MISSENSE	C	A	0.623	19	30	0/1		c.511G>T	p.G171C	G protein-coupled receptor 149	G protein-coupled receptors, Class A orphans	ENST00000389740.3	1.0	-	Q86SP6	False	rs1035549641		as_specific	0.5960099750623441			False		False			False	False	False					4.61	False	False	False		0.463949		0.601	2.0
GPR150	chr5	95621337	SNP	MISSENSE	C	A	0.333	3	2	0/1		c.1062C>A	p.F354L	G protein-coupled receptor 150	G protein-coupled receptors, Class A orphans	ENST00000380007.3	1.0	+	Q8NGU9	False				0.7231920199501247			False		False			False	False	False					7.3	False	False	False		0.438731	0.7285259848504467	0.112	3.0
GPR179	chr17	38328153	SNP	MISSENSE	C	T	0.6	97	148	0/1		c.5416G>A	p.A1806T	G protein-coupled receptor 179	G protein-coupled receptors, Class C orphans	ENST00000616987.5	11.0	-	Q6PRD1	False	rs201654499		as_specific	0.5411471321695761			False		False			False	False	False					3.53	False	False	False		0.279322	0.8316813697317419	0.095	1.0
GRAMD1B	chr11	123606675	SNP	MISSENSE	A	G	0.316	82	38	0/1		c.1390A>G	p.I464V	GRAM domain containing 1B	GRAM domain containing	ENST00000635736.1	11.0	+	Q3KR37	False	rs191981781		as_specific	0.5411471321695761			False		False			False	False	False					3.35	False	False	False		0.467751	0.8780741124510375	0.021	2.0
GRID2IP	chr7	6508068	SNP	MISSENSE	G	A	0.813	5	25	0/1		c.2461C>T	p.R821W	Grid2 interacting protein	PDZ domain containing	ENST00000457091.2	13.0	-	A4D2P6	False	rs766377087		as_specific	0.6658354114713217			False		False			False	False	False					3.35	False	False	False		0.567942	0.7005652987376297	0.303	2.0
GSTT4	chr22	23998678	SNP	MISSENSE	T	C	0.159	141	27	0/1		c.590A>G	p.Q197R			ENST00000621179.5	5.0	-		False	rs1177906550		as_specific	0.543640897755611			False		False			False	False	False					4.31	False	False	False		0.73473			0.778220293335041
H6PD	chr1	9245473	SNP	MISSENSE	A	G	0.264	56	20	0/1		c.572A>G	p.H191R	hexose-6-phosphate dehydrogenase/glucose 1-dehydrogenase		ENST00000602477.1	2.0	+	O95479	False	rs146976758		as_specific	0.6034912718204489			False		False			False	False	False					3.57	False	False	False		0.426805	0.5812171019166181	0.33	2.0
HECTD2	chr10	91483027	SNP	MISSENSE	G	T	0.563	20	31	0/1		c.772G>T	p.A258S	HECT domain E3 ubiquitin protein ligase 2		ENST00000298068.9	8.0	+	Q5U5R9	False				0.2743142144638404			False		False			False	False	False					7.3	False	False	False		0.77073	0.7196962130412012	0.101	3.0
HEG1	chr3	124970754	SNP	SILENT	C	T	0.822	27	114	0/1		c.4044G>A	p.P1348P	heart development protein with EGF like domains 1		ENST00000311127.9	17.0	-	Q9ULI3	False	rs186255239		as_specific	0.4463840399002494			False		False			False	False	False					3.09	False	False	False		0.162797	0.8487468848835653		0.0
HELZ2	chr20	63572225	DEL	FRAME_SHIFT_DEL	GC	G	0.363	6	3	0/1		c.160delG	p.A54fs	helicase with zinc finger 2	UPF1 like RNA helicases	ENST00000467148.1	1.0	-	Q9BYK8	True				0.6733167082294265			True		False		gene_function_loss;	False	False	False					7.3	False	True	False
HES1	chr3	194136637	SNP	SILENT	G	A	0.563	32	39	0/1		c.129G>A	p.E43E	hes family bHLH transcription factor 1	Basic helix-loop-helix proteins	ENST00000232424.4	2.0	+	Q14469	False	rs143349653		as_specific	0.4713216957605985			False		False			False	False	False					7.3	False	False	False		0.340353			0.0
HGS	chr17	81688775	SNP	SILENT	C	T	0.343	24	11	0/1		c.363C>T	p.N121N	hepatocyte growth factor-regulated tyrosine kinase substrate	ESCRT-0 Zinc fingers FYVE-type	ENST00000329138.9	5.0	+	O14964	False	rs142636777		as_specific	0.628428927680798			False		False			False	False	False					3.71	False	False	False		0.196666			0.0
HGS	chr17	81696494	SNP	MISSENSE	G	T	0.372	4	2	0/1		c.1531G>T	p.A511S	hepatocyte growth factor-regulated tyrosine kinase substrate	ESCRT-0 Zinc fingers FYVE-type	ENST00000329138.9	16.0	+	O14964	False				0.6583541147132169			False		False			False	False	False					7.3	False	False	False		0.863208		0.19	4.0
HIF3A	chr19	46297081	SNP	MISSENSE	C	A	0.212	19	4	0/1		c.5C>A	p.A2E	hypoxia inducible factor 3 alpha subunit	Basic helix-loop-helix proteins	ENST00000377670.8	1.0	+	Q9Y2N7	False	rs749592881		as_specific	0.685785536159601			False		False			False	False	False					7.3	False	False	False		0.624046	0.3238819882834669	0.059	3.0
HIP1R	chr12	122855558	SNP	MISSENSE	C	A	0.341	3	2	0/1		c.1001C>A	p.A334D	huntingtin interacting protein 1 related		ENST00000253083.9	12.0	+	O75146	False				0.6384039900249376			False		False			False	False	False					7.3	False	False	False		0.464625		0.082	4.0
HIVEP1	chr6	12120611	SNP	MISSENSE	T	A	0.652	65	123	0/1		c.816T>A	p.N272K	human immunodeficiency virus type I enhancer binding protein 1	Zinc fingers C2H2-type	ENST00000379388.7	4.0	+	P15822	False	rs201267308		as_specific	0.4239401496259352			False		False		gene_function_loss;	False	False	False					3.19	False	True	False		0.252577	0.9993472909139012	0.011	2.0
HLA-A	chr6	29944523	SNP	MISSENSE	C	T	0.2	7	2	0/1		c.919C>T	p.P307S	major histocompatibility complex, class I, A	C1-set domain containing Histocompatibility complex	ENST00000396634.5	7.0	+	P01891, P01892, P04439, P05534, P10314, P10316, P13746, P16188, P16189, P16190, P18462, P30443, P30447, P30450, P30453, P30455, P30456, P30457, P30459, P30512, Q09160	False				0.5785536159600998			False	ROS1	False		structural_relation;	False	False	False					7.3	False	False	False		0.363067	0.8694607764762023	0.075	2.0
HLA-B	chr6	31356410	SNP	MISSENSE	C	A	0.429	3	2	0|1	31356410.0	c.376G>T	p.D126Y	major histocompatibility complex, class I, B	C1-set domain containing Histocompatibility complex	ENST00000412585.7	3.0	-	P01889, P03989, P10319, P18463, P18464, P18465, P30460, P30461, P30462, P30464, P30466, P30475, P30479, P30480, P30481, P30483, P30484, P30485, P30486, P30487, P30488, P30490, P30491, P30492, P30493, P30495, P30498, P30685, Q04826, Q29718, Q29836, Q29940, Q31610, Q31612, Q95365	False				0.7107231920199502			False		False			False	False	False					7.3	False	False	False		0.657134	0.38381468107225	0.235	3.0
HLA-DOA	chr6	33008014	SNP	SPLICE_SITE	G	A	0.7	16	38	0/1		c.330C>T	p.N110N	major histocompatibility complex, class II, DO alpha	C1-set domain containing Histocompatibility complex	ENST00000229829.7	2.0	-	P06340	False	rs138032675		as_specific	0.6184538653366584			False		False			False	False	False					4.01	False	False	False		0.194087	0.6027067838179673	0.062	0.0
HMCN2	chr9	130396248	SNP	SILENT	C	T	0.792	3	15	0/1		c.11130C>T	p.D3710D	hemicentin 2	Fibulins I-set domain containing Immunoglobulin like domain containing	ENST00000624552.3	73.0	+	Q8NDA2	False	rs753843958		as_specific	0.6384039900249376			False		False			False	False	False					4.31	False	False	False		0.610861	0.8163982297184343		0.166865126077407
HRNR	chr1	152220744	SNP	SILENT	G	C	0.338	316	161	0/1		c.885C>G	p.G295G	hornerin	S100 fused type protein family EF-hand domain containing	ENST00000368801.4	3.0	-	Q86YZ3	False				0.571072319201995			False		False			False	False	False					7.3	False	False	False		0.113154	0.5001342146132899		0.0
HTT	chr4	3208882	SNP	MISSENSE	G	A	0.379	18	10	0/1		c.6262G>A	p.V2088M	huntingtin	Endogenous ligands	ENST00000355072.10	46.0	+	P42858	False	rs1269392837		as_specific	0.5062344139650873			False		False			False	False	False					7.3	False	False	False		0.535959	0.7963776694374533	0.063	2.0
IBTK	chr6	82216250	SNP	SPLICE_SITE	T	G	0.929	2	41	1|1		c.1427A>C	p.E476A	inhibitor of Bruton tyrosine kinase	BTB domain containing Ankyrin repeat domain containing	ENST00000306270.12	11.0	-	Q9P2D0	False	rs143498384		as_specific	0.314214463840399			False		False			False	False	False					3.09	False	False	False		0.861896	0.6845297751284026	0.075	3.0
IFNB1	chr9	21077654	SNP	SILENT	C	T	0.994	0	161	1|1		c.216G>A	p.Q72Q	interferon beta 1	Interferons	ENST00000380232.4	1.0	-	P01574	False	rs146878823		as_specific	0.4513715710723192			False		False			False	False	False					4.13	False	False	False		0.163677			0.0
IL36B	chr2	113022702	SNP	MISSENSE	G	A	0.353	44	22	0/1		c.467C>T	p.T156I	interleukin 36 beta	Interleukins	ENST00000259213.9	6.0	-	Q9NZH7	False	rs200218645		as_specific	0.4114713216957606			False		False			False	False	False					4.61	False	False	False		0.604097	0.7592009947806447	0.043	1.0
IL5	chr5	132542140	SNP	NONSENSE	G	A	0.457	44	38	0/1		c.181C>T	p.Q61*	interleukin 5	Interleukins	ENST00000231454.6	3.0	-	P05113	False				0.3192019950124688			True		False		gene_function_loss;	False	False	False					7.3	False	True	False		0.921483			5.0
INO80D	chr2	206063008	SNP	SILENT	T	C	0.454	86	71	0/1		c.9A>G	p.E3E	INO80 complex subunit D	INO80 complex	ENST00000403263.6	3.0	-	Q53TQ3	False	rs773171220		as_specific	0.4538653366583541			False		False			False	False	False					4.61	False	False	False		0.424428	0.4919849876363846		0.0
INPP5B	chr1	37878292	SNP	MISSENSE	G	A	0.52	50	53	0/1		c.1573C>T	p.R525W	inositol polyphosphate-5-phosphatase B	Phosphoinositide phosphatases	ENST00000373024.8	16.0	-	P32019	False	rs754429502		as_specific	0.5187032418952618			False		False			False	False	False	ENST00000373027;ENST00000458109;ENST00000373023;ENST00000373026;ENST00000373024;				7.3	False	False	False		0.974827	0.5247030331297536	0.927	2.0
IRF2	chr4	184429007	SNP	MISSENSE	T	A	0.773	23	81	0/1		c.58A>T	p.T20S	interferon regulatory factor 2		ENST00000393593.8	2.0	-	P14316	False	rs140625015		as_specific	0.5311720698254364			False		False			False	False	False					3.53	False	False	False		0.589792		0.267	3.0
ITGB2	chr21	44891897	DNP	MISSENSE	GA	AG	0.66	15	34	0/1		c.1152_1153TC>CT	p.L385F	integrin subunit beta 2	Complement system Integrin beta subunits CD molecules	ENST00000397854.7	10.0	-	P05107	False				0.6666666666666666			False		False			False	False	False					7.3	False	False	False
ITGB3	chr17	47286284	SNP	MISSENSE	G	A	0.285	136	54	0/1		c.639G>A	p.M213I	integrin subunit beta 3	Integrin beta subunits CD molecules	ENST00000559488.7	5.0	+	P05106	False				0.4962593516209476			False		False			False	False	False					7.3	False	False	False		0.785415		0.452	2.0
JAK3	chr19	17843411	SNP	MISSENSE	T	G	0.484	7	6	0/1		c.389A>C	p.D130A	Janus kinase 3	Jak family tyrosine kinases	ENST00000527670.5	3.0	-	P52333	False	rs202164851		as_specific	0.5935162094763092	L	Dom	False		False			False	False	False	ENST00000458235;ENST00000527670;ENST00000534444;				7.3	False	False	False		0.865112		0.762	4.0
JMJD1C	chr10	63465645	SNP	SILENT	C	T	0.934	1	29	1|1		c.18G>A	p.R6R	jumonji domain containing 1C	Lysine demethylases	ENST00000399262.7	1.0	-	Q15652	False	rs200305143		as_specific	0.6982543640897756			False		False			False	False	False					3.65	False	False	False		0.200027	0.5913993025094946		0.0
KALRN	chr3	124422952	SNP	MISSENSE	C	T	0.155	82	13	0/1		c.2677C>T	p.R893C	kalirin RhoGEF kinase	Rho guanine nucleotide exchange factors I-set domain containing Fibronectin type III domain containing	ENST00000240874.7	15.0	+	O60229	False	rs746919230		as_specific	0.4613466334164589			False		False			False	False	False					7.3	False	False	False		0.916762	0.6885058876966157	0.29	3.0
KALRN	chr3	124442036	SNP	MISSENSE	G	A	0.782	25	93	0/1		c.3284G>A	p.R1095Q	kalirin RhoGEF kinase	Rho guanine nucleotide exchange factors I-set domain containing Fibronectin type III domain containing	ENST00000240874.7	19.0	+	O60229	False	rs757401330		as_specific	0.4912718204488778			False		False			False	False	False					4.61	False	False	False		0.854651	0.734024117739926	0.154	3.0
KAT14	chr20	18187333	SNP	SILENT	C	T	0.509	186	187	0/1		c.2220C>T	p.P740P	lysine acetyltransferase 14	GCN5 related N-acetyltransferases ATAC complex	ENST00000377681.7	10.0	+	Q9H8E8	False	rs2747404		as_specific	0.4364089775561097			False		False			False	False	False					7.3	False	False	False			0.7402629079678461
KCNH8	chr3	19533690	SNP	MISSENSE	G	A	0.168	85	15	0/1		c.2915G>A	p.R972Q	potassium voltage-gated channel subfamily H member 8	Potassium voltage-gated channels	ENST00000328405.7	16.0	+	Q96L42	False	rs563622438		as_specific	0.4987531172069825			False		False			False	False	False					7.3	False	False	False		0.666982	0.9165599059770752	0.33	2.0
KDM5A	chr12	307881	SNP	MISSENSE	T	C	0.725	48	133	0/1		c.3503A>G	p.K1168R	lysine demethylase 5A	PHD finger proteins Lysine demethylases AT-rich interaction domain containing EMSY complex	ENST00000399788.7	23.0	-	P29375	False	rs201772572		as_specific	0.4463840399002494	L	Dom	False	NUP98	False		structural_relation;	False	False	False					3.91	False	False	False		0.497011	0.7536231205432437	0.248	2.0
KEL	chr7	142941389	SNP	MISSENSE	G	T	0.153	73	13	0/1		c.2062C>A	p.Q688K	Kell blood group, metallo-endopeptidase	CD molecules M13 metallopeptidases Blood group antigens	ENST00000355265.7	19.0	-	P23276	False	rs772709870		as_specific	0.5635910224438903			False		False			False	False	False					7.3	False	False	False		0.446887	0.0831473345893055	0.177	2.0
KIAA0100	chr17	28634954	SNP	NONSENSE	G	T	0.174	286	58	0/1		c.2204C>A	p.S735*	KIAA0100		ENST00000389003.7	16.0	-	Q14667	False				0.4912718204488778			True		False		gene_function_loss;	False	False	False					7.3	False	True	False					4.0
KIAA1217	chr10	24546201	SNP	SILENT	C	T	0.986	1	73	1|1		c.5709C>T	p.S1903S	KIAA1217		ENST00000376454.8	21.0	+	Q5T5P2	False	rs138680991		as_specific	0.486284289276808			False		False			False	False	False					4.01	False	False	False		0.089933	0.6543090331976974		0.0
KIF13B	chr8	29148733	SNP	SILENT	G	T	0.314	213	99	0/1		c.1657C>A	p.R553R	kinesin family member 13B	Kinesins	ENST00000524189.6	16.0	-	Q9NQT8	False	rs771524087		as_specific	0.4314214463840399			False		False			False	False	False					3.57	False	False	False		0.267524	0.4657922950122332		0.0
KIR3DL3	chr19	54726280	SNP	MISSENSE	C	G	0.15	226	41	0/1		c.298C>G	p.P100A	killer cell immunoglobulin like receptor, three Ig domains and long cytoplasmic tail 3	Killer cell immunoglobulin like receptors CD molecules	ENST00000291860.1	3.0	+	Q8N743	False	rs1270176356		as_specific	0.5486284289276808			False		False			False	False	False					7.3	False	False	False		0.61494	0.5901743102148612	0.041	1.0
KLF14	chr7	130733917	SNP	SILENT	A	T	0.833	0	4	0|1	130733894.0	c.117T>A	p.A39A	Kruppel like factor 14	Kruppel like factors Zinc fingers C2H2-type	ENST00000583337.3	1.0	-	Q8TD94	False	rs111731678		as_specific	0.7980049875311721			False		False			False	False	False					7.3	False	False	False			0.6289711514641235
KPRP	chr1	152759907	SNP	MISSENSE	G	A	0.636	120	216	0/1		c.319G>A	p.V107I	keratinocyte proline rich protein		ENST00000606109.1	1.0	+	Q5T749	False	rs141893273		as_specific	0.5236907730673317			False		False		gene_function_loss;	False	False	False					3.15	False	True	False		0.195461	0.9851901135532758	0.048	2.0
KPTN	chr19	47479917	SNP	MISSENSE	G	C	0.901	1	18	1|1		c.733C>G	p.L245V	kaptin, actin binding protein	KICSTOR complex	ENST00000338134.8	8.0	-	Q9Y664	False	rs201474471		as_specific	0.6433915211970075			False		False			False	False	False					3.61	False	False	False		0.733946		0.072	3.0
KRTAP10-1	chr21	44539570	SNP	MISSENSE	C	A	0.602	164	240	0|1	44539566.0	c.581G>T	p.C194F	keratin associated protein 10-1	Keratin associated proteins	ENST00000400375.1	1.0	-	P60331	False	rs201789410		as_specific	0.6408977556109726			False		False			False	False	False					3.57	False	False	False		0.273415	0.8220460615078592	0.085	2.0
KYNU	chr2	142947173	SNP	SILENT	A	G	0.641	70	126	0/1		c.438A>G	p.S146S	kynureninase		ENST00000410015.6	5.0	+	Q16719	False	rs201151366		as_specific	0.4089775561097257			False		False			False	False	False					3.21	False	False	False		0.286932	0.7187453434905876		0.0
LAMA3	chr18	23916693	SNP	MISSENSE	G	A	0.564	43	55	0/1		c.7921G>A	p.G2641R	laminin subunit alpha 3	Laminin subunits	ENST00000313654.13	60.0	+	Q16787	False	rs774084967		as_specific	0.3890274314214463			False		False			False	False	False					7.3	False	False	False		0.663622	0.7989068167891451	0.224	1.0
LAMB2	chr3	49126416	DEL	FRAME_SHIFT_DEL	TC	T	0.807	17	65	0/1		c.2099delG	p.G700fs	laminin subunit beta 2	Laminin subunits	ENST00000305544.9	16.0	-	P55268	True				0.5860349127182045			True		False		gene_function_loss;	False	False	False					7.3	False	True	False
LCN9	chr9	135665348	SNP	SILENT	G	A	0.389	12	9	0/1		c.411G>A	p.A137A	lipocalin 9	Lipocalins	ENST00000277526.7	4.0	+	Q8WX39	False	rs61742118		as_specific	0.6309226932668329			False		False			False	False	False					4.61	False	False	False		0.226595	0.6082576843700289		0.0
LEFTY1	chr1	225886991	SNP	SILENT	C	T	0.364	13	7	0/1		c.837G>A	p.E279E	left-right determination factor 1		ENST00000272134.5	4.0	-	O75610	False				0.6259351620947631			False		False			False	False	False					7.3	False	False	False		0.246061	0.7103138609269114		0.0
LENG1	chr19	54155755	SNP	MISSENSE	C	G	0.289	9	4	0/1		c.761G>C	p.R254P	leukocyte receptor cluster member 1	Spliceosomal P complex Spliceosomal C complex	ENST00000222224.4	4.0	-	Q96BZ8	False	rs972959950		as_specific	0.6209476309226932			False		False			False	False	False					7.3	False	False	False		0.619033	0.5645371181200034	0.144	4.0
LHFPL1	chrX	112660653	SNP	MISSENSE	C	T	0.996	1	273	1|1		c.455G>A	p.G152E	LHFPL tetraspan subfamily member 1	LHFPL tetraspan proteins	ENST00000371968.8	3.0	-	Q86WI0	False	rs147016809		as_specific	0.4488778054862843			False		False			False	False	False	ENST00000371968;				7.3	False	False	False			0.9434831466166262	0.851	2.0
LILRA1	chr19	54595864	SNP	MISSENSE	G	C	0.358	74	43	0/1		c.887G>C	p.R296T	leukocyte immunoglobulin like receptor A1	Activating leukocyte immunoglobulin like receptors CD molecules	ENST00000251372.8	6.0	+	O75019	False	rs757520653		as_specific	0.6384039900249376			False		False			False	False	False					3.91	False	False	False		0.64741	0.564127289516292	0.108	1.0
LILRA6	chr19	54242117	SNP	MISSENSE	T	C	0.517	32	34	0/1		c.264A>G	p.I88M	leukocyte immunoglobulin like receptor A6	Activating leukocyte immunoglobulin like receptors CD molecules	ENST00000396365.6	3.0	-	Q6PI73	False	rs11673178		as_specific	0.6209476309226932			False		False			False	False	False					7.3	False	False	False			0.6121739721042249
LINC02055	chr8	136293394	SNP	SPLICE_SITE	G	T	0.667	0	2	0/1		c.e4+0G>T		long intergenic non-protein coding RNA 2055		ENST00000648077.2		+		False				0.3965087281795511			False		False			False	False	False					7.3	False	False	False		0.686648	0.5791000824034152		2.70131216653435e-26
LRIG2	chr1	113114640	SNP	MISSENSE	C	T	0.356	134	72	0/1		c.2294C>T	p.T765I	leucine rich repeats and immunoglobulin like domains 2	I-set domain containing	ENST00000361127.6	15.0	+	O94898	False	rs138690364		as_specific	0.4713216957605985			False		False			False	False	False	ENST00000361127;				3.65	False	False	False		0.773937		0.739	3.0
LRIT3	chr4	109870425	SNP	MISSENSE	T	C	0.228	55	16	0/1		c.1676T>C	p.V559A	leucine rich repeat, Ig-like and transmembrane domains 3	I-set domain containing	ENST00000594814.6	4.0	+	Q3SXY7	False	rs149836249		as_specific	0.4438902743142144			False		False			False	False	False					4.01	False	False	False		0.261474	0.8440854772756369	0.055	1.0
LRP1B	chr2	140475272	SNP	MISSENSE	T	C	0.339	81	39	0/1		c.9491A>G	p.N3164S	LDL receptor related protein 1B	Low density lipoprotein receptors	ENST00000389484.8	60.0	-	Q9NZR2	False	rs373686976		as_specific	0.3341645885286783			False		False			False	False	False					4.13	False	False	False		0.687406	0.7833970695277407	0.335	3.0
LRRC18	chr10	48913505	SNP	SILENT	G	A	0.968	2	93	1|1		c.651C>T	p.A217A	leucine rich repeat containing 18		ENST00000374160.7	1.0	-	Q8N456	False	rs150055684		as_specific	0.5211970074812967			False		False			False	False	False					4.13	False	False	False		0.125317			0.0
MAGI2	chr7	78127392	SNP	SILENT	C	T	0.193	56	13	0|1	78127392.0	c.3228G>A	p.R1076R	membrane associated guanylate kinase, WW and PDZ domain containing 2	Membrane associated guanylate kinases PDZ domain containing	ENST00000354212.9	19.0	-	Q86UL8	False	rs1217408985		as_specific	0.5261845386533666			False		False			False	False	False					7.3	False	False	False		0.23688			0.0
MAK	chr6	10764584	SNP	SILENT	A	G	0.363	132	73	0/1		c.1740T>C	p.T580T	male germ cell associated kinase		ENST00000313243.6	14.0	-	P20794	False	rs570463236		as_specific	0.4014962593516209			False		False			False	False	False					7.3	False	False	False		0.194485	0.687416922821445		0.0
MAN1C1	chr1	25781078	DNP	MISSENSE	CC	TT	0.16	70	12	0/1		c.1616_1617CC>TT	p.P539L	mannosidase alpha class 1C member 1	Mannosidases alpha class 1	ENST00000374332.8	10.0	+	Q9NR34	False				0.6069651741293532			False		False			False	False	False					7.3	False	False	False
MAP3K1	chr5	56882708	SNP	MISSENSE	G	T	0.597	38	55	0/1		c.3508G>T	p.D1170Y	mitogen-activated protein kinase kinase kinase 1	Mitogen-activated protein kinase kinase kinases Zinc fingers SWIM-type	ENST00000399503.4	14.0	+	Q13233	False	rs200688104		as_specific	0.4114713216957606			False		False			False	False	False					4.31	False	False	False		0.848742		0.305	3.0
MAP3K19	chr2	134988131	SNP	SILENT	C	T	0.617	78	126	0/1		c.741G>A	p.K247K	mitogen-activated protein kinase kinase kinase 19	Mitogen-activated protein kinase kinase kinases	ENST00000392915.6	10.0	-	Q56UN5	False	rs974154712		as_specific	0.4339152119700748			False		False			False	False	False					4.13	False	False	False		0.144402			0.0
MAP3K5	chr6	136580371	SNP	SILENT	C	T	0.928	5	73	1|1		c.3447G>A	p.P1149P	mitogen-activated protein kinase kinase kinase 5	Mitogen-activated protein kinase kinase kinases	ENST00000359015.5	25.0	-	Q99683	False	rs148626721		as_specific	0.3316708229426434			False		False			False	False	False					3.38	False	False	False		0.272397	0.7497383228459011		0.0
MAPK15	chr8	143718870	SNP	MISSENSE	C	G	0.658	12	24	0/1		c.382C>G	p.L128V	mitogen-activated protein kinase 15	Mitogen-activated protein kinases	ENST00000338033.9	5.0	+	Q8TD08	False	rs148275086		as_specific	0.6907730673316709			False		False			False	False	False					3.83	False	False	False		0.522029		0.17	3.0
MAPRE3	chr2	27024288	SNP	MISSENSE	G	A	0.709	7	16	0/1		c.460G>A	p.G154S	microtubule associated protein RP/EB family member 3		ENST00000233121.7	4.0	+	Q9UPY8	False	rs138427247		as_specific	0.5461346633416458			False		False			False	False	False					4.31	False	False	False		0.606618		0.07	3.0
MGA	chr15	41696507	SNP	SILENT	T	A	0.174	176	36	0/1		c.1497T>A	p.S499S	MGA, MAX dimerization protein	T-boxes MAX dimerization proteins	ENST00000570161.5	2.0	+	Q8IWI9	False				0.4064837905236907			False		False			False	False	False					7.3	False	False	False		0.128444			0.0
MIS18BP1	chr14	45246820	SNP	MISSENSE	T	A	0.628	36	62	0/1		c.467A>T	p.K156I	MIS18 binding protein 1	Myb/SANT domain containing	ENST00000310806.9	2.0	-	Q6P0N0	False				0.3466334164588528			False		False			False	False	False					7.3	False	False	False		0.439889	0.6109092257298597	0.025	1.0
MKI67	chr10	128107390	SNP	MISSENSE	T	C	0.997	1	307	1|1		c.4450A>G	p.T1484A	marker of proliferation Ki-67	Protein phosphatase 1 regulatory subunits	ENST00000368654.8	13.0	-	P46013	False	rs199593811		as_specific	0.4912718204488778			False		False			False	False	False					3.71	False	False	False		0.283163	0.4822054140555289	0.049	1.0
MKX	chr10	27741398	SNP	MISSENSE	T	A	0.242	71	22	0/1		c.295A>T	p.T99S	mohawk homeobox	TALE class homeoboxes and pseudogenes	ENST00000375790.9	3.0	-	Q8IYA7	False				0.6309226932668329			False		False			False	False	False					7.3	False	False	False		0.860513		0.53	3.0
MPP7	chr10	28054160	SNP	MISSENSE	C	T	0.323	21	9	0/1		c.1636G>A	p.D546N	membrane palmitoylated protein 7	Membrane associated guanylate kinases PDZ domain containing	ENST00000375732.5	17.0	-	Q5T2T1	False				0.3316708229426434			False		False			False	False	False					7.3	False	False	False		0.930843	0.887514637370732	0.222	3.0
MR1	chr1	181050093	SNP	SILENT	C	T	0.649	49	88	0/1		c.411C>T	p.D137D	major histocompatibility complex, class I-related	C1-set domain containing Minor histocompatibility antigens	ENST00000367580.5	3.0	+	Q95460	False	rs141646210		as_specific	0.5062344139650873			False		False			False	False	False					3.25	False	False	False		0.225636	0.7750086635303334		0.0
MRFAP1	chr4	6641116	SNP	MISSENSE	C	T	0.92	3	45	1|1		c.254C>T	p.P85L	Morf4 family associated protein 1		ENST00000320912.8	2.0	+	Q9Y605	False	rs146471805		as_specific	0.6608478802992519			False		False			False	False	False					3.43	False	False	False		0.235981	0.8835816826942093	0.051	2.0
MT-CO2	chrM	8014	SNP	SILENT	A	T	0.991	0	114	1|1		c.429A>T	p.V143V	mitochondrially encoded cytochrome c oxidase II	Mitochondrial complex IV: cytochrome c oxidase subunits	ENST00000361739.1	1.0	+	P00403	False	rs879223416		as_specific	0.486284289276808			False		False			False	False	False					7.3	False	False	False
MT-CYB	chrM	15218	SNP	MISSENSE	A	G	0.992	0	130	1|1		c.472A>G	p.T158A	mitochondrially encoded cytochrome b	Mitochondrial complex III: ubiquinol-cytochrome c reductase complex subunits	ENST00000361789.2	1.0	+	P00156	False	rs2853506		as_specific	0.4688279301745636			False		False			False	False	False					7.3	False	False	False
MT-ND5	chrM	12696	SNP	SILENT	T	C	0.99	0	93	1|1		c.360T>C	p.Y120Y	mitochondrially encoded NADH:ubiquinone oxidoreductase core subunit 5	NADH:ubiquinone oxidoreductase core subunits	ENST00000361567.2	1.0	+	P03915	False				0.4214463840399002			False		False			False	False	False					7.3	False	False	False
MTUS2	chr13	29025652	SNP	SILENT	G	A	0.6	46	71	0/1		c.954G>A	p.R318R	microtubule associated scaffold protein 2		ENST00000612955.5	3.0	+	Q5JR59	False	rs370594661		as_specific	0.5386533665835411			False		False			False	False	False					4.61	False	False	False		0.123469	0.4690708511635797		0.0
MUC3A	chr7	100952147	DNP	MISSENSE	CA	TG	0.509	269	283	0/1		c.368_369CA>TG	p.S123L	mucin 3A, cell surface associated	Mucins	ENST00000379458.9	2.0	+	Q02505	False				0.5422885572139303			False		False			False	False	False					7.3	False	False	False
MUC3A	chr7	100954943	SNP	MISSENSE	T	C	0.161	26	4	0|1	100954943.0	c.3164T>C	p.I1055T	mucin 3A, cell surface associated	Mucins	ENST00000379458.9	2.0	+	Q02505	False	rs1465189372		as_specific	0.4688279301745636			False		False			False	False	False					7.3	False	False	False			0.6352236612774682
MUC3A	chr7	100954960	SNP	MISSENSE	A	G	0.151	30	4	0|1	100954943.0	c.3181A>G	p.N1061D	mucin 3A, cell surface associated	Mucins	ENST00000379458.9	2.0	+	Q02505	False	rs1186586747		as_specific	0.4738154613466334			False		False			False	False	False					7.3	False	False	False			0.7529753338856362
MUC3A	chr7	100955861	SNP	MISSENSE	T	C	0.373	4	2	0/1		c.4082T>C	p.L1361P	mucin 3A, cell surface associated	Mucins	ENST00000379458.9	2.0	+	Q02505	False	rs1469946718		as_specific	0.5037406483790524			False		False			False	False	False					7.3	False	False	False			0.3235521018389115
MYCBP2	chr13	77144528	SNP	MISSENSE	T	C	0.395	271	176	0/1		c.7220A>G	p.N2407S	MYC binding protein 2, E3 ubiquitin protein ligase		ENST00000544440.7	49.0	-	O75592	False	rs199501276		as_specific	0.3665835411471321			False		False			False	False	False					4.01	False	False	False		0.793238		0.245	2.0
MYH2	chr17	10537675	SNP	MISSENSE	A	G	0.991	1	228	1|1		c.1577T>C	p.L526P	myosin heavy chain 2	Myosin heavy chains	ENST00000532183.6	14.0	-	Q9UKX2	False	rs982749894		as_specific	0.4214463840399002			False		False			False	False	False	ENST00000532183;ENST00000245503;ENST00000397183;ENST00000622564;				7.3	False	False	False		0.923509	0.4295801822139715	0.952	3.0
MYO18B	chr22	25826468	SNP	MISSENSE	C	A	0.284	156	62	0/1		c.2755C>A	p.L919I	myosin XVIIIB	Myosins, class XVIII	ENST00000407587.6	14.0	+	Q8IUG5	False				0.5211970074812967			False		False			False	False	False					7.3	False	False	False		0.721962	0.4526223972778914	0.446	2.0
N4BP2L2	chr13	32442475	SNP	MISSENSE	T	C	0.398	137	90	0/1		c.1771A>G	p.T591A	NEDD4 binding protein 2 like 2		ENST00000446957.6	6.0	-	Q92802	False	rs199935779		as_specific	0.3765586034912718			False		False			False	False	False					7.3	False	False	False		0.455051	0.7485457795351631	0.276	2.0
NAALADL2	chr3	175803050	SNP	MISSENSE	A	G	0.411	110	77	0/1		c.2235A>G	p.I745M	N-acetylated alpha-linked acidic dipeptidase like 2		ENST00000454872.6	14.0	+	Q58DX5	False	rs746685090		as_specific	0.3391521197007481			False		False			False	False	False					4.61	False	False	False		0.427748	0.4186360747314582	0.095	1.0
NCKIPSD	chr3	48685647	SNP	MISSENSE	C	A	0.383	4	2	0/1		c.161G>T	p.R54L	NCK interacting protein with SH3 domain		ENST00000416649.6	1.0	-	Q9NZQ3	False				0.713216957605985			False	4086	False		structural_relation;	False	False	False					7.3	False	False	False		0.712216	0.7406178797695655	0.071	3.0
NCLN	chr19	3201550	SNP	MISSENSE	G	A	0.333	3	2	0/1		c.724G>A	p.G242R	nicalin		ENST00000246117.9	6.0	+	Q969V3	False				0.6907730673316709			False		False			False	False	False					7.3	False	False	False		0.891944	0.6863043307459772	0.654	3.0
NDST4	chr4	114870865	SNP	MISSENSE	T	C	0.211	68	17	0/1		c.1622A>G	p.Q541R	N-deacetylase and N-sulfotransferase 4	Sulfotransferases, membrane bound	ENST00000264363.7	7.0	-	Q9H3R1	False	rs142825048		as_specific	0.4089775561097257			False		False			False	False	False					3.57	False	False	False		0.706477		0.064	3.0
NEK11	chr3	131162411	SNP	SILENT	A	G	0.197	269	67	0/1		c.651A>G	p.Q217Q	NIMA related kinase 11		ENST00000510769.5	7.0	+	Q8NG66	False	rs755171842		as_specific	0.4164588528678304			False		False			False	False	False					7.3	False	False	False		0.358982	0.7125079129310767		0.0
NFE2	chr12	54292403	SNP	MISSENSE	G	A	0.614	33	60	0/1		c.1093C>T	p.R365W	nuclear factor, erythroid 2	Basic leucine zipper proteins	ENST00000540264.2	2.0	-	Q16621	False	rs150756699		as_specific	0.5685785536159601			False		False			False	False	False					3.49	False	False	False		0.658488		0.317	4.0
NFKB1	chr4	102606564	SNP	SILENT	C	T	0.2	109	26	0/1		c.1821C>T	p.A607A	nuclear factor kappa B subunit 1	Ankyrin repeat domain containing NF-kappa B complex subunits	ENST00000226574.9	17.0	+	P19838	False	rs566072096		as_specific	0.4688279301745636			False		False			False	False	False					7.3	False	False	False		0.162261			0.0
NFRKB	chr11	129883183	SNP	SILENT	C	T	0.714	26	65	0/1		c.840G>A	p.G280G	nuclear factor related to kappaB binding protein	INO80 complex	ENST00000446488.7	8.0	-	Q6P4R8	False	rs759052463		as_specific	0.4164588528678304			False		False			False	False	False					7.3	False	False	False		0.296896	0.4946361553466242		0.0
NIPAL1	chr4	48036081	SNP	MISSENSE	A	G	0.952	2	60	1|1		c.1142A>G	p.N381S	NIPA like domain containing 1		ENST00000295461.10	6.0	+	Q6NVV3	False	rs73149642		as_specific	0.399002493765586			False		False			False	False	False					3.53	False	False	False		0.261641	0.4351024690022527	0.246	2.0
NOTCH3	chr19	15179282	SNP	SPLICE_SITE	C	A	0.325	23	10	0/1		c.3461G>T	p.G1154V	notch 3	Ankyrin repeat domain containing	ENST00000263388.7	22.0	-	Q9UM47	False				0.6309226932668329			False		False			False	False	False	ENST00000263388;ENST00000601011;				7.3	False	False	False		0.889389	0.7146903759114677	0.924	4.0
NOTO	chr2	73202748	SNP	MISSENSE	C	G	0.8	0	3	0/1		c.82C>G	p.P28A	notochord homeobox	NKL subclass homeoboxes and pseudogenes	ENST00000398468.4	1.0	+	A8MTQ0	False	rs199642782		as_specific	0.7256857855361596			False		False			False	False	False					3.25	False	False	False		0.371125	0.8355708427589448	0.187	1.0
NPPC	chr2	231922317	SNP	SPLICE_SITE	T	A	0.5	1	2	0/1		c.e3+2A>T		natriuretic peptide C	Endogenous ligands	ENST00000409852.2		-	P23582	False				0.5037406483790524			False		False		splicing;	False	False	False					7.3	False	False	False		0.799027	0.4184134221515296		0.957768957184581
NUP155	chr5	37314277	SNP	MISSENSE	C	T	0.691	31	63	0/1		c.2357G>A	p.R786Q	nucleoporin 155	Nucleoporins	ENST00000231498.8	22.0	-	O75694	False	rs149960589		as_specific	0.3092269326683292			False		False			False	False	False					3.91	False	False	False		0.941487	0.3563812788202711	0.25	4.0
NUP188	chr9	128987664	SNP	SILENT	C	A	0.527	36	40	0/1		c.2340C>A	p.I780I	nucleoporin 188	Nucleoporins	ENST00000372577.2	23.0	+	Q5SRE5	False	rs200153843		as_specific	0.4837905236907731			False		False			False	False	False					4.61	False	False	False		0.366686	0.396102230858124		0.0
NUP43	chr6	149743709	SNP	MISSENSE	C	G	0.211	44	12	0/1		c.250G>C	p.D84H	nucleoporin 43	Nucleoporins WD repeat domain containing	ENST00000367404.8	3.0	-	Q8NFH3	False				0.3740648379052369			False		False			False	False	False	ENST00000340413;ENST00000367404;ENST00000543637;				7.3	False	False	False		0.9287	0.798650041548323	0.709	3.0
NXPE1	chr11	114530857	SNP	MISSENSE	C	T	0.322	101	47	0|1	114530855.0	c.151G>A	p.A51T	neurexophilin and PC-esterase domain family member 1		ENST00000534921.2	6.0	-	Q8N323	False	rs145902366		as_specific	0.3815461346633416			False		False			False	False	False					4.61	False	False	False		0.518978		0.022	1.0
OGFOD1	chr16	56467964	SNP	SILENT	A	G	0.317	73	30	0/1		c.846A>G	p.Q282Q	2-oxoglutarate and iron dependent oxygenase domain containing 1		ENST00000566157.6	8.0	+	Q8N543	False	rs200362944		as_specific	0.3466334164588528			False		False			False	False	False					3.91	False	False	False		0.203072	0.6051678836689802		0.0
OGFR	chr20	62812361	SNP	MISSENSE	T	G	0.376	7	4	0/1		c.746T>G	p.V249G	opioid growth factor receptor		ENST00000290291.10	7.0	+	Q9NZT2	False	rs775600647		as_specific	0.683291770573566			False		False			False	False	False					7.3	False	False	False		0.733938		0.439	2.0
OLAH	chr10	15061849	SNP	MISSENSE	T	C	0.985	1	136	1|1		c.289T>C	p.F97L	oleoyl-ACP hydrolase		ENST00000378228.8	4.0	+	Q9NV23	False	rs138615083		as_specific	0.3765586034912718			False		False			False	False	False					3.76	False	False	False		0.685039	0.2646839266743476	0.192	2.0
OR10Z1	chr1	158606900	SNP	SILENT	C	T	0.398	57	37	0/1		c.462C>T	p.L154L	olfactory receptor family 10 subfamily Z member 1	Olfactory receptors, family 10	ENST00000641002.1	2.0	+	Q8NGY1	False	rs748367466		as_specific	0.513715710723192			False		False			False	False	False					7.3	False	False	False		0.126985	0.2708860857087542		0.0
OR13C2	chr9	104604731	SNP	SILENT	T	C	0.396	146	97	0/1		c.897A>G	p.R299R	olfactory receptor family 13 subfamily C member 2	Olfactory receptors, family 13	ENST00000542196.2	1.0	-	Q8NGS9	False				0.3566084788029925			False		False			False	False	False					7.3	False	False	False		0.29079	0.7621768075306798		0.0
OR13C4	chr9	104526554	SNP	MISSENSE	A	C	0.652	49	92	0/1		c.656T>G	p.M219R	olfactory receptor family 13 subfamily C member 4	Olfactory receptors, family 13	ENST00000277216.3	1.0	-	Q8NGS5	False	rs140761429		as_specific	0.4114713216957606			False		False		splicing;	False	False	False					3.65	False	False	False		0.240024		0.157	3.0
OR13C8	chr9	104569419	SNP	MISSENSE	C	A	0.199	144	34	0/1		c.252C>A	p.S84R	olfactory receptor family 13 subfamily C member 8	Olfactory receptors, family 13	ENST00000335040.1	1.0	+	Q8NGS7	False	rs150711746		as_specific	0.4837905236907731			False		False			False	False	False					4.13	False	False	False		0.269505	0.2131080701967873	0.153	1.0
OR1C1	chr1	247757578	SNP	MISSENSE	T	G	0.363	77	43	0/1		c.829A>C	p.M277L	olfactory receptor family 1 subfamily C member 1	Olfactory receptors, family 1	ENST00000641256.1	2.0	-	Q15619	False	rs200437517		as_specific	0.456359102244389			False		False			False	False	False					3.83	False	False	False		0.372403		0.037	2.0
OR2F1	chr7	143960479	DNP	MISSENSE	GA	CT	0.673	33	68	0/1		c.509_510GA>CT	p.R170T	olfactory receptor family 2 subfamily F member 1 (gene/pseudogene)	Olfactory receptors, family 2	ENST00000641412.1	3.0	+	Q13607	False				0.5174129353233831			False		False			False	False	False					7.3	False	False	False
OR2G2	chr1	247588447	SNP	MISSENSE	C	G	0.159	184	36	0/1		c.88C>G	p.L30V	olfactory receptor family 2 subfamily G member 2	Olfactory receptors, family 2	ENST00000320065.1	1.0	+	Q8NGZ5	False				0.4239401496259352			False		False		gene_function_loss;	False	False	False					7.3	False	True	False		0.359821	0.9828882242640988	0.093	2.0
OR2T4	chr1	248361988	DNP	MISSENSE	CG	TC	0.343	119	59	0|1	248361983.0	c.324_325CG>TC	p.V109L	olfactory receptor family 2 subfamily T member 4	Olfactory receptors, family 2	ENST00000366473.4	1.0	+	Q8NH00	False				0.5223880597014925			False		False			False	False	False					7.3	False	False	False
OR2T8	chr1	247921284	SNP	SILENT	C	G	0.209	14	3	0|1	247921277.0	c.267C>G	p.A89A	olfactory receptor family 2 subfamily T member 8	Olfactory receptors, family 2	ENST00000641945.1	2.0	+	A6NH00	False				0.5685785536159601			False		False			False	False	False					7.3	False	False	False		0.092238	0.4912178989361973		0.0
OR2W3	chr1	247895951	SNP	MISSENSE	G	A	0.333	48	24	0/1		c.365G>A	p.R122Q	olfactory receptor family 2 subfamily W member 3	Olfactory receptors, family 2	ENST00000360358.3	1.0	+	Q7Z3T1	False	rs141229039		as_specific	0.600997506234414			False		False			False	False	False					3.83	False	False	False		0.498264		0.509	2.0
OR4C11	chr11	55603657	SNP	SILENT	C	T	0.988	0	81	1|1		c.717G>A	p.T239T	olfactory receptor family 4 subfamily C member 11	Olfactory receptors, family 4	ENST00000641580.1	4.0	-	Q6IEV9	False	rs145219609		as_specific	0.4114713216957606			False		False			False	False	False					3.8	False	False	False		0.105164			0.0
OR4K14	chr14	20014644	SNP	MISSENSE	G	T	0.447	21	16	0/1		c.550C>A	p.L184M	olfactory receptor family 4 subfamily K member 14	Olfactory receptors, family 4	ENST00000641793.1	2.0	-	Q8NGD5	False				0.4912718204488778			False		False			False	False	False					7.3	False	False	False		0.252986	0.957214309114718	0.067	2.0
OR5D18	chr11	55820037	SNP	MISSENSE	C	A	0.155	161	29	0|1	55820035.0	c.408C>A	p.N136K	olfactory receptor family 5 subfamily D member 18	Olfactory receptors, family 5	ENST00000333976.6	1.0	+	Q8NGL1	False				0.4364089775561097			False		False			False	False	False					7.3	False	False	False		0.260844	0.7634567161773107	0.027	1.0
OR5K3	chr3	98391245	SNP	MISSENSE	A	G	0.315	85	40	0/1		c.580A>G	p.I194V	olfactory receptor family 5 subfamily K member 3	Olfactory receptors, family 5	ENST00000383695.1	1.0	+	A6NET4	False				0.3840399002493765			False		False			False	False	False					7.3	False	False	False		0.233461	0.4079304296677554	0.026	2.0
OR9G1	chr11	56700571	DNP	MISSENSE	AC	GT	0.992	0	118	1|1	56700568.0	c.184_185AC>GT	p.T62V	olfactory receptor family 9 subfamily G member 1	Olfactory receptors, family 9	ENST00000642097.1	2.0	+	Q8NH87	False				0.5124378109452736			False		False			False	False	False					7.3	False	False	False
OR9G1	chr11	56700972	DNP	MISSENSE	AA	GT	0.393	116	72	0|1	56700927.0	c.585_586AA>GT	p.I196F	olfactory receptor family 9 subfamily G member 1	Olfactory receptors, family 9	ENST00000642097.1	2.0	+	Q8NH87	False				0.4825870646766169			False		False			False	False	False					7.3	False	False	False
ORMDL3	chr17	39922614	SNP	MISSENSE	C	A	0.182	126	27	0/1		c.350G>T	p.S117I	ORMDL sphingolipid biosynthesis regulator 3		ENST00000584220.5	3.0	-	Q8N138	False				0.5486284289276808			False		False			False	False	False					7.3	False	False	False		0.479628	0.8002627923007221	0.249	4.0
OSBP2	chr22	30906031	SNP	MISSENSE	A	G	0.429	3	2	0/1		c.2570A>G	p.E857G	oxysterol binding protein 2	Pleckstrin homology domain containing Oxysterol binding proteins	ENST00000332585.11	13.0	+	Q969R2	False	rs775855979		as_specific	0.6982543640897756			False		False			False	False	False					4.61	False	False	False		0.771254	0.8224620352145234	0.168	2.0
OSMR	chr5	38904422	SNP	MISSENSE	G	A	0.354	124	73	0/1		c.1204G>A	p.A402T	oncostatin M receptor	Fibronectin type III domain containing	ENST00000274276.8	9.0	+	Q99650	False				0.428927680798005			False		False			False	False	False					7.3	False	False	False		0.488085	0.2570339970291648	0.044	3.0
OSMR	chr5	38921620	SNP	MISSENSE	G	A	0.318	90	40	0/1		c.1591G>A	p.V531I	oncostatin M receptor	Fibronectin type III domain containing	ENST00000274276.8	12.0	+	Q99650	False	rs201975697		as_specific	0.4239401496259352			False		False			False	False	False					3.76	False	False	False		0.446271	0.4487104982499622	0.016	3.0
P2RY2	chr11	73234888	SNP	SILENT	C	G	0.227	63	17	0/1		c.729C>G	p.S243S	purinergic receptor P2Y2	P2Y receptors	ENST00000311131.6	3.0	+	P41231	False	rs147365525		as_specific	0.6433915211970075			False		False			False	False	False					4.13	False	False	False		0.1062	0.4050800609593202		0.0
PCARE	chr2	29074045	SNP	MISSENSE	C	A	0.193	74	16	0/1		c.217G>T	p.G73C			ENST00000331664.6	1.0	-		False				0.4987531172069825			False		False		gene_function_loss;	False	False	False					7.3	False	True	False		0.269517	0.9766653075823956	0.036	1.0
PCDH11X	chrX	91879210	SNP	SILENT	C	T	0.264	140	49	0/1		c.2970C>T	p.S990S	protocadherin 11 X-linked	Non-clustered protocadherins Protein phosphatase 1 regulatory subunits	ENST00000373094.5	2.0	+	Q9BZA7	False				0.4364089775561097			False		False			False	False	False					7.3	False	False	False			0.4094589523315569		0.0
PCDHA12	chr5	140876293	SNP	MISSENSE	A	G	0.552	209	268	0/1		c.821A>G	p.N274S	protocadherin alpha 12	Clustered protocadherins	ENST00000398631.3	1.0	+	Q9UN75	False	rs201253884		as_specific	0.4064837905236907			False		False			False	False	False					7.3	False	False	False		0.346415	0.692200368353948	0.544	3.0
PCM1	chr8	17955597	SNP	SILENT	A	G	0.184	146	31	0/1		c.1416A>G	p.L472L	pericentriolar material 1		ENST00000519253.5	10.0	+	Q15154	False	rs199510239		as_specific	0.3665835411471321	"E, L"	Dom	False	"RET, JAK2"	False		structural_relation;	False	False	False					4.61	False	False	False		0.20843			0.0
PCMT1	chr6	149749923	SNP	MISSENSE	G	C	0.386	14	9	0/1		c.22G>C	p.A8P	protein-L-isoaspartate (D-aspartate) O-methyltransferase	Seven-beta-strand methyltransferase motif containing	ENST00000464889.6	1.0	+	P22061	False	rs200097071		as_specific	0.6882793017456359			False		False			False	False	False					7.3	False	False	False		0.899199	0.6934628244005975	0.093	2.0
PER1	chr17	8143586	SNP	MISSENSE	T	C	0.903	0	8	1|1		c.2752A>G	p.M918V	period circadian regulator 1		ENST00000317276.9	19.0	-	O15534	False	rs754330323		as_specific	0.6483790523690773	L	Dom	False	ETV6	False		dna_repair;structural_relation;	False	False	False					4.61	False	False	False		0.258407	0.2348599652725937	0.214	2.0
PEX13	chr2	61045794	SNP	MISSENSE	G	A	0.616	66	105	0/1		c.856G>A	p.V286I	peroxisomal biogenesis factor 13	Peroxins	ENST00000295030.6	3.0	+	Q92968	False	rs201699810		as_specific	0.3341645885286783			False		False			False	False	False					3.91	False	False	False		0.45805		0.018	3.0
PIGC	chr1	172441883	SNP	MISSENSE	C	A	0.331	73	35	0/1		c.740G>T	p.S247I	phosphatidylinositol glycan anchor biosynthesis class C	Phosphatidylinositol glycan anchor biosynthesis	ENST00000367728.1	1.0	-	Q92535	False				0.4688279301745636			False		False			False	False	False					7.3	False	False	False		0.245082		0.354	4.0
PIMREG	chr17	6447554	SNP	MISSENSE	G	A	0.986	0	73	1|1		c.479G>A	p.S160N	PICALM interacting mitotic regulator		ENST00000572595.6	4.0	+	Q9BSJ6	False	rs146863338		as_specific	0.6159600997506235			False		False			False	False	False					3.91	False	False	False		0.179319		0.016	2.0
PKHD1	chr6	52026049	SNP	MISSENSE	G	C	0.353	54	31	0|1	52026043.0	c.3761C>G	p.A1254G	PKHD1, fibrocystin/polyductin		ENST00000371117.8	32.0	-	P08F94	False	rs148901752		as_specific	0.5261845386533666			False		False			False	False	False					3.76	False	False	False		0.385378		0.308	2.0
PLBD1	chr12	14536648	SNP	SILENT	G	A	0.204	122	29	0/1		c.621C>T	p.P207P	phospholipase B domain containing 1		ENST00000240617.10	5.0	-	Q6P4A8	False				0.4438902743142144			False		False			False	False	False					7.3	False	False	False		0.187958	0.4646180505895182		0.0
PLCB3	chr11	64258932	SNP	MISSENSE	G	A	0.721	27	70	0/1		c.1301G>A	p.G434E	phospholipase C beta 3	Phospholipases C2 domain containing phospholipases	ENST00000540288.5	12.0	+	Q01970	False	rs201844304		as_specific	0.6384039900249376			False		False			False	False	False	ENST00000279230;ENST00000540288;ENST00000325234;				7.3	False	False	False		0.921323	0.0793593307784447	0.713	3.0
PLD5	chr1	242220042	SNP	SILENT	G	A	0.213	79	21	0/1		c.681C>T	p.D227D	phospholipase D family member 5	Phospholipases	ENST00000536534.7	5.0	-	Q8N7P1	False				0.4688279301745636			False		False			False	False	False					7.3	False	False	False		0.179439	0.7537902007969434		0.0
PLEKHF1	chr19	29674348	SNP	MISSENSE	C	T	0.778	1	8	0/1		c.509C>T	p.T170M	pleckstrin homology and FYVE domain containing 1	Pleckstrin homology domain containing Zinc fingers FYVE-type	ENST00000436066.4	2.0	+	Q96S99	False	rs377623788		as_specific	0.71571072319202			False		False			False	False	False					4.61	False	False	False		0.275977	0.640364681922778	0.247	3.0
PLEKHG6	chr12	6327648	SNP	MISSENSE	C	G	0.714	1	4	0/1		c.2065C>G	p.R689G	pleckstrin homology and RhoGEF domain containing G6	Pleckstrin homology domain containing	ENST00000396988.7	15.0	+	Q3KR16	False	rs149885168		as_specific	0.6433915211970075			False		False			False	False	False					4.31	False	False	False		0.282145	0.2873950899843572	0.052	2.0
PLPPR2	chr19	11361408	SNP	MISSENSE	C	T	0.823	7	39	0/1		c.583C>T	p.P195S	phospholipid phosphatase related 2	Phospholipid phosphatase related	ENST00000251473.9	6.0	+	Q96GM1	False	rs766533759		as_specific	0.6783042394014963			False		False			False	False	False					4.61	False	False	False		0.731265	0.5506587754373019	0.173	2.0
PLXNA4	chr7	132203357	SNP	SILENT	C	T	0.344	71	39	0/1		c.2361G>A	p.G787G	plexin A4	Plexins	ENST00000359827.7	11.0	-	Q9HCM2	False	rs200335138		as_specific	0.5660847880299252			False		False			False	False	False					4.61	False	False	False		0.245062	0.7335325520826361		0.0
POF1B	chrX	85367694	SNP	MISSENSE	G	T	0.273	36	12	0/1		c.355C>A	p.Q119K	POF1B, actin binding protein		ENST00000262753.9	3.0	-	Q8WVV4	False				0.3167082294264339			False		False			False	False	False					7.3	False	False	False			0.7051478247922663	0.077	2.0
POLD1	chr19	50413766	SNP	MISSENSE	G	A	0.79	24	89	0/1		c.2353G>A	p.V785I	DNA polymerase delta 1, catalytic subunit	DNA polymerases	ENST00000595904.6	19.0	+	P28340	False	rs145473716		as_specific	0.6334164588528678			False		False		dna_repair;	False	False	False					3.15	False	False	False		0.871068	0.6784888376604831	0.324	4.0
PPP1R14C	chr6	150214743	DEL	SPLICE_SITE	GGAA	G	0.914	7	74	1|1		c.e2-1GGAA>G		protein phosphatase 1 regulatory inhibitor subunit 14C	Protein phosphatase 1 regulatory subunits	ENST00000361131.5		+	Q8TAE6	True	rs758682435		as_specific	0.4640198511166253			False		False			False	False	False					4.61	False	False	False
PPP4R3C	chrX	27463005	SNP	MISSENSE	A	G	0.5	1	2	0/1		c.292T>C	p.C98R	protein phosphatase 4 regulatory subunit 3C		ENST00000412172.4	1.0	-	Q6ZMV5	False				0.4588528678304239			False		False			False	False	False					7.3	False	False	False			0.745483551164088		0.778220293335041
PPT1	chr1	40074179	SNP	MISSENSE	C	A	0.425	63	48	0/1		c.731G>T	p.R244L	palmitoyl-protein thioesterase 1		ENST00000439754.6	8.0	-	P50897	False				0.3890274314214463			False		False			False	False	False					7.3	False	False	False		0.81125		0.519	2.0
PRAMEF17	chr1	13389938	SNP	MISSENSE	G	A	0.381	79	45	0/1		c.281G>A	p.R94H	PRAME family member 17	PRAME family	ENST00000376098.4	1.0	+	Q5VTA0	False	rs912138295		as_specific	0.5960099750623441			False		False			False	False	False					7.3	False	False	False		0.664541	0.2264563107721286	0.023	1.0
PRAMEF18	chr1	13224919	SNP	MISSENSE	T	A	0.235	386	117	0/1		c.802A>T	p.N268Y	PRAME family member 18	PRAME family	ENST00000624297.2	2.0	-	Q5VWM3	False	rs61780079		as_specific	0.4812967581047381			False		False			False	False	False					7.3	False	False	False		0.62359			0.0
PRAMEF18	chr1	13225208	SNP	SILENT	C	G	0.515	332	360	0/1		c.513G>C	p.V171V	PRAME family member 18	PRAME family	ENST00000624297.2	2.0	-	Q5VWM3	False	rs1320957		as_specific	0.4588528678304239			False		False			False	False	False					7.3	False	False	False		0.195645			0.0
PRAMEF18	chr1	13225325	SNP	SILENT	T	C	0.492	118	114	0/1		c.396A>G	p.R132R	PRAME family member 18	PRAME family	ENST00000624297.2	2.0	-	Q5VWM3	False	rs61780077		as_specific	0.4788029925187032			False		False			False	False	False					7.3	False	False	False
PRAMEF18	chr1	13225429	SNP	MISSENSE	A	G	0.478	34	31	0|1	13225408.0	c.292T>C	p.W98R	PRAME family member 18	PRAME family	ENST00000624297.2	2.0	-	Q5VWM3	False	rs1314428920		as_specific	0.5187032418952618			False		False			False	False	False					7.3	False	False	False		0.884887			0.0
PRAMEF9	chr1	13175322	SNP	SILENT	G	T	0.63	2	4	0/1		c.42G>T	p.L14L	PRAME family member 9	PRAME family	ENST00000415919.2	2.0	+	Q5VWM5	False	rs879181951		as_specific	0.571072319201995			False		False			False	False	False					7.3	False	False	False			0.550546968902356
PRDM7	chr16	90062468	SNP	SILENT	A	G	0.618	145	232	0/1		c.543T>C	p.Y181Y	PR/SET domain 7	PR/SET domain family Zinc fingers C2H2-type	ENST00000449207.7	7.0	-	Q9NQW5	False	rs188033705		as_specific	0.4364089775561097			False		False			False	False	False					3.12	False	False	False		0.185648			0.0
PRKCI	chr3	170235292	SNP	MISSENSE	G	A	0.316	106	49	0/1		c.164G>A	p.R55Q	protein kinase C iota		ENST00000295797.5	2.0	+	P41743	False				0.3266832917705736			False		False			False	False	False					7.3	False	False	False		0.953473	0.657241100754377	0.166	4.0
PRKG2	chr4	81140660	SNP	MISSENSE	T	G	0.175	46	10	0/1		c.1417A>C	p.K473Q	protein kinase, cGMP-dependent, type II		ENST00000395578.3	12.0	-	Q13237	False				0.3491271820448878			False		False			False	False	False					7.3	False	False	False		0.856536	0.6942515789145202	0.234	3.0
PRPH2	chr6	42722064	SNP	MISSENSE	A	T	0.619	45	78	0/1		c.271T>A	p.Y91N	peripherin 2	Tetraspanins	ENST00000230381.7	1.0	-	P23942	False	rs747893076		as_specific	0.5336658354114713			False		False			False	False	False	ENST00000230381;				4.61	False	False	False		0.565692	0.7358614991491791	0.743	2.0
PRSS41	chr16	2799467	SNP	MISSENSE	A	G	0.62	58	96	0/1		c.526A>G	p.N176D	protease, serine 41	Proteases, serine	ENST00000674256.1	3.0	+	Q7RTY9	False	rs192768989		as_specific	0.5860349127182045			False		False			False	False	False					3.06	False	False	False		0.769552			0.778220293335041
PSAPL1	chr4	7433395	SNP	SILENT	G	A	0.903	0	9	1|1		c.1485C>T	p.A495A	prosaposin like 1 (gene/pseudogene)		ENST00000319098.7	1.0	-	Q6NUJ1	False	rs200029498		as_specific	0.6084788029925187			False		False			False	False	False					3.65	False	False	False		0.121733	0.4694178840217937		0.0
PSG7	chr19	42926650	SNP	MISSENSE	G	A	0.162	468	92	0/1		c.776C>T	p.T259I	pregnancy specific beta-1-glycoprotein 7 (gene/pseudogene)	Pregnancy specific glycoproteins	ENST00000446844.3	4.0	-	Q13046	False	rs199532805		as_specific	0.4912718204488778			False		False			False	False	False					3.35	False	False	False		0.552112	0.8631739235841593		0.155385998694222
PTEN	chr10	87894070	SNP	MISSENSE	T	G	0.988	0	84	1|1		c.125T>G	p.L42R	phosphatase and tensin homolog	PTEN protein phosphatases C2 tensin-type domain containing Phosphoinositide phosphatases	ENST00000371953.8	2.0	+	P60484	False				0.2942643391521197	"L, E, M, O"	Rec	False		True	p.0(28) p.L42R(6) p.L42P(1) p.?(1) p.Y27_N212>Y(2)		False	False	False	ENST00000371953;				7.3	False	False	False		0.867822	0.787114798347861	0.927	3.0
PTGIS	chr20	49514273	SNP	SILENT	C	T	0.471	67	56	0/1		c.978G>A	p.Q326Q	prostaglandin I2 synthase	Cytochrome P450 family 8	ENST00000244043.5	7.0	-	Q16647	False				0.5810473815461347			False		False			False	False	False					7.3	False	False	False		0.23516	0.9357224055257732		0.0
PTPRC	chr1	198722450	SNP	MISSENSE	C	A	0.285	120	50	0/1		c.1694C>A	p.P565H	protein tyrosine phosphatase, receptor type C	Fibronectin type III domain containing CD molecules Protein tyrosine phosphatases, receptor type	ENST00000442510.8	15.0	+	P08575	False	rs761297445		as_specific	0.2294264339152119			False		False	p.P563L(1)		False	False	False					7.3	False	False	False		0.503089		0.03	3.0
PTPRH	chr19	55198700	SNP	MISSENSE	C	T	0.166	40	7	0/1		c.1633G>A	p.V545I	protein tyrosine phosphatase, receptor type H	Fibronectin type III domain containing Protein tyrosine phosphatases, receptor type	ENST00000376350.8	8.0	-	Q9HD43	False	rs142378567		as_specific	0.57356608478803			False		False			False	False	False					3.35	False	False	False		0.472588	0.4388373657814239	0.206	2.0
PTS	chr11	112226486	SNP	MISSENSE	T	C	0.271	13	6	0/1		c.43T>C	p.S15P	6-pyruvoyltetrahydropterin synthase		ENST00000280362.8	1.0	+	Q03393	False	rs919658034		as_specific	0.7406483790523691			False		False			False	False	False	ENST00000280362;ENST00000525803;				7.3	False	False	False		0.792715	0.6733768508894012	0.87	3.0
PTTG1IP	chr21	44856262	SNP	MISSENSE	C	T	0.652	39	73	0/1		c.317G>A	p.R106Q	PTTG1 interacting protein		ENST00000397886.3	3.0	-	P53801	False	rs141726521		as_specific	0.571072319201995			False		False			False	False	False					3.09	False	False	False		0.391238	0.8873619778510589	0.053	3.0
PXK	chr3	58369456	SNP	MISSENSE	A	C	0.858	5	38	0/1		c.179A>C	p.D60A	PX domain containing serine/threonine kinase like		ENST00000356151.7	3.0	+	Q7Z7A4	False	rs143089479		as_specific	0.4214463840399002			False		False			False	False	False					3.4	False	False	False		0.856488	0.7125650000608662	0.194	3.0
PYGB	chr20	25292450	SNP	MISSENSE	A	G	0.424	86	59	0/1		c.2014A>G	p.T672A	glycogen phosphorylase B	Glycogen phosphorylases	ENST00000216962.9	17.0	+	P11216	False				0.6708229426433915			False		False			False	False	False	ENST00000216962;				7.3	False	False	False		0.878066	0.830046976597842	0.869	3.0
QRICH1	chr3	49032671	SNP	SILENT	C	T	0.775	20	75	0/1		c.1998G>A	p.T666T	glutamine rich 1		ENST00000395443.7	8.0	-	Q2TAL8	False	rs148698795		as_specific	0.516209476309227			False		False			False	False	False					3.23	False	False	False		0.380392	0.7972453827856576		0.0
RAB3IL1	chr11	61906628	SNP	SILENT	T	G	0.182	17	3	0|1	61906628.0	c.495A>C	p.T165T	RAB3A interacting protein like 1		ENST00000394836.7	5.0	-	Q8TBN0	False	rs775046608		as_specific	0.6458852867830424			False		False			False	False	False					7.3	False	False	False		0.463794	0.6221657672808619		0.0
RANGAP1	chr22	41256056	SNP	SILENT	C	T	0.606	22	37	0/1		c.1038G>A	p.E346E	Ran GTPase activating protein 1		ENST00000455915.6	9.0	-	P46060	False	rs138652267		as_specific	0.5910224438902744			False		False			False	False	False					4.61	False	False	False		0.199439	0.4790117156242532		0.0
RASEF	chr9	83022400	SNP	MISSENSE	A	G	0.168	77	18	0/1		c.605T>C	p.L202S	RAS and EF-hand domain containing	RAB, member RAS oncogene GTPases EF-hand domain containing	ENST00000376447.4	3.0	-	Q8IZ41	False	rs780366764		as_specific	0.4364089775561097			False		False			False	False	False					7.3	False	False	False		0.808804		0.436	2.0
RASIP1	chr19	48739530	SNP	MISSENSE	G	T	0.5	1	2	0/1		c.253C>A	p.R85S	Ras interacting protein 1		ENST00000222145.9	3.0	-	Q5U651	False	rs1395101056		as_specific	0.743142144638404			False		False			False	False	False					4.61	False	False	False		0.523448	0.7757359098329073	0.26	3.0
RBFOX3	chr17	79104119	SNP	MISSENSE	C	T	0.271	8	2	0/1		c.368G>A	p.G123E	RNA binding fox-1 homolog 3	RNA binding motif containing	ENST00000580155.5	7.0	-	A6NFN3	False				0.6234413965087282			False		False			False	False	False					7.3	False	False	False		0.910639	0.7187806969157118	0.506	2.0
RBSN	chr3	15082490	SNP	SILENT	C	T	0.841	10	61	0/1		c.717G>A	p.S239S	rabenosyn, RAB effector	Zinc fingers FYVE-type	ENST00000253699.7	9.0	-	Q9H1K0	False	rs34790907		as_specific	0.5486284289276808			False		False			False	False	False					3.61	False	False	False		0.202626			0.0
RCBTB2	chr13	48510756	SNP	MISSENSE	C	T	0.673	31	65	0/1		c.799G>A	p.A267T	RCC1 and BTB domain containing protein 2	BTB domain containing	ENST00000344532.7	10.0	-	O95199	False	rs150107579		as_specific	0.4339152119700748			False		False			False	False	False					3.31	False	False	False		0.922649	0.6406351321766036	0.469	2.0
RERG	chr12	15109182	SNP	SILENT	C	T	0.282	101	40	0/1		c.528G>A	p.K176K	RAS like estrogen regulated growth inhibitor	RAS type GTPase family	ENST00000256953.6	5.0	-	Q96A58	False	rs147938337		as_specific	0.4763092269326683			False		False			False	False	False					3.57	False	False	False		0.180109			0.0
RESF1	chr12	31985010	SNP	MISSENSE	C	A	0.335	98	49	0/1		c.4055C>A	p.S1352Y			ENST00000312561.9	4.0	+		False	rs144576708		as_specific	0.3516209476309227			False		False			False	False	False					3.18	False	False	False		0.296344		0.084	2.0
RETN	chr19	7670262	SNP	SILENT	G	C	0.317	9	4	0/1		c.240G>C	p.S80S	resistin		ENST00000221515.6	4.0	+	Q9HD89	False				0.683291770573566			False		False		gene_function_loss;	False	False	False					7.3	False	True	False		0.172334	0.9766159009117864		0.0
REV3L	chr6	111373705	SNP	SILENT	T	C	0.965	10	291	1|1		c.4650A>G	p.P1550P	REV3 like, DNA directed polymerase zeta catalytic subunit	DNA polymerases	ENST00000368802.8	13.0	-	O60673	False	rs17510914		as_specific	0.3640897755610973			False		False			False	False	False					3.25	False	False	False		0.052732	0.7366956342854308		0.0
RGS12	chr4	3430592	SNP	MISSENSE	C	T	0.952	0	18	1|1		c.3751C>T	p.R1251W	regulator of G protein signaling 12	Regulators of G-protein signaling PDZ domain containing	ENST00000344733.9	17.0	+	O14924	False	rs142339779		as_specific	0.6309226932668329			False		False			False	False	False					3.43	False	False	False		0.357646	0.7771435595343033	0.189	2.0
RIF1	chr2	151455137	SNP	MISSENSE	G	A	0.164	67	12	0/1		c.2587G>A	p.A863T	replication timing regulatory factor 1		ENST00000243326.9	21.0	+	Q5UIP0	False	rs113438605		as_specific	0.3216957605985037			False		False		dna_repair;	False	False	False					7.3	False	False	False		0.684813		0.384	4.0
RIN1	chr11	66334016	SNP	MISSENSE	C	A	0.25	8	2	0/1		c.996G>T	p.K332N	Ras and Rab interactor 1	VPS9 domain containing	ENST00000530056.1	6.0	-	Q13671	False				0.685785536159601			False		False			False	False	False					7.3	False	False	False		0.618327	0.4508445631880495	0.12	3.0
RRP12	chr10	97381435	SNP	MISSENSE	C	T	0.96	0	26	1|1		c.1369G>A	p.V457M	ribosomal RNA processing 12 homolog		ENST00000536831.5	13.0	-	Q5JTH9	False	rs139484717		as_specific	0.5685785536159601			False		False			False	False	False					3.03	False	False	False		0.510356	0.8026486037245685	0.276	4.0
RTL1	chr14	100881188	SNP	MISSENSE	C	T	0.935	0	13	1|1		c.3601G>A	p.G1201S	retrotransposon Gag like 1	Retrotransposon Gag like	ENST00000649591.1	4.0	-	A6NKG5	False	rs1352951677		as_specific	0.6334164588528678			False		False		gene_function_loss;	False	False	False					7.3	False	True	False			0.9770546170288884	0.122	1.0
RUNX3	chr1	24902472	SNP	MISSENSE	T	G	0.159	26	5	0|1	24902472.0	c.898A>C	p.T300P	runt related transcription factor 3		ENST00000308873.10	5.0	-	Q13761	False	rs202015637		as_specific	0.6758104738154613			False		False			False	False	False					7.3	False	False	False		0.738406		0.373	3.0
SAC3D1	chr11	65041717	SNP	MISSENSE	C	A	0.51	3	2	0|1	65041695.0	c.425C>A	p.P142H	SAC3 domain containing 1		ENST00000531072.1	2.0	+	A6NKF1	False	rs1190771431		as_specific	0.7456359102244389			False		False			False	False	False					7.3	False	False	False		0.28865		0.112	3.0
SALL1	chr16	51141936	SNP	MISSENSE	C	T	0.333	101	50	0/1		c.286G>A	p.E96K	spalt like transcription factor 1	Zinc fingers C2H2-type	ENST00000251020.9	2.0	-	Q9NSC2	False				0.5311720698254364			False		False			False	False	False					7.3	False	False	False		0.852441	0.3508447618444996	0.106	3.0
SAMD9	chr7	93104948	SNP	MISSENSE	T	C	0.708	63	157	0/1		c.1150A>G	p.T384A	sterile alpha motif domain containing 9	Sterile alpha motif domain containing	ENST00000379958.3	3.0	-	Q5K651	False				0.3192019950124688			False		False			False	False	False					7.3	False	False	False		0.245034	0.3978932546427501	0.014	1.0
SDK1	chr7	4233333	SNP	MISSENSE	G	A	0.327	75	34	0/1		c.5846G>A	p.R1949Q	sidekick cell adhesion molecule 1	Fibronectin type III domain containing I-set domain containing Immunoglobulin like domain containing Ig-like cell adhesion molecule family	ENST00000389531.7	40.0	+	Q7Z5N4	False	rs201132659		as_specific	0.6134663341645885			False		False			False	False	False					4.61	False	False	False		0.533429		0.207	3.0
SECISBP2L	chr15	49033070	SNP	MISSENSE	T	G	0.975	1	76	1|1	49033070.0	c.559A>C	p.K187Q	SECIS binding protein 2 like		ENST00000261847.7	4.0	-	Q93073	False	rs149913295		as_specific	0.3441396508728179			False		False			False	False	False					4.01	False	False	False		0.833153	0.4792252925176532	0.428	3.0
SEH1L	chr18	12948135	SNP	MISSENSE	G	C	0.266	10	3	0|1	12948135.0	c.14G>C	p.R5P	SEH1 like nucleoporin	GATOR2 subcomplex Nucleoporins WD repeat domain containing	ENST00000399892.7	1.0	+	Q96EE3	False	rs201848221		as_specific	0.7082294264339152			False		False			False	False	False					7.3	False	False	False		0.902291		0.478	3.0
SEH1L	chr18	12948137	SNP	MISSENSE	A	C	0.264	10	3	0|1	12948135.0	c.16A>C	p.S6R	SEH1 like nucleoporin	GATOR2 subcomplex Nucleoporins WD repeat domain containing	ENST00000399892.7	1.0	+	Q96EE3	False	rs781443645		as_specific	0.7057356608478803			False		False			False	False	False					7.3	False	False	False		0.726524	0.8825336310182393	0.274	3.0
SEMA3F	chr3	50185913	SNP	MISSENSE	G	A	0.191	111	24	0/1		c.1612G>A	p.V538M	semaphorin 3F	Semaphorins Immunoglobulin like domain containing	ENST00000002829.8	16.0	+	Q13275	False	rs376640044		as_specific	0.6209476309226932			False		False			False	False	False					7.3	False	False	False		0.444046		0.139	3.0
SEMA6B	chr19	4548034	SNP	MISSENSE	A	C	0.343	8	5	0/1		c.1594T>G	p.C532G	semaphorin 6B	Semaphorins	ENST00000586582.6	14.0	-	Q9H3T3	False	rs751077736		as_specific	0.6658354114713217			False		False			False	False	False					7.3	False	False	False		0.911528		0.598	3.0
SERPINA3	chr14	94614891	SNP	SILENT	G	A	0.971	0	30	1|1		c.450G>A	p.L150L	serpin family A member 3	Serpin peptidase inhibitors	ENST00000467132.5	2.0	+	P01011	False	rs45518239		as_specific	0.5087281795511222			False		False			False	False	False					3.01	False	False	False		0.084077	0.9494739670756608		0.0
SETD2	chr3	47124201	SNP	MISSENSE	C	A	0.795	34	128	0/1		c.435G>T	p.K145N	SET domain containing 2	SET domain containing Lysine methyltransferases	ENST00000409792.3	3.0	-	Q9BYW2	False				0.4688279301745636	E	Rec	False		False			False	False	False					7.3	False	False	False		0.711275		0.445	4.0
SFTPB	chr2	85662046	SNP	MISSENSE	C	A	0.226	9	2	0/1		c.1066G>T	p.A356S	surfactant protein B		ENST00000519937.7	9.0	-	P07988	False				0.6159600997506235			False		False			False	False	False					7.3	False	False	False		0.651437		0.367	2.0
SHPRH	chr6	145943201	SNP	MISSENSE	C	A	0.395	52	34	0/1		c.2180G>T	p.C727F	SNF2 histone linker PHD RING helicase	PHD finger proteins Ring finger proteins	ENST00000275233.12	9.0	-	Q149N8	False				0.4064837905236907			False		False		dna_repair;	False	False	False					7.3	False	False	False		0.950783		0.602	2.0
SIX1	chr14	60646392	SNP	MISSENSE	G	A	0.982	0	52	1|1		c.227C>T	p.P76L	SIX homeobox 1	Deafness associated genes SINE class homeoboxes	ENST00000554986.2	2.0	-	Q15475	False	rs368974927		as_specific	0.5561097256857855			False		False			False	False	False					3.91	False	False	False		0.372041	0.6484368592247146	0.427	3.0
SIX5	chr19	45766104	SNP	SILENT	G	A	0.722	4	12	0/1		c.1617C>T	p.F539F	SIX homeobox 5	SINE class homeoboxes	ENST00000317578.7	3.0	-	Q8N196	False	rs199610741		as_specific	0.6807980049875312			False		False			False	False	False					4.13	False	False	False		0.405724	0.6754209280470916		0.0
SLAIN2	chr4	48382659	SNP	SILENT	A	G	0.935	10	163	1|1		c.954A>G	p.E318E	SLAIN motif family member 2		ENST00000264313.11	5.0	+	Q9P270	False	rs375732965		as_specific	0.399002493765586			False		False			False	False	False					3.15	False	False	False		0.312276	0.7492567856040975		0.0
SLC13A3	chr20	46613545	SNP	MISSENSE	T	A	0.991	0	110	1|1		c.151A>T	p.I51F	solute carrier family 13 member 3	Solute carriers	ENST00000472148.5	2.0	-	Q8WWT9	False	rs201443231		as_specific	0.5860349127182045			False		False			False	False	False					4.01	False	False	False		0.689409	0.8243841692872359	0.274	4.0
SLC17A3	chr6	25849936	SNP	SILENT	T	C	0.322	83	39	0/1		c.1140A>G	p.S380S	solute carrier family 17 member 3	Solute carriers	ENST00000397060.8	10.0	-	O00476	False	rs141619987		as_specific	0.4164588528678304			False		False			False	False	False					3.15	False	False	False		0.260931	0.5516698657170084		0.0
SLC19A2	chr1	169477323	SNP	SILENT	C	T	0.67	30	63	0/1		c.639G>A	p.K213K	solute carrier family 19 member 2	Solute carriers	ENST00000236137.10	2.0	-	O60779	False	rs137970656		as_specific	0.4937655860349127			False		False			False	False	False					3.03	False	False	False		0.201143	0.6811920593210656		0.0
SLC22A17	chr14	23352403	SNP	MISSENSE	C	G	0.4	2	2	0/1		c.145G>C	p.E49Q	solute carrier family 22 member 17	Solute carriers	ENST00000354772.8	2.0	-	Q8WUG5	False				0.7306733167082294			False		False			False	False	False					7.3	False	False	False		0.73196	0.9305651235772212		0.789699420718226
SLC26A6	chr3	48629955	SNP	SILENT	C	T	0.266	33	11	0/1		c.1338G>A	p.T446T	solute carrier family 26 member 6	Solute carriers	ENST00000455886.6	12.0	-	Q9BXS9	False	rs199499595		as_specific	0.6159600997506235			False	PRKAR2A	False		splicing;structural_relation;	False	False	False					3.76	False	False	False		0.153255	0.5048853191238547		0.0
SLC2A9	chr4	10021305	SNP	MISSENSE	C	T	0.193	53	11	0/1		c.125G>A	p.G42E	solute carrier family 2 member 9	Solute carriers	ENST00000264784.8	1.0	-	Q9NRM0	False				0.6034912718204489			False		False			False	False	False					7.3	False	False	False		0.529932	0.5236059452338478	0.104	1.0
SLC34A1	chr5	177387786	SNP	MISSENSE	C	G	0.171	92	20	0/1		c.557C>G	p.P186R	solute carrier family 34 member 1	Solute carriers	ENST00000512593.5	6.0	+	Q06495	False				0.6359102244389028			False		False			False	False	False	ENST00000512593;ENST00000324417;				7.3	False	False	False		0.83472	0.6461862581322728	0.925	3.0
SLC35F1	chr6	117907773	DNP	MISSENSE	CA	AC	0.267	7	3	0/1		c.47_48CA>AC	p.P16H	solute carrier family 35 member F1	Solute carriers	ENST00000360388.9	1.0	+	Q5T1Q4	False				0.7761194029850746			False		False			False	False	False					7.3	False	False	False
SLC35F4	chr14	57571957	SNP	MISSENSE	G	C	0.34	70	36	0/1		c.501C>G	p.H167Q	solute carrier family 35 member F4	Solute carriers	ENST00000554729.5	5.0	-	A4IF30	False				0.3640897755610973			False		False			False	False	False					7.3	False	False	False		0.568717	0.2867390940027695	0.26	1.0
SLC38A6	chr14	60982523	DEL	FRAME_SHIFT_DEL	CG	C	0.985	0	60	1|1		c.122delG	p.R41fs	solute carrier family 38 member 6	Solute carriers	ENST00000267488.8	2.0	+	Q8IZM9	False	rs772218059		as_specific	0.3790523690773067			True		False		gene_function_loss;	False	False	False					4.01	False	True	False
SLC4A2	chr7	151064320	SNP	MISSENSE	G	A	0.733	9	22	0/1		c.128G>A	p.R43H	solute carrier family 4 member 2	Solute carriers	ENST00000461735.1	2.0	+	P04920	False	rs151104072		as_specific	0.6384039900249376			False		False			False	False	False					4.01	False	False	False		0.665599	0.5891576111278828	0.167	3.0
SLC7A4	chr22	21029917	SNP	MISSENSE	T	C	0.705	14	37	0/1		c.1417A>G	p.S473G	solute carrier family 7 member 4	Solute carriers	ENST00000382932.3	3.0	-	O43246	False	rs141822648		as_specific	0.6109725685785536			False		False			False	False	False					3.29	False	False	False		0.411033	0.7989399707456222	0.131	1.0
SLC7A6OS	chr16	68304124	SNP	MISSENSE	C	T	0.579	87	122	0/1		c.580G>A	p.D194N	solute carrier family 7 member 6 opposite strand		ENST00000263997.11	3.0	-	Q96CW6	False	rs139917756		as_specific	0.5037406483790524			False		False			False	False	False					3.83	False	False	False		0.764261		0.107	2.0
SLC8A1	chr2	40160793	SNP	MISSENSE	C	G	0.375	58	34	0/1		c.2241G>C	p.Q747H	solute carrier family 8 member A1	Solute carriers	ENST00000403092.5	9.0	-	P32418	False				0.3865336658354115			False		False			False	False	False					7.3	False	False	False		0.899677	0.815441153053805	0.334	3.0
SLCO1B1	chr12	21172717	SNP	MISSENSE	C	T	0.317	71	32	0/1		c.152C>T	p.S51F	solute carrier organic anion transporter family member 1B1	Solute carriers	ENST00000256958.3	3.0	+	Q9Y6L6	False	rs769900186		as_specific	0.3117206982543641			False		False			False	False	False					4.01	False	False	False		0.785566	0.2917918651204194	0.373	2.0
SLFN11	chr17	35363661	SNP	SILENT	A	T	0.473	112	99	0/1		c.147T>A	p.A49A	schlafen family member 11	Schlafen family	ENST00000394566.5	4.0	-	Q7Z7L1	False				0.4413965087281795			False		False			False	False	False					7.3	False	False	False		0.198165	0.7337396795794526		0.0
SLIT1	chr10	97042965	SNP	MISSENSE	G	T	0.966	1	33	1|1		c.2100C>A	p.N700K	slit guidance ligand 1		ENST00000266058.9	20.0	-	O75093	False	rs140360454		as_specific	0.6408977556109726			False		False			False	False	False					3.35	False	False	False		0.639404		0.183	2.0
SLITRK1	chr13	83880665	SNP	MISSENSE	A	C	0.587	25	37	0/1		c.843T>G	p.F281L	SLIT and NTRK like family member 1		ENST00000377084.3	1.0	-	Q96PX8	False				0.5511221945137157			False		False			False	False	False					7.3	False	False	False		0.341295	0.8485122262815026	0.052	2.0
SLK	chr10	104020551	SNP	MISSENSE	A	G	0.22	118	30	0/1		c.3385A>G	p.N1129D	STE20 like kinase		ENST00000369755.4	17.0	+	Q9H2G2	False				0.399002493765586			False		False			False	False	False					7.3	False	False	False		0.933362	0.8708138991141307	0.148	2.0
SLX4	chr16	3591053	SNP	MISSENSE	C	T	0.729	18	50	0/1		c.2585G>A	p.R862Q	SLX4 structure-specific endonuclease subunit	BTB domain containing Fanconi anemia complementation groups	ENST00000294008.4	12.0	-	Q8IY92	False	rs143558209		as_specific	0.5411471321695761			False		False			False	False	False					3.53	False	False	False		0.8641	0.4399155848669988	0.097	2.0
SNAPC2	chr19	7920510	SNP	SILENT	C	A	0.5	2	2	0/1		c.144C>A	p.T48T	small nuclear RNA activating complex polypeptide 2	SNAP complex	ENST00000221573.11	1.0	+	Q13487	False				0.7381546134663342			False		False			False	False	False					7.3	False	False	False		0.184386	0.7138581594704484		0.0
SNX20	chr16	50673673	SNP	SILENT	C	G	0.75	0	2	0/1		c.684G>C	p.P228P	sorting nexin 20	Sorting nexins	ENST00000330943.9	4.0	-	Q7Z614	False	rs576966789		as_specific	0.7306733167082294			False		False			False	False	False					4.01	False	False	False		0.118369	0.5451438279956825		0.0
SNX31	chr8	100617647	SNP	SILENT	T	C	0.367	107	65	0/1		c.405A>G	p.T135T	sorting nexin 31	Sorting nexins	ENST00000311812.7	5.0	-	Q8N9S9	False	rs138957348		as_specific	0.428927680798005			False		False			False	False	False					3.65	False	False	False		0.209179	0.5085955914461385		0.0
SOCS5	chr2	46759911	SNP	MISSENSE	G	T	0.44	83	65	0/1		c.1381G>T	p.D461Y	suppressor of cytokine signaling 5	Suppressors of cytokine signaling SH2 domain containing	ENST00000306503.5	2.0	+	O75159	False	rs367590757		as_specific	0.4463840399002494			False		False			False	False	False					7.3	False	False	False		0.826145		0.415	4.0
SOX3	chrX	140504872	SNP	SILENT	A	G	0.29	8	3	0/1		c.189T>C	p.P63P	SRY-box 3	SRY-boxes	ENST00000370536.4	1.0	-	P41225	False	rs1007377802		as_specific	0.683291770573566			False		False			False	False	False					7.3	False	False	False			0.423839216667827		0.0
SP3	chr2	173955544	SNP	MISSENSE	G	C	0.822	75	343	0/1		c.968C>G	p.T323S	Sp3 transcription factor	Sp transcription factors Zinc fingers C2H2-type	ENST00000310015.11	4.0	-	Q02447	False	rs149998058		as_specific	0.4089775561097257			False	EWSR1	False		structural_relation;	False	False	False					3.23	False	False	False		0.680659	0.8124337717892715	0.099	3.0
SPART	chr13	36329447	SNP	MISSENSE	T	C	0.536	139	163	0/1		c.1079A>G	p.Q360R	spartin		ENST00000438666.7	4.0	-	Q8N0X7	False	rs200205969		as_specific	0.3740648379052369			False		False			False	False	False					4.61	False	False	False		0.469438	0.6666727286946802	0.051	2.0
SPATA19	chr11	133844579	SNP	MISSENSE	C	T	0.628	38	63	0/1		c.197G>A	p.G66D	spermatogenesis associated 19		ENST00000299140.8	3.0	-	Q7Z5L4	False	rs147404348		as_specific	0.5261845386533666			False		False			False	False	False					3.33	False	False	False		0.36637	0.4450398259649059	0.022	1.0
SPDYE6	chr7	102348423	SNP	MISSENSE	T	C	0.803	1	6	0/1		c.1010A>G	p.H337R	speedy/RINGO cell cycle regulator family member E6	Speedy/RINGO cell cycle regulator family	ENST00000563237.3	6.0	-	P0CI01	False	rs1478040649		as_specific	0.57356608478803			False		False			False	False	False					7.3	False	False	False			0.9000202371850162
SPECC1L	chr22	24321450	SNP	MISSENSE	G	A	0.646	65	117	0/1		c.470G>A	p.R157Q	sperm antigen with calponin homology and coiled-coil domains 1 like		ENST00000314328.14	5.0	+	Q69YQ0	False	rs201337978		as_specific	0.4389027431421446			False		False			False	False	False					4.61	False	False	False		0.841215	0.266125689646202	0.088	3.0
SPRED2	chr2	65313838	SNP	MISSENSE	G	C	0.324	74	35	0/1		c.920C>G	p.S307W	sprouty related EVH1 domain containing 2		ENST00000356388.9	6.0	-	Q7Z698	False	rs374337368		as_specific	0.6483790523690773			False		False			False	False	False					4.01	False	False	False		0.790277	0.9316964970625672	0.455	4.0
SPTA1	chr1	158642913	SNP	SILENT	T	A	0.277	105	37	0/1		c.4506A>T	p.L1502L	spectrin alpha, erythrocytic 1	Spectrins EF-hand domain containing	ENST00000643759.2	32.0	-	P02549	False				0.4389027431421446			False		False			False	False	False					7.3	False	False	False		0.163106			0.0
SRCAP	chr16	30737767	SNP	NONSENSE	C	G	0.624	27	45	0/1		c.7727C>G	p.S2576*	Snf2 related CREBBP activator protein	SRCAP complex	ENST00000262518.9	34.0	+	Q6ZRS2	False				0.5660847880299252			True		False		gene_function_loss;	False	False	False					7.3	False	True	False		0.88505	0.8444589004513561		4.0
SRRM5	chr19	43612330	SNP	MISSENSE	C	A	0.5	1	2	0/1		c.209C>A	p.T70K	serine/arginine repetitive matrix 5		ENST00000607544.1	3.0	+	B3KS81	False				0.5860349127182045			False		False			False	False	False					7.3	False	False	False		0.253969		0.156	2.0
SRSF2	chr17	76736430	SNP	MISSENSE	G	A	0.153	45	7	0|1	76736425.0	c.397C>T	p.R133W	serine and arginine rich splicing factor 2	Serine and arginine rich splicing factors RNA binding motif containing	ENST00000392485.2	2.0	-	Q01130	False				0.6982543640897756	L	Dom	False		False			False	False	False					7.3	False	False	False		0.759855	0.5440840315579537	0.109	2.0
SRSF3	chr6	36601971	SNP	MISSENSE	G	T	0.314	84	36	0/1		c.477G>T	p.R159S	serine and arginine rich splicing factor 3	Serine and arginine rich splicing factors RNA binding motif containing	ENST00000373715.11	6.0	+	P84103	False				0.3266832917705736			False		False			False	False	False					7.3	False	False	False		0.810603	0.8600786005691256	0.098	2.0
SS18	chr18	26090559	SNP	MISSENSE	G	C	0.716	1	4	0/1		c.11C>G	p.A4G	SS18, nBAF chromatin remodeling complex subunit		ENST00000415083.7	1.0	-	Q15532	False	rs148990438		as_specific	0.6957605985037406	M	Dom	False	"SSX1, SSX2"	False		structural_relation;	False	False	False					4.61	False	False	False		0.801884		0.133	3.0
STAC	chr3	36493161	SNP	MISSENSE	T	G	0.285	41	17	0/1		c.698T>G	p.L233R	SH3 and cysteine rich domain		ENST00000273183.7	6.0	+	Q99469	False	rs753493903		as_specific	0.486284289276808			False		False			False	False	False					7.3	False	False	False		0.609403	0.531890472719973	0.216	3.0
STIM1	chr11	3856384	SNP	SILENT	C	G	0.337	60	31	0/1		c.114C>G	p.A38A	stromal interaction molecule 1	Sterile alpha motif domain containing	ENST00000300737.8	1.0	+	Q13586	False	rs150033189		as_specific	0.57356608478803			False		False			False	False	False					4.13	False	False	False		0.130448			0.0
STRBP	chr9	123161044	SNP	MISSENSE	G	A	0.232	23	7	0/1		c.560C>T	p.P187L	spermatid perinuclear RNA binding protein		ENST00000348403.10	7.0	-	Q96SI9	False	rs142444657		as_specific	0.3566084788029925			False		False			False	False	False					3.76	False	False	False		0.880549	0.6058687955984488	0.265	2.0
SYNM	chr15	99131629	SNP	MISSENSE	C	T	0.964	0	25	1|1		c.2411C>T	p.S804L	synemin	A-kinase anchoring proteins Intermediate filaments Type IV	ENST00000560674.5	4.0	+	O15061	False	rs200155964		as_specific	0.6359102244389028			False		False			False	False	False					3.46	False	False	False		0.428347		0.136	2.0
TAS2R45	chr12	11091409	DNP	MISSENSE	AT	GC	0.948	0	18	1|1	11091402.0	c.820_821AT>GC	p.I274A	taste 2 receptor member 45	Taste 2 receptors	ENST00000531678.1	1.0	-	P59539	False				0.3980099502487562			False		False			False	False	False					7.3	False	False	False
TAS2R45	chr12	11091497	DNP	MISSENSE	TG	CA	0.932	2	38	1|1	11091492.0	c.732_733CA>TG	p.I245V	taste 2 receptor member 45	Taste 2 receptors	ENST00000531678.1	1.0	-	P59539	False				0.3980099502487562			False		False			False	False	False					7.3	False	False	False
TAS2R45	chr12	11091653	DNP	MISSENSE	GT	TC	0.818	1	8	0|1	11091626.0	c.576_577AC>GA	p.L193I	taste 2 receptor member 45	Taste 2 receptors	ENST00000531678.1	1.0	-	P59539	False				0.3830845771144278			False		False			False	False	False					7.3	False	False	False
TAS2R45	chr12	11091770	DNP	MISSENSE	GC	AT	0.976	0	31	1|1	11091770.0	c.459_460GC>AT	p.R154W	taste 2 receptor member 45	Taste 2 receptors	ENST00000531678.1	1.0	-	P59539	False				0.3830845771144278			False		False			False	False	False					7.3	False	False	False
TAS2R45	chr12	11092131	DNP	MISSENSE	AA	GG	0.974	0	36	1|1	11092122.0	c.98_99TT>CC	p.I33T	taste 2 receptor member 45	Taste 2 receptors	ENST00000531678.1	1.0	-	P59539	False				0.4029850746268656			False		False			False	False	False					7.3	False	False	False
TAS2R45	chr12	11092145	DNP	SILENT	GT	AC	0.931	1	25	1|1		c.84_85AC>GT	p.A28A	taste 2 receptor member 45	Taste 2 receptors	ENST00000531678.1	1.0	-	P59539	False				0.4054726368159204			False		False			False	False	False					7.3	False	False	False
TBC1D5	chr3	17161157	SNP	MISSENSE	A	T	0.806	6	28	0/1		c.2194T>A	p.S732T	TBC1 domain family member 5		ENST00000253692.11	22.0	-	Q92609	False	rs145128826		as_specific	0.5635910224438903			False		False			False	False	False					3.04	False	False	False		0.373079	0.5408247776109939	0.004	2.0
TCF12	chr15	57231191	SNP	NONSENSE	G	T	0.983	1	120	1|1		c.619G>T	p.E207*	transcription factor 12	Basic helix-loop-helix proteins	ENST00000333725.10	9.0	+	Q99081	False				0.3216957605985037	M	Dom	True	TEC	False		gene_function_loss;structural_relation;	False	False	False					7.3	False	True	False		0.912341	0.6630087492588244		5.0
TEAD1	chr11	12883052	SNP	MISSENSE	G	A	0.656	41	80	0/1		c.626G>A	p.R209H	TEA domain transcription factor 1	TEA domain transcription factors	ENST00000527636.6	9.0	+	P28347	False	rs749486560		as_specific	0.5461346633416458			False		False			False	False	False					7.3	False	False	False		0.90258		0.619	3.0
THEMIS	chr6	127719733	SNP	MISSENSE	C	T	0.973	1	74	1|1		c.1849G>A	p.D617N	thymocyte selection associated		ENST00000368250.5	6.0	-	Q8N1K5	False	rs150338840		as_specific	0.3915211970074813			False		False			False	False	False					3.83	False	False	False		0.562425	0.344302773062641	0.052	2.0
THSD7B	chr2	137115204	SNP	MISSENSE	C	T	0.649	28	51	0/1		c.1280C>T	p.T427M	thrombospondin type 1 domain containing 7B		ENST00000409968.6	5.0	+	Q9C0I4	False	rs767523442		as_specific	0.4788029925187032			False		False			False	False	False					4.31	False	False	False		0.438669	0.5975758414439526	0.077	2.0
TLR3	chr4	186076915	SNP	MISSENSE	C	T	0.219	63	16	0/1		c.296C>T	p.P99L	toll like receptor 3	CD molecules Toll like receptors	ENST00000296795.8	2.0	+	O15455	False				0.4014962593516209			False		False			False	False	False					7.3	False	False	False		0.445489	0.8820314039261036	0.238	3.0
TLX1	chr10	101132003	SNP	MISSENSE	G	T	0.211	14	3	0/1		c.462G>T	p.L154F	T-cell leukemia homeobox 1	NKL subclass homeoboxes and pseudogenes	ENST00000370196.11	1.0	+	P31314	False	rs201689744		as_specific	0.7306733167082294	L	Dom	False	"TRB@, TRD@"	False		structural_relation;	False	False	False					7.3	False	False	False		0.607513	0.616438954691704	0.303	2.0
TMEM94	chr17	75495982	SNP	MISSENSE	A	G	0.375	14	8	0/1		c.2961A>G	p.I987M	transmembrane protein 94		ENST00000314256.12	23.0	+	Q12767	False				0.6184538653366584			False		False			False	False	False					7.3	False	False	False		0.606389		0.05	3.0
TMPRSS15	chr21	18294323	SNP	SILENT	G	A	0.56	71	87	0/1		c.2433C>T	p.G811G	transmembrane protease, serine 15	Scavenger receptor cysteine rich domain containing Proteases, serine	ENST00000284885.8	21.0	-	P98073	False	rs377055842		as_specific	0.4688279301745636			False		False			False	False	False					4.61	False	False	False		0.305043			0.0
TMPRSS2	chr21	41489560	SNP	MISSENSE	A	G	0.369	43	23	0/1		c.272T>C	p.L91P	transmembrane protease, serine 2	Scavenger receptor cysteine rich domain containing Proteases, serine	ENST00000332149.10	4.0	-	O15393	False	rs147711290		as_specific	0.4713216957605985	E	Dom	False	"ERG, ETV1, ETV4, ETV5"	False		structural_relation;	False	False	False					7.3	False	False	False		0.628824	0.5396087816325571	0.684	3.0
TNNI3	chr19	55154822	SNP	SILENT	G	A	0.77	8	31	0/1		c.291C>T	p.C97C	troponin I3, cardiac type	Troponin complex subunits	ENST00000344887.10	6.0	-	P19429	False				0.6109725685785536			False		False			False	False	False					7.3	False	False	False		0.210894	0.3590961554178266		0.0
TOP1MT	chr8	143329348	SNP	SPLICE_SITE	A	C	0.523	56	62	0/1		c.e4-2T>G		DNA topoisomerase I mitochondrial	Topoisomerases	ENST00000523676.5		-	Q969P6	False	rs773764755		as_specific	0.5810473815461347			False		False		splicing;	False	False	False					7.3	False	False	False		0.97317	0.246659880293997		0.634313422024004
TOP3B	chr22	21958542	SNP	MISSENSE	G	A	0.63	38	67	0/1		c.2057C>T	p.P686L	DNA topoisomerase III beta	Topoisomerases	ENST00000398793.6	17.0	-	O95985	False	rs543519645		as_specific	0.6159600997506235			False		False			False	False	False					7.3	False	False	False		0.820475		0.281	4.0
TP53	chr17	7674252	SNP	MISSENSE	C	T	0.987	0	80	1|1		c.711G>A	p.M237I	tumor protein p53		ENST00000269305.8	7.0	-	P04637	False	rs587782664		as_specific	0.5685785536159601	"L, E, M, O"	Rec	False	NTRK1	True	p.M237K(11) p.0(9) p.M237I(142) p.H233_C242del10(1) p.M237_C238insX(1) p.M237R(3) p.H233fs*6(1) p.M237_N239delMCN(1) p.Y236_M237>*(1) p.M237fs*10(4) p.V225fs*23(1) p.C238fs*2(1) p.M237fs*2(1) p.M237V(7) p.M237L(2) p.M237fs*1(1) p.M237T(2) p.?(1) p.Y236_M243delYMCNSSCM(1) p.Y236_M237insXX(1) p.Y236_M237delYM(1)	cancer;gene_function_loss;dna_repair;structural_relation;	False	False	True	ENST00000413465;ENST00000359597;ENST00000504290;ENST00000510385;ENST00000504937;ENST00000619186;ENST00000618944;ENST00000610623;ENST00000610292;ENST00000269305;ENST00000620739;ENST00000617185;ENST00000455263;ENST00000420246;ENST00000622645;ENST00000610538;ENST00000445888;ENST00000619485;ENST00000615910;ENST00000509690;ENST00000514944;				7.3	False	True	True	smoking:1,Misc:9	0.902715	0.9958849948114716	0.923	3.0
TRAPPC9	chr8	140451181	SNP	MISSENSE	T	C	0.619	37	61	0/1		c.193A>G	p.N65D	trafficking protein particle complex 9	Trafficking protein particle complex	ENST00000648948.2	2.0	-	Q96Q05	False				0.5785536159600998			False		False			False	False	False					7.3	False	False	False		0.629868		0.2	3.0
TRIM13	chr13	50013074	SNP	SILENT	G	A	0.369	108	62	0/1		c.1134G>A	p.G378G	tripartite motif containing 13	Tripartite motif containing Ring finger proteins	ENST00000378182.4	2.0	+	O60858	False	rs201688172		as_specific	0.3441396508728179			False		False			False	False	False					3.91	False	False	False		0.140807	0.5059827964671021		0.0
TRIM58	chr1	247868002	SNP	SILENT	C	T	0.242	26	8	0/1		c.810C>T	p.P270P	tripartite motif containing 58	Tripartite motif containing Ring finger proteins	ENST00000366481.4	5.0	+	Q8NG06	False				0.5062344139650873			False		False			False	False	False					7.3	False	False	False		0.108404	0.270809734699125		0.0
TSHZ3	chr19	31277272	SNP	MISSENSE	C	T	0.83	26	136	0/1		c.2521G>A	p.E841K	teashirt zinc finger homeobox 3	ZF class homeoboxes and pseudogenes Zinc fingers C2H2-type	ENST00000240587.5	2.0	-	Q63HK5	False	rs199794016		as_specific	0.5561097256857855			False		False			False	False	False					4.13	False	False	False		0.83012	0.651932932279038	0.313	3.0
TSPEAR	chr21	44567980	SNP	SILENT	C	T	0.709	18	44	0/1		c.108G>A	p.A36A	thrombospondin type laminin G domain and EAR repeats	Deafness associated genes	ENST00000323084.9	2.0	-	Q8WU66	False	rs782589581		as_specific	0.5411471321695761			False		False			False	False	False					7.3	False	False	False		0.289752			0.0
TTLL4	chr2	218752767	SNP	MISSENSE	T	C	0.286	83	31	0/1		c.2981T>C	p.F994S	tubulin tyrosine ligase like 4	Tubulin tyrosine ligase family	ENST00000392102.6	17.0	+	Q14679	False				0.5037406483790524			False		False			False	False	False					7.3	False	False	False		0.871358	0.5264383519225324	0.237	3.0
TXNDC5	chr6	7891708	SNP	SILENT	C	T	0.641	56	103	0/1		c.645G>A	p.P215P	thioredoxin domain containing 5	Protein disulfide isomerases	ENST00000379757.9	5.0	-	Q8NBS9	False	rs145727157		as_specific	0.4588528678304239			False		False			False	False	False					3.65	False	False	False		0.217231	0.8420626243025088		0.0
UBA3	chr3	69064069	SNP	SPLICE_SITE	T	G	0.232	46	15	0/1		c.471A>C	p.R157R	ubiquitin like modifier activating enzyme 3	Ubiquitin like modifier activating enzymes	ENST00000361055.9	7.0	-	Q8TBC4	False	rs750511747		as_specific	0.3266832917705736			False		False			False	False	False					7.3	False	False	False		0.617623	0.5729871338959158		0.0
UBN1	chr16	4860727	SNP	SILENT	T	C	0.303	259	105	0/1		c.735T>C	p.V245V	ubinuclein 1	Protein phosphatase 1 regulatory subunits	ENST00000262376.11	7.0	+	Q9NPG3	False	rs201489268		as_specific	0.5336658354114713			False		False			False	False	False					3.76	False	False	False		0.209247	0.7751328018146099		0.0
UBR4	chr1	19192497	SNP	MISSENSE	C	T	0.619	24	42	0/1		c.1187G>A	p.R396H	ubiquitin protein ligase E3 component n-recognin 4	Ubiquitin protein ligase E3 component n-recognins	ENST00000375254.8	10.0	-	Q5T4S7	False	rs200140861		as_specific	0.399002493765586			False		False			False	False	False					7.3	False	False	False		0.919823	0.7679461854894101	0.247	3.0
UMOD	chr16	20348324	SNP	MISSENSE	C	A	0.151	178	31	0/1		c.971G>T	p.S324I	uromodulin		ENST00000396134.6	5.0	-	P07911	False				0.5935162094763092			False		False			False	False	False					7.3	False	False	False		0.556486		0.346	2.0
UNC5CL	chr6	41032063	SNP	MISSENSE	G	C	0.259	46	15	0/1		c.1024C>G	p.R342G	unc-5 family C-terminal like		ENST00000244565.8	5.0	-	Q8IV45	False				0.5660847880299252			False		False			False	False	False					7.3	False	False	False		0.826037	0.7653940808469298	0.2	3.0
UNC79	chr14	93706774	SNP	MISSENSE	C	T	0.281	50	20	0/1		c.7247C>T	p.T2416M	unc-79 homolog, NALCN channel complex subunit		ENST00000256339.8	50.0	+	Q9P2D8	False	rs200856647		as_specific	0.5286783042394015			False		False			False	False	False					4.13	False	False	False		0.739309		0.058	2.0
USP17L1	chr8	7333132	SNP	MISSENSE	A	G	0.191	54	12	0/1		c.746A>G	p.E249G	ubiquitin specific peptidase 17-like family member 1		ENST00000529559.1	1.0	+	Q7RTZ2	False				0.5012468827930174			False		False			False	False	False					7.3	False	False	False		0.734774	0.3695788806234122		0.155385998694222
USP43	chr17	9727986	SNP	MISSENSE	G	A	0.992	0	150	1|1		c.2368G>A	p.V790M	ubiquitin specific peptidase 43	Ubiquitin specific peptidases	ENST00000285199.12	15.0	+	Q70EL4	False	rs201063447		as_specific	0.5610972568578554			False		False			False	False	False					3.65	False	False	False		0.413529		0.023	1.0
USP48	chr1	21704343	SNP	MISSENSE	C	T	0.339	37	18	0/1		c.2470G>A	p.V824I	ubiquitin specific peptidase 48	Ubiquitin specific peptidases	ENST00000529637.5	20.0	-	Q86UV5	False				0.3615960099750623			False		False			False	False	False					7.3	False	False	False		0.747137	0.8877698847680384	0.07	4.0
UTY	chrY	13355944	SNP	SILENT	A	G	0.9	0	8	0/1		c.1353T>C	p.S451S	ubiquitously transcribed tetratricopeptide repeat containing, Y-linked	Lysine demethylases Minor histocompatibility antigens Tetratricopeptide repeat domain containing	ENST00000331397.8	14.0	-	O14607	False	rs2032654		as_specific	0.2942643391521197			False		False			False	False	False					7.3	False	False	False
VANGL2	chr1	160424063	SNP	MISSENSE	C	T	0.66	31	67	0/1		c.1085C>T	p.A362V	VANGL planar cell polarity protein 2		ENST00000368061.3	7.0	+	Q9ULK5	False	rs1482164594		as_specific	0.5785536159600998			False		False			False	False	False	ENST00000368061;				7.3	False	False	False		0.771953	0.7723165829003055	0.853	3.0
VRK2	chr2	58123189	SNP	MISSENSE	A	G	0.245	161	50	0/1		c.632A>G	p.N211S	vaccinia related kinase 2		ENST00000417641.6	10.0	+	Q86Y07	False	rs36081172		as_specific	0.3665835411471321			False		False			False	False	False					3.49	False	False	False		0.780638	0.4995359620677765	0.192	3.0
WDPCP	chr2	63437523	SNP	SILENT	T	A	0.365	56	32	0/1		c.531A>T	p.S177S	WD repeat containing planar cell polarity effector	Bardet-Biedl syndrome associated	ENST00000272321.12	8.0	-	O95876	False				0.2593516209476309			False		False			False	False	False					7.3	False	False	False		0.220023			0.0
XCL2	chr1	168542093	SNP	MISSENSE	C	T	0.392	97	62	0/1		c.76G>A	p.V26I	X-C motif chemokine ligand 2	Chemokine ligands Endogenous ligands	ENST00000367819.3	2.0	-	Q9UBD3	False	rs142896007		as_specific	0.4413965087281795			False		False			False	False	False					3.83	False	False	False		0.536776	0.8083538825292249	0.043	2.0
XIRP1	chr3	39187606	SNP	MISSENSE	C	T	0.753	18	59	0/1		c.1840G>A	p.V614I	xin actin binding repeat containing 1		ENST00000340369.4	2.0	-	Q702N8	False	rs201938681		as_specific	0.6034912718204489			False		False			False	False	False					3.71	False	False	False		0.215241	0.9172989622513702	0.128	2.0
YY1	chr14	100239665	SNP	MISSENSE	G	A	0.968	0	30	1|1		c.421G>A	p.G141S	YY1 transcription factor	INO80 complex Zinc fingers C2H2-type	ENST00000262238.10	1.0	+	P25490	False	rs139565994		as_specific	0.71571072319202			False	YY1	False		structural_relation;	False	False	False					3.53	False	False	False		0.363974	0.5402317037646286	0.199	2.0
ZBTB32	chr19	35715394	SNP	SILENT	G	A	0.84	14	74	0/1		c.768G>A	p.V256V	zinc finger and BTB domain containing 32	BTB domain containing Zinc fingers C2H2-type	ENST00000392197.7	3.0	+	Q9Y2Y4	False	rs137940473		as_specific	0.6458852867830424			False		False			False	False	False					3.53	False	False	False		0.104362			0.0
ZBTB39	chr12	57003385	SNP	SILENT	A	C	0.519	12	14	0/1		c.1533T>G	p.S511S	zinc finger and BTB domain containing 39	BTB domain containing Zinc fingers C2H2-type	ENST00000300101.3	2.0	-	O15060	False				0.571072319201995			False		False			False	False	False					7.3	False	False	False		0.096679	0.6891980058862701		0.0
ZCCHC14	chr16	87417721	SNP	SILENT	A	C	0.319	22	11	0/1		c.1122T>G	p.G374G	zinc finger CCHC-type containing 14	Sterile alpha motif domain containing Zinc fingers CCHC-type	ENST00000671377.2	8.0	-	Q8WYQ9	False	rs781566879		as_specific	0.6458852867830424			False		False			False	False	False					7.3	False	False	False		0.360031			0.0
ZIK1	chr19	57590287	SNP	MISSENSE	T	C	0.813	14	64	0/1		c.437T>C	p.L146P	zinc finger protein interacting with K protein 1	Zinc fingers C2H2-type	ENST00000536878.6	3.0	+	Q3SY52	False	rs146749385		as_specific	0.4812967581047381			False		False			False	False	False					4.61	False	False	False		0.377908		0.118	2.0
ZMYM6	chr1	34987750	SNP	MISSENSE	C	T	0.667	0	2	0|1	34987750.0	c.3332G>A	p.G1111E	zinc finger MYM-type containing 6	Zinc fingers MYM-type	ENST00000357182.9	16.0	-	O95789	False	rs1386106786		as_specific	0.3216957605985037			False		False			False	False	False					7.3	False	False	False		0.48403	0.7202806378899518	0.057	3.0
ZMYM6	chr1	34987760	SNP	MISSENSE	C	T	0.667	0	2	0|1	34987750.0	c.3322G>A	p.E1108K	zinc finger MYM-type containing 6	Zinc fingers MYM-type	ENST00000357182.9	16.0	-	O95789	False	rs1267056271		as_specific	0.3216957605985037			False		False			False	False	False					4.61	False	False	False		0.509946		0.092	3.0
ZNF138	chr7	64831720	SNP	NONSENSE	A	T	0.614	50	84	0/1		c.382A>T	p.R128*	zinc finger protein 138	Zinc fingers C2H2-type	ENST00000437743.1	4.0	+	P52744	False	rs145389450		as_specific	0.314214463840399			True		False		gene_function_loss;	False	False	False					3.18	False	True	False		0.961345			3.0
ZNF213	chr16	3140965	SNP	MISSENSE	C	T	0.206	22	5	0/1		c.998C>T	p.A333V	zinc finger protein 213	SCAN domain containing Zinc fingers C2H2-type	ENST00000396878.8	6.0	+	O14771	False	rs1403779707		as_specific	0.7082294264339152			False		False			False	False	False					7.3	False	False	False		0.317801	0.7574927783925094	0.115	3.0
ZNF239	chr10	43557745	SNP	MISSENSE	C	A	0.99	0	103	1|1		c.335G>T	p.C112F	zinc finger protein 239	Zinc fingers C2H2-type	ENST00000306006.10	2.0	-	Q16600	False	rs141168994		as_specific	0.4214463840399002			False		False			False	False	False					3.18	False	False	False		0.296599		0.004	1.0
ZNF250	chr8	144886867	SNP	NONSENSE	G	A	0.563	140	188	0/1		c.334C>T	p.Q112*	zinc finger protein 250	Zinc fingers C2H2-type	ENST00000292579.11	5.0	-	P15622	False				0.4214463840399002			True		False		gene_function_loss;	False	False	False					7.3	False	True	False		0.941242	0.4434340034247165		4.0
ZNF280A	chr22	22514483	SNP	MISSENSE	A	G	0.708	50	125	0/1		c.1148T>C	p.M383T	zinc finger protein 280A		ENST00000302097.3	2.0	-	P59817	False	rs143870620		as_specific	0.4588528678304239			False		False			False	False	False					3.08	False	False	False		0.320298		0.233	2.0
ZNF319	chr16	57996540	SNP	MISSENSE	G	T	0.427	3	2	0/1		c.1726C>A	p.Q576K	zinc finger protein 319	Zinc fingers C2H2-type	ENST00000299237.2	2.0	-	Q9P2F9	False				0.6758104738154613			False		False			False	False	False					7.3	False	False	False		0.530564	0.839058247905607	0.232	3.0
ZNF468	chr19	52841840	SNP	MISSENSE	G	A	0.178	415	90	0/1		c.454C>T	p.H152Y	zinc finger protein 468	Zinc fingers C2H2-type	ENST00000595646.6	4.0	-	Q5VIY5	False	rs201739972		as_specific	0.3815461346633416			False		False			False	False	False					3.91	False	False	False		0.278775		0.026	1.0
ZNF48	chr16	30398143	SNP	MISSENSE	T	C	0.695	21	50	0/1		c.893T>C	p.L298S	zinc finger protein 48	Zinc fingers C2H2-type	ENST00000320159.2	2.0	+	Q96MX3	False	rs200698203		as_specific	0.6483790523690773			False		False			False	False	False					4.61	False	False	False		0.231376	0.5082538598792344	0.14	3.0
ZNF517	chr8	144803692	SNP	MISSENSE	A	C	0.579	68	97	0/1		c.85A>C	p.S29R	zinc finger protein 517	Zinc fingers C2H2-type	ENST00000531720.5	2.0	+	Q6ZMY9	False	rs142345844		as_specific	0.5635910224438903			False		False			False	False	False					3.91	False	False	False		0.551539		0.02	1.0
ZNF579	chr19	55578768	SNP	MISSENSE	A	C	0.298	14	6	0/1		c.872T>G	p.V291G	zinc finger protein 579	Zinc fingers C2H2-type	ENST00000325421.7	2.0	-	Q8NAF0	False	rs751097402		as_specific	0.7306733167082294			False		False			False	False	False					7.3	False	False	False		0.566795		0.573	2.0
ZNF579	chr19	55579244	SNP	SILENT	G	A	0.668	1	3	0/1		c.396C>T	p.I132I	zinc finger protein 579	Zinc fingers C2H2-type	ENST00000325421.7	2.0	-	Q8NAF0	False	rs369457371		as_specific	0.773067331670823			False		False			False	False	False					4.31	False	False	False		0.178672			0.0
ZNF646	chr16	31081289	SNP	MISSENSE	T	A	0.249	17	5	0/1		c.4965T>A	p.S1655R	zinc finger protein 646	Zinc fingers C2H2-type	ENST00000300850.5	2.0	+	O15015	False	rs988829253		as_specific	0.6384039900249376			False		False			False	False	False					7.3	False	False	False		0.240349	0.8184469961644052	0.025	3.0
ZNF701	chr19	52583412	SNP	SILENT	A	G	0.23	99	30	0/1		c.1353A>G	p.S451S	zinc finger protein 701	Zinc fingers C2H2-type	ENST00000391785.7	4.0	+	Q9NV72	False	rs373104318		as_specific	0.3516209476309227			False		False			False	False	False					4.01	False	False	False		0.101866	0.7285391914458472		0.0
ZNF790	chr19	36819280	DEL	FRAME_SHIFT_DEL	TGA	T	0.809	15	62	0/1		c.1062_1063delTC	p.Q355fs	zinc finger protein 790	Zinc fingers C2H2-type	ENST00000356725.9	5.0	-	Q6PG37	False	rs556524944		as_specific	0.4029850746268656			True		False		gene_function_loss;	False	False	False					3.16	False	True	False
ZNF808	chr19	52555613	SNP	SILENT	A	C	0.188	176	38	0/1		c.2697A>C	p.I899I	zinc finger protein 808	Zinc fingers C2H2-type	ENST00000359798.9	5.0	+	Q8N4W9	False				0.3665835411471321			False		False			False	False	False					7.3	False	False	False		0.162503	0.1701480386187828		0.0
ZNF816-ZNF321P	chr19	52928982	SNP	MISSENSE	T	C	0.817	34	160	0/1		c.623A>G	p.Y208C	ZNF816-ZNF321P readthrough		ENST00000391777.3	4.0	-		False	rs757259806		as_specific	0.3516209476309227			False		False			False	False	False					7.3	False	False	False		0.58824	0.1979959891193873	0.099	1.0
[truncated: 4 more columns]

## Sheet: T98G_gene_fusions
26 fusions concerning 45 genes
Fusion name	Left gene	Right gene	Splice type	Annotations
BAHD1--NRG4	BAHD1	NRG4	ONLY_REF_SPLICE	CCLE_StarF2019; INTRACHROMOSOMAL[chr15:35.47Mb]
CLMAT3--FTL	CLMAT3	FTL	INCL_NON_REF_SPLICE	CCLE_StarF2019; INTERCHROMOSOMAL[chr5--chr19]
COL1A2--PTMA	COL1A2	PTMA	INCL_NON_REF_SPLICE	CCLE_StarF2019; INTERCHROMOSOMAL[chr7--chr2]
COL6A3--MT-RNR2	COL6A3	MT-RNR2	INCL_NON_REF_SPLICE	INTERCHROMOSOMAL[chr2--chrM]
EDC3--CYP1A1	EDC3	CYP1A1	ONLY_REF_SPLICE	TCGA_StarF2019; CCLE_StarF2019; INTRACHROMOSOMAL[chr15:0.02Mb]; LOCAL_REARRANGEMENT:-:[23250]
FAXC--COQ3	FAXC	COQ3	ONLY_REF_SPLICE	CCLE_StarF2019; INTRACHROMOSOMAL[chr6:0.02Mb]; LOCAL_REARRANGEMENT:-:[19338]
FRA10AC1--PRODH2	FRA10AC1	PRODH2	ONLY_REF_SPLICE	CCLE_StarF2019; INTERCHROMOSOMAL[chr10--chr19]
FTH1--ACTB	FTH1	ACTB	INCL_NON_REF_SPLICE	CCLE_StarF2019; INTERCHROMOSOMAL[chr11--chr7]
FTL--ACTB	FTL	ACTB	INCL_NON_REF_SPLICE	INTERCHROMOSOMAL[chr19--chr7]
GALK2--SEMA6D	GALK2	SEMA6D	ONLY_REF_SPLICE	CCLE_StarF2019; INTRACHROMOSOMAL[chr15:1.38Mb]
GNAI1--KPNA7	GNAI1	KPNA7	INCL_NON_REF_SPLICE	CCLE_StarF2019; INTRACHROMOSOMAL[chr7:18.95Mb]
IGFBP4--NPM1	IGFBP4	NPM1	INCL_NON_REF_SPLICE	CCLE_StarF2019; INTERCHROMOSOMAL[chr17--chr5]
IGFBP5--MT-ND5	IGFBP5	MT-ND5	INCL_NON_REF_SPLICE	INTERCHROMOSOMAL[chr2--chrM]
LINC00513--CPA5	LINC00513	CPA5	ONLY_REF_SPLICE	CCLE_StarF2019; INTRACHROMOSOMAL[chr7:0.48Mb]
LRRFIP1--RAB17	LRRFIP1	RAB17	ONLY_REF_SPLICE	CCLE_StarF2019; INTRACHROMOSOMAL[chr2:0.03Mb]; LOCAL_INVERSION:+:-:[25962]
MIF-AS1--PKM	MIF-AS1	PKM	INCL_NON_REF_SPLICE	CCLE_StarF2019; INTERCHROMOSOMAL[chr22--chr15]
MT-ATP6--ANXA2P2	MT-ATP6	ANXA2P2	INCL_NON_REF_SPLICE	INTERCHROMOSOMAL[chrM--chr9]
PDHX--CD44	PDHX	CD44	ONLY_REF_SPLICE	INTRACHROMOSOMAL[chr11:0.12Mb]
PFKL--MT-ND4L	PFKL	MT-ND4L	INCL_NON_REF_SPLICE	INTERCHROMOSOMAL[chr21--chrM]
PKM--COL1A2	PKM	COL1A2	INCL_NON_REF_SPLICE	INTERCHROMOSOMAL[chr15--chr7]
QKI--PACRG	QKI	PACRG	ONLY_REF_SPLICE	TumorFusionsNAR2018; YOSHIHARA_TCGA; TCGA_StarF2019; Klijn_CellLines; ChimerSeq; CCLE_StarF2019; INTRACHROMOSOMAL[chr6:0.10Mb]; LOCAL_REARRANGEMENT:+:[98508]
RAB17--WASIR1	RAB17	WASIR1	INCL_NON_REF_SPLICE	INTERCHROMOSOMAL[chr2--chrX]
SETX--MED27	SETX	MED27	ONLY_REF_SPLICE	CCLE_StarF2019; INTRACHROMOSOMAL[chr9:0.18Mb]
TTYH3--IGFBP5	TTYH3	IGFBP5	INCL_NON_REF_SPLICE	INTERCHROMOSOMAL[chr7--chr2]
TUBA1A--IGFBP5	TUBA1A	IGFBP5	INCL_NON_REF_SPLICE	INTERCHROMOSOMAL[chr12--chr2]
ZNF717--TEKT4P2	ZNF717	TEKT4P2	INCL_NON_REF_SPLICE	INTERCHROMOSOMAL[chr3--chr21]
	BAHD1
	CLMAT3
	COL1A2
	COL6A3
	EDC3
	FAXC
	FRA10AC1
	FTH1
	FTL
	GALK2
	GNAI1
	IGFBP4
	IGFBP5
	LINC00513
	LRRFIP1
	MIF-AS1
	MT-ATP6
	PDHX
	PFKL
	PKM
	QKI
	RAB17
	SETX
	TTYH3
	TUBA1A
	ZNF717
	NRG4
	FTL
	PTMA
	MT-RNR2
	CYP1A1
	COQ3
	PRODH2
	ACTB
	ACTB
	SEMA6D
	KPNA7
	NPM1
	MT-ND5
	CPA5
	RAB17
	PKM
	ANXA2P2
	CD44
	MT-ND4L
	COL1A2
	PACRG
	WASIR1
	MED27
	IGFBP5
	IGFBP5
	TEKT4P2

## Sheet: U251MG_mutations
285 alterations in 247 genes
Gene	Chromosome	Position	Variant Type	Variant Info	Ref Allele	Alt Allele	Allele Fraction	Ref Count	Alt Count	GT	Phasing Set	DNA Change	Protein Change	HGNC Name	HGNC Family	Transcript	Transcript Exon	Transcript Strand	Uniprot ID	Short Tandem Repeat	dbSNP ID	dbSNP Filter	Issues	GC Content	Lineage Association	Cancer Molecular Genetics	CCLE Deleterious	Structural Relation	COSMIC Hotspot	COSMIC Overlapping Mutations	Associated With	LOF	Driver	Likely Driver	Transcript Likely LOF	CIViC ID	CIViC Description	CIViC Score	Population Allele Frequency	Likely GOF	Likely LOF	Hess Driver	Hess Signature	Cscape Score	DANN Score	Revel Score	Funseq2 Score	PharmGKB ID	DIDA ID
AAAS	chr12	53309651	SNP	MISSENSE	G	A	0.368	11	7	0/1		c.388C>T	p.P130S	aladin WD repeat nucleoporin	Nucleoporins WD repeat domain containing	ENST00000550286.5	7.0	-	Q9NRG9	False	rs750259260		as_specific	0.5486284289276808			False		False			False	False	False	ENST00000209873;ENST00000394384;ENST00000550286;ENST00000548931;ENST00000547757;				7.3	False	False	False		0.850623	0.7644092560798136	0.883	4.0
ABCA13	chr7	48272181	SNP	MISSENSE	G	C	0.592	20	29	0/1		c.2515G>C	p.A839P	ATP binding cassette subfamily A member 13	ATP binding cassette subfamily A	ENST00000435803.6	17.0	+	Q86UQ4	False				0.3391521197007481			False		False			False	False	False					7.3	False	False	False		0.362397	0.4777573239252762	0.182	2.0
ACR	chr22	50745048	SNP	SILENT	A	C	0.577	2	3	0|1	50745030.0	c.1107A>C	p.P369P	acrosin		ENST00000216139.10	5.0	+	P10323	False	rs1195784703		as_specific	0.6084788029925187			False		False			False	False	False					7.3	False	False	False		0.313729	0.3437476116889342		0.0
ACRV1	chr11	125677846	SNP	SILENT	G	A	0.972	0	35	1|1		c.504C>T	p.H168H	acrosomal vesicle protein 1		ENST00000533904.6	2.0	-	P26436	False	rs78284286		as_specific	0.5037406483790524			False		False			False	False	False					3.23	False	False	False		0.132632			0.0
ADGB	chr6	146785668	SNP	MISSENSE	A	T	0.319	16	7	0/1		c.4271A>T	p.E1424V	androglobin	Calpains	ENST00000397944.8	32.0	+	Q8N7X0	False				0.3915211970074813			False		False			False	False	False					7.3	False	False	False		0.870633	0.644767772354444	0.086	3.0
ADGRB3	chr6	68638806	SNP	MISSENSE	T	A	0.209	36	8	0/1		c.131T>A	p.V44E	adhesion G protein-coupled receptor B3	Adhesion G protein-coupled receptors, subfamily B	ENST00000370598.6	3.0	+	O60242	False				0.3640897755610973			False		False			False	False	False					7.3	False	False	False		0.760335	0.7498768438348012	0.384	3.0
ADRA2C	chr4	3767898	SNP	MISSENSE	C	T	0.28	20	7	0/1		c.1292C>T	p.S431L	adrenoceptor alpha 2C	Adrenoceptors	ENST00000330055.7	1.0	+	P18825	False	rs1482450957		as_specific	0.6359102244389028			False		False		gene_function_loss;	False	False	False					7.3	False	True	False		0.494946	0.9668754683826694	0.249	2.0
AGER	chr6	32183113	SNP	SPLICE_SITE	C	A	0.966	1	32	1|1		c.e5-1G>T		advanced glycosylation end-product specific receptor	Scavenger receptors C2-set domain containing Immunoglobulin like domain containing	ENST00000375076.9		-	Q15109	False	rs200171100		as_specific	0.5586034912718204			False		False		splicing;gene_function_loss;	False	False	False					3.83	False	True	False		0.972128	0.9944719004394342		1.64484262562429
AKNAD1	chr1	108834928	SNP	SPLICE_SITE	C	T	0.388	27	17	0/1		c.e8-1G>A		AKNA domain containing 1		ENST00000370001.8		-	Q5T1N1	False	rs759160775		as_specific	0.6184538653366584			False		False			False	False	False					7.3	False	False	False		0.951882	0.3451643591843068		0.0114791273831854
AKR1C1	chr10	4972291	DNP	MISSENSE	TC	AA	0.841	3	21	0|1	4972291.0	c.661_662TC>AA	p.S221N	aldo-keto reductase family 1 member C1	Aldo-keto reductases	ENST00000380872.9	6.0	+	Q04828	False				0.4203980099502487			False		False			False	False	False					7.3	False	False	False
ANKDD1A	chr15	64957167	SNP	SILENT	T	C	0.972	0	33	1|1		c.1548T>C	p.L516L	ankyrin repeat and death domain containing 1A	Ankyrin repeat domain containing	ENST00000319580.13	15.0	+	Q495B1	False	rs1261921303 rs111486986			0.399002493765586			False		False			False	False	False					7.3	False	False	False
ANKRD31	chr5	75146155	SNP	MISSENSE	G	C	0.7	12	27	0/1		c.3256C>G	p.H1086D	ankyrin repeat domain 31	Ankyrin repeat domain containing	ENST00000506364.6	14.0	-	Q8N7Z5	False				0.3266832917705736			False		False			False	False	False					7.3	False	False	False		0.445267	0.7098579704244731	0.102	1.0
APC2	chr19	1467368	SNP	MISSENSE	G	T	0.242	24	7	0/1		c.4067G>T	p.R1356L	APC2, WNT signaling pathway regulator	Armadillo repeat containing	ENST00000535453.5	14.0	+	O95996	False	rs748759018		as_specific	0.770573566084788			False		False			False	False	False	ENST00000233607;ENST00000535453;				4.61	False	False	False		0.331414	0.8110012869766986	0.707	4.0
ARHGAP23	chr17	38490145	SNP	SILENT	G	A	0.976	0	42	1|1		c.3030G>A	p.A1010A	Rho GTPase activating protein 23	Pleckstrin homology domain containing Rho GTPase activating proteins PDZ domain containing	ENST00000622683.5	18.0	+	Q9P227	False	rs1217405332 rs9891156			0.6209476309226932			False		False			False	False	False					7.3	False	False	False			0.8989620262784818
ARHGEF11	chr1	156937462	SNP	SILENT	G	A	0.2	31	7	0/1		c.4227C>T	p.P1409P	Rho guanine nucleotide exchange factor 11	Rho guanine nucleotide exchange factors PDZ domain containing	ENST00000368194.7	39.0	-	O15085	False	rs769493288		as_specific	0.5910224438902744			False		False			False	False	False					4.61	False	False	False		0.140465	0.801934752112808		0.0
ARHGEF4	chr2	130915058	SNP	MISSENSE	G	A	0.155	27	4	0/1		c.1112G>A	p.R371Q	Rho guanine nucleotide exchange factor 4	Rho guanine nucleotide exchange factors Pleckstrin homology domain containing	ENST00000409359.6	2.0	+	Q9NR80	False	rs561566445		as_specific	0.5635910224438903			False		False			False	False	False					3.83	False	False	False		0.542877	0.730736739492392	0.012	1.0
ATF6B	chr6	32119957	SNP	SPLICE_SITE	A	T	0.963	0	25	1|1		c.833T>A	p.V278E	activating transcription factor 6 beta	Basic leucine zipper proteins	ENST00000375203.8	9.0	-	Q99941	False	rs147690748		as_specific	0.5760598503740648			False		False			False	False	False					3.71	False	False	False		0.685361	0.8687228852584411	0.182	4.0
ATP10B	chr5	160670620	SNP	MISSENSE	C	T	0.211	29	8	0|1	160670620.0	c.518G>A	p.G173E	ATPase phospholipid transporting 10B (putative)	ATPase phospholipid transporting	ENST00000327245.10	7.0	-	O94823	False	rs756621524		as_specific	0.4638403990024937			False		False			False	False	False	ENST00000642502;ENST00000327245;				4.61	False	False	False		0.951307		0.981	2.0
BAG3	chr10	119672635	SNP	SILENT	C	T	0.975	0	39	1|1		c.888C>T	p.H296H	BCL2 associated athanogene 3	BCL2 associated athanogene family	ENST00000369085.8	3.0	+	O95817	False	rs139399890		as_specific	0.6034912718204489			False		False			False	False	False					3.25	False	False	False		0.153756	0.3645436940108086		0.0
BCL9	chr1	147619694	SNP	SILENT	A	C	0.588	13	20	0/1		c.1539A>C	p.G513G	B-cell CLL/lymphoma 9		ENST00000234739.8	8.0	+	O00512	False	rs782819782		as_specific	0.571072319201995	L	Dom	False	"IGH@, IGL@"	False		structural_relation;	False	False	False					7.3	False	False	False		0.301413			0.0
BEAN1	chr16	66477670	SNP	MISSENSE	G	A	0.8	10	42	0/1		c.73G>A	p.A25T	brain expressed associated with NEDD4 1		ENST00000564819.5	2.0	+	Q3B7T3	False	rs970008782		as_specific	0.6059850374064838			False		False			False	False	False					4.61	False	False	False		0.42051	0.4360546749320346	0.031	2.0
C15orf65	chr15	55418500	SNP	MISSENSE	A	G	0.302	30	12	0/1		c.296A>G	p.N99S	chromosome 15 open reading frame 65		ENST00000569691.2	2.0	+	H3BRN8	False	rs1382577560		as_specific	0.314214463840399			False		False			False	False	False					7.3	False	False	False		0.41416			2.0
C1orf141	chr1	67095326	SNP	MISSENSE	C	A	0.4	21	15	0/1		c.512G>T	p.S171I	chromosome 1 open reading frame 141		ENST00000371007.6	7.0	-	Q5JVX7	False	rs752417780		as_specific	0.3591022443890274			False		False			False	False	False					7.3	False	False	False		0.383738	0.7648105047851126	0.068	1.0
C8orf48	chr8	13567308	SNP	MISSENSE	A	G	0.417	13	9	0/1		c.317A>G	p.K106R	chromosome 8 open reading frame 48		ENST00000297324.5	1.0	+	Q96LL4	False	rs748128616		as_specific	0.4389027431421446			False		False			False	False	False					7.3	False	False	False		0.229456	0.4708619092736608	0.005	1.0
CACNA1B	chr9	138114487	SNP	SILENT	C	T	0.972	1	38	1|1		c.5646C>T	p.S1882S	calcium voltage-gated channel subunit alpha1 B	Calcium voltage-gated channel alpha1 subunits EF-hand domain containing	ENST00000371372.6	41.0	+	Q00975	False				0.5211970074812967			False		False			False	False	False					7.3	False	False	False		0.204234	0.8326319672337381		0.0
CACNA1I	chr22	39679443	SNP	NONSENSE	C	T	0.226	25	7	0|1	39679443.0	c.5392C>T	p.Q1798*	calcium voltage-gated channel subunit alpha1 I	Calcium voltage-gated channel alpha1 subunits	ENST00000402142.4	32.0	+	Q9P0X4	False				0.7182044887780549			True		False		gene_function_loss;	False	False	False					7.3	False	True	False		0.9684	0.897681003352875		3.0
CAPN3	chr15	42410638	SNP	SILENT	C	T	0.21	49	13	0/1		c.2235C>T	p.Y745Y	calpain 3	Calpains EF-hand domain containing	ENST00000397163.8	21.0	+	P20807	False	rs147774793		as_specific	0.5311720698254364			False		False			False	False	False					3.4	False	False	False		0.163343	0.375033000414621		0.0
CCDC187	chr9	136286383	SNP	SILENT	C	A	0.977	0	43	1|1	136286366.0	c.2241G>T	p.L747L	coiled-coil domain containing 187		ENST00000569961.5	8.0	-	A0A096LP49	False	rs878980606		as_specific	0.685785536159601			False		False			False	False	False					7.3	False	False	False			0.8356493811919821
CCDC187	chr9	136291438	SNP	MISSENSE	C	T	0.969	0	32	1|1		c.881G>A	p.R294H	coiled-coil domain containing 187		ENST00000569961.5	6.0	-	A0A096LP49	False	rs36170606		as_specific	0.6259351620947631			False		False			False	False	False					7.3	False	False	False
CCDC187	chr9	136302874	SNP	MISSENSE	G	A	0.976	0	39	1|1	136302868.0	c.269C>T	p.T90M	coiled-coil domain containing 187		ENST00000569961.5	2.0	-	A0A096LP49	False	rs994265690		as_specific	0.6608478802992519			False		False			False	False	False					7.3	False	False	False			0.9588472423811902
CD33	chr19	51225819	SNP	SILENT	C	T	0.228	27	7	0/1		c.435C>T	p.P145P	CD33 molecule	CD molecules Sialic acid binding Ig like lectins V-set domain containing	ENST00000262262.5	3.0	+	P20138	False				0.6084788029925187			False		False			False	False	False					7.3	False	False	False		0.144663	0.8423868701230812		0.0
CERS5	chr12	50144009	SNP	SILENT	A	G	0.172	25	4	0/1		c.246T>C	p.G82G	ceramide synthase 5	CERS class homeoboxes	ENST00000317551.12	2.0	-	Q8N5B7	False				0.4014962593516209			False		False			False	False	False					7.3	False	False	False		0.614353	0.2583868897681841		0.0
CHCHD6	chr3	126727187	SNP	SPLICE_SITE	G	C	0.193	24	5	0/1		c.e2+1G>C		coiled-coil-helix-coiled-coil-helix domain containing 6	Mitochondrial coiled-coil-helix-coiled-coil-helix domain containing proteins Protein phosphatase 1 regulatory subunits	ENST00000290913.8		+	Q9BRQ6	False				0.5336658354114713			False		False		splicing;	False	False	False					7.3	False	False	False		0.96336	0.5197878733903833		1.1209808287699
CHIA	chr1	111315409	SNP	NONSENSE	A	T	0.19	33	6	0/1		c.454A>T	p.K152*	chitinase, acidic	Chitinases	ENST00000369740.6	6.0	+	Q9BZP6	False				0.4638403990024937			True		False		gene_function_loss;	False	False	False					7.3	False	True	False		0.96354			3.0
CHL1	chr3	391112	SNP	MISSENSE	G	A	0.302	24	10	0/1		c.2744G>A	p.G915E	cell adhesion molecule L1 like	I-set domain containing Immunoglobulin like domain containing Ig-like cell adhesion molecule family Fibronectin type III domain containing	ENST00000256509.7	22.0	+	O00533	False				0.4039900249376558			False		False			False	False	False	ENST00000256509;ENST00000397491;ENST00000620033;				7.3	False	False	False		0.944353	0.9108455398981814	0.829	2.0
CNN2	chr19	1036238	SNP	MISSENSE	G	A	0.619	16	28	0/1		c.499G>A	p.G167R	calponin 2		ENST00000263097.9	5.0	+	Q99439	False	rs769708356		as_specific	0.6483790523690773			False		False		gene_function_loss;	False	False	False					7.3	False	True	False		0.798599	0.9980234569380242	0.465	4.0
CNTNAP2	chr7	146116924	SNP	MISSENSE	G	C	0.427	24	17	0/1		c.48G>C	p.W16C	contactin associated protein like 2		ENST00000361727.8	1.0	+	Q9UHC6	False				0.6334164588528678			False		False			False	False	False					7.3	False	False	False		0.625311	0.7829344934034768	0.475	3.0
CNTNAP3	chr9	39078753	SNP	MISSENSE	C	T	0.161	32	5	0/1		c.3610G>A	p.A1204T	contactin associated protein like 3		ENST00000297668.10	22.0	-	Q9BZ76	False	rs1274616244		as_specific	0.6433915211970075			False		False			False	False	False					7.3	False	False	False		0.478221	0.8208042679304937	0.189	0.778220223244283
CNTNAP3	chr9	39078817	SNP	SILENT	C	A	0.197	41	10	0/1		c.3546G>T	p.A1182A	contactin associated protein like 3		ENST00000297668.10	22.0	-	Q9BZ76	False	rs1399891300		as_specific	0.7032418952618454			False		False			False	False	False					3.19	False	False	False		0.209618	0.8807085870739455		0.155385998694222
COL13A1	chr10	69822380	SNP	SILENT	C	T	0.231	29	8	0/1		c.306C>T	p.L102L	collagen type XIII alpha 1 chain	Collagens	ENST00000645393.1	2.0	+	Q5TAT6	False				0.5461346633416458			False		False			False	False	False					7.3	False	False	False		0.503416	0.7834209055100937		0.0
COL4A4	chr2	227060142	SNP	MISSENSE	G	C	0.384	15	9	0/1		c.2158C>G	p.P720A	collagen type IV alpha 4 chain	Collagens	ENST00000396625.5	27.0	-	P53420	False				0.3690773067331671			False		False		splicing;	False	False	False					7.3	False	False	False		0.888086	0.4679560259043906	0.517	2.0
CORIN	chr4	47678055	SNP	SPLICE_SITE	C	A	0.343	24	12	0/1		c.e9+1G>T		corin, serine peptidase	Scavenger receptor cysteine rich domain containing Proteases, serine	ENST00000273857.9		-	Q9Y5Q5	False				0.4164588528678304			False		False		splicing;	False	False	False					7.3	False	False	False		0.979006	0.7849992762250132		0.634313422024004
CRHR2	chr7	30655655	SNP	SILENT	G	A	0.434	30	22	0/1		c.978C>T	p.F326F	corticotropin releasing hormone receptor 2	Corticotropin releasing hormone receptors	ENST00000471646.6	10.0	-	Q13324	False	rs140660551		as_specific	0.6259351620947631			False		False		gene_function_loss;	False	False	False					7.3	False	True	False		0.529746	0.9930998980757564		0.0
CRLF2	chrX	1191074	SNP	SILENT	T	C	0.6	11	18	0/1		c.939A>G	p.V313V	cytokine receptor like factor 2	Fibronectin type III domain containing Pseudoautosomal region 1	ENST00000400841.8	8.0	-	Q9HC73	False	rs1480839877		assembly_conflict	0.5685785536159601	L	Dom	False	"P2RY8, IGH@"	False		structural_relation;	False	False	False					7.3	False	False	False			0.2920553845045279
CRLF2	chrX	1191089	SNP	SILENT	G	A	0.581	12	19	0/1		c.924C>T	p.P308P	cytokine receptor like factor 2	Fibronectin type III domain containing Pseudoautosomal region 1	ENST00000400841.8	8.0	-	Q9HC73	False	rs1310782840		assembly_conflict	0.5635910224438903	L	Dom	False	"P2RY8, IGH@"	False		structural_relation;	False	False	False					7.3	False	False	False			0.3631989916806935
CRYBA2	chr2	218990297	SNP	SILENT	C	T	0.646	10	19	0/1		c.549G>A	p.Q183Q	crystallin beta A2	Beta-gamma crystallins	ENST00000295728.7	4.0	-	P53672	False	rs755180140		as_specific	0.6034912718204489			False		False			False	False	False					7.3	False	False	False		0.143602			0.0
CSDE1	chr1	114732777	SNP	MISSENSE	T	G	0.53	30	34	0/1		c.487A>C	p.I163L	cold shock domain containing E1		ENST00000530886.5	8.0	-	O75534	False				0.3915211970074813			False		False			False	False	False					7.3	False	False	False		0.841535	0.4109313079697265	0.044	4.0
CSMD3	chr8	112352468	SNP	MISSENSE	T	C	0.933	0	14	1|1		c.6203A>G	p.Y2068C	CUB and Sushi multiple domains 3	Sushi domain containing	ENST00000297405.10	39.0	-	Q7Z407	False	rs139786530		as_specific	0.3291770573566084			False		False			False	False	False					3.03	False	False	False		0.805956	0.5665969602189406	0.63	3.0
CTDP1	chr18	79717894	SNP	SILENT	C	A	0.824	2	13	0/1		c.2295C>A	p.A765A	CTD phosphatase subunit 1	CTD family phosphatases	ENST00000613122.5	10.0	+	Q9Y5B0	False				0.6683291770573566			False		False			False	False	False					7.3	False	False	False		0.156303			0.0
DAB2	chr5	39375069	SNP	MISSENSE	G	T	0.383	30	17	0/1		c.2263C>A	p.P755T	DAB2, clathrin adaptor protein		ENST00000320816.11	14.0	-	P98082	False				0.341645885286783			False		False			False	False	False					7.3	False	False	False		0.439071		0.024	3.0
DCAF8	chr1	160238627	SNP	MISSENSE	G	A	0.277	25	9	0/1		c.844C>T	p.H282Y	DDB1 and CUL4 associated factor 8	DDB1 and CUL4 associated factors WD repeat domain containing	ENST00000368073.7	5.0	-	Q5TAQ9	False				0.456359102244389			False		False			False	False	False	ENST00000368073;ENST00000326837;ENST00000368074;ENST00000556710;				7.3	False	False	False		0.924865	0.8465877442910779	0.956	3.0
DDX51	chr12	132139701	SNP	SILENT	G	A	0.584	9	15	0/1		c.1908C>T	p.S636S	DEAD-box helicase 51	DEAD-box helicases	ENST00000397333.4	14.0	-	Q8N8A6	False	rs762508985		as_specific	0.5885286783042394			False		False			False	False	False					7.3	False	False	False		0.144597	0.4087520495975976		0.0
DENND3	chr8	141144234	SNP	MISSENSE	G	A	0.167	19	3	0/1		c.710G>A	p.S237N	DENN domain containing 3	DENN/MADD domain containing WD repeat domain containing	ENST00000519811.5	5.0	+	A2RUS2	False				0.4214463840399002			False		False			False	False	False					7.3	False	False	False		0.584648	0.7956225599876737	0.081	1.0
DLX6	chr7	97006156	SNP	MISSENSE	G	A	0.6	13	21	0/1		c.179G>A	p.S60N	distal-less homeobox 6	NKL subclass homeoboxes and pseudogenes	ENST00000518156.3	1.0	+	P56179	False	rs1163173078		as_specific	0.6807980049875312			False		False			False	False	False					7.3	False	False	False		0.672726		0.223	2.0
DMBT1	chr10	122576600	SNP	MISSENSE	G	A	0.97	0	31	1|1		c.485G>A	p.G162E	deleted in malignant brain tumors 1	Scavenger receptor cysteine rich domain containing	ENST00000338354.9	7.0	+	Q9UGM3	False	rs200664624		as_specific	0.5760598503740648			False		False			False	False	False					3.09	False	False	False		0.740069		0.573	2.0
DMBT1	chr10	122586237	SNP	MISSENSE	A	G	0.962	0	24	1|1		c.1637A>G	p.N546S	deleted in malignant brain tumors 1	Scavenger receptor cysteine rich domain containing	ENST00000338354.9	16.0	+	Q9UGM3	False	rs200713568		as_specific	0.57356608478803			False		False			False	False	False					3.05	False	False	False		0.29646	0.7519760357974594	0.035	1.0
DNAH12	chr3	57368206	SNP	SILENT	T	C	0.958	0	23	1|1		c.8814A>G	p.E2938E	dynein axonemal heavy chain 12	Dyneins, axonemal	ENST00000495027.5	56.0	-	Q6ZR08	False	rs905856097		as_specific	0.3216957605985037			False		False			False	False	False					7.3	False	False	False
DNAH12	chr3	57377088	SNP	SILENT	A	G	0.25	31	9	0/1		c.8358T>C	p.L2786L	dynein axonemal heavy chain 12	Dyneins, axonemal	ENST00000495027.5	53.0	-	Q6ZR08	False	rs36173105		as_specific	0.371571072319202			False		False			False	False	False					7.3	False	False	False			0.9426529384078566
DNAH12	chr3	57379184	SNP	MISSENSE	T	C	0.484	15	16	0/1		c.8197A>G	p.M2733V	dynein axonemal heavy chain 12	Dyneins, axonemal	ENST00000495027.5	52.0	-	Q6ZR08	False	rs1047051816		as_specific	0.3541147132169576			False		False			False	False	False					7.3	False	False	False
DNAH12	chr3	57386494	SNP	MISSENSE	C	T	0.342	25	13	0/1		c.7549G>A	p.A2517T	dynein axonemal heavy chain 12	Dyneins, axonemal	ENST00000495027.5	47.0	-	Q6ZR08	False	rs1052712465		as_specific	0.3441396508728179			False		False			False	False	False					7.3	False	False	False			0.5019036945268516
DNAH2	chr17	7817697	SNP	MISSENSE	C	G	0.215	40	10	0/1		c.10157C>G	p.T3386S	dynein axonemal heavy chain 2	Dyneins, axonemal	ENST00000572933.5	66.0	+	Q9P225	False				0.5960099750623441			False		False			False	False	False					7.3	False	False	False		0.867034	0.7713429769610269	0.261	3.0
DNAH5	chr5	13752248	SNP	MISSENSE	T	G	0.165	40	7	0/1		c.10914A>C	p.E3638D	dynein axonemal heavy chain 5	Dyneins, axonemal	ENST00000265104.4	64.0	-	Q8TE73	False				0.399002493765586			False		False		gene_function_loss;	False	False	False					7.3	False	True	False		0.63123	0.9839766849187784	0.393	2.0
DNMT3B	chr20	32798578	SNP	SILENT	C	A	0.406	18	12	0/1		c.1609C>A	p.R537R	DNA methyltransferase 3 beta	PWWP domain containing	ENST00000328111.6	15.0	+	Q9UBC3	False	rs771223602		as_specific	0.5835411471321695			False		False			False	False	False					7.3	False	False	False		0.285644	0.9071934991363432		0.0
DST	chr6	56608702	SNP	MISSENSE	C	T	0.194	28	6	0/1		c.5293G>A	p.G1765S	dystonin	Plakins EF-hand domain containing	ENST00000361203.7	36.0	-	Q03001	False				0.4239401496259352			False		False			False	False	False					7.3	False	False	False		0.654725	0.5226253784021516	0.287	4.0
DZIP1L	chr3	138084193	DNP	MISSENSE	CA	AC	0.348	14	7	0/1		c.1122_1123TG>GT	p.A375S	DAZ interacting zinc finger protein 1 like		ENST00000327532.7	8.0	-	Q8IYY4	False				0.5572139303482587			False		False			False	False	False					7.3	False	False	False
EDA	chrX	70035375	SNP	SILENT	C	T	0.2	16	4	0/1		c.942C>T	p.F314F	ectodysplasin A	Tumor necrosis factor superfamily	ENST00000374552.9	8.0	+	Q92838	False				0.5386533665835411			False		False			False	False	False					7.3	False	False	False					0.0
EIF3A	chr10	119036091	SNP	MISSENSE	C	T	0.97	0	31	1|1		c.4097G>A	p.R1366H	eukaryotic translation initiation factor 3 subunit A	Eukaryotic translation initiation factor 3	ENST00000369144.8	22.0	-	Q14152	False	rs143903271		as_specific	0.4014962593516209			False		False			False	False	False					7.3	False	False	False		0.828548	0.6029321510923187	0.179	4.0
ELF5	chr11	34505698	SNP	MISSENSE	C	T	0.981	0	51	1|1		c.52G>A	p.D18N	E74 like ETS transcription factor 5	ETS transcription factor family	ENST00000257832.7	2.0	-	Q9UKW6	False	rs199968646		as_specific	0.5486284289276808			False		False			False	False	False					3.49	False	False	False		0.767066	0.121724884787944	0.084	3.0
EML5	chr14	88705500	SNP	MISSENSE	C	A	0.929	0	13	1|1		c.1914G>T	p.Q638H	echinoderm microtubule associated protein like 5	WD repeat domain containing	ENST00000554922.5	12.0	-	Q05BV3	False				0.3316708229426434			False		False			False	False	False					7.3	False	False	False		0.705576	0.6877123116374227	0.213	2.0
EPDR1	chr7	37921148	SNP	MISSENSE	A	C	0.176	42	8	0|1	37921148.0	c.209A>C	p.D70A	ependymin related 1		ENST00000199448.9	1.0	+	Q9UM22	False				0.7182044887780549			False		False			False	False	False	ENST00000199448;ENST00000423717;				7.3	False	False	False		0.888481	0.7877207414520581	0.935	2.0
EPDR1	chr7	37921152	DEL	FRAME_SHIFT_DEL	GC	G	0.176	42	8	0|1	37921148.0	c.214delC	p.L72fs	ependymin related 1		ENST00000199448.9	1.0	+	Q9UM22	False				0.71571072319202			True		False		gene_function_loss;	False	False	False					7.3	False	True	False
ERV3-1	chr7	64991700	SNP	MISSENSE	T	C	0.23	31	8	0/1		c.1327A>G	p.R443G	endogenous retrovirus group 3 member 1, envelope	Envelope ERV derived genes	ENST00000394323.3	2.0	-	Q14264	False				0.4763092269326683			False		False			False	False	False					7.3	False	False	False		0.838848		0.076	1.0
FAM184B	chr4	17664628	SNP	MISSENSE	G	A	0.205	30	7	0/1		c.1628C>T	p.P543L	family with sequence similarity 184 member B		ENST00000265018.4	8.0	-	Q9ULE4	False	rs201486941		as_specific	0.456359102244389			False		False			False	False	False					3.38	False	False	False		0.506801	0.2999928443164745	0.04	2.0
FAM219B	chr15	74905199	SNP	MISSENSE	A	C	0.244	35	12	0/1		c.335T>G	p.L112R	family with sequence similarity 219 member B		ENST00000357635.10	3.0	-	Q5XKK7	False	rs774171213		as_specific	0.5261845386533666			False		False			False	False	False					7.3	False	False	False		0.709246	0.6715248013146239	0.463	2.0
FAM8A1	chr6	17600432	SNP	MISSENSE	C	A	0.952	0	20	1|1		c.23C>A	p.A8D	family with sequence similarity 8 member A1		ENST00000259963.4	1.0	+	Q9UBU6	False				0.7381546134663342			False		False			False	False	False					7.3	False	False	False		0.56397		0.199	2.0
FBXL5	chr4	15625659	SNP	MISSENSE	C	T	0.372	32	20	0/1		c.1443G>A	p.M481I	F-box and leucine rich repeat protein 5	F-box and leucine rich repeat proteins	ENST00000341285.8	9.0	-	Q9UKA1	False				0.4014962593516209			False		False			False	False	False					7.3	False	False	False		0.369022	0.4743648915872595	0.113	3.0
FBXO30	chr6	145806260	SNP	MISSENSE	T	C	0.949	1	36	1|1		c.146A>G	p.H49R	F-box protein 30	F-boxes other	ENST00000237281.5	2.0	-	Q8TB52	False	rs769638519		as_specific	0.4339152119700748			False		False			False	False	False	ENST00000237281;				7.3	False	False	False		0.761966	0.5663028099033681	0.912	3.0
FES	chr15	90893655	DEL	FRAME_SHIFT_DEL	GA	G	0.153	44	7	0/1		c.2048delA	p.D683fs	FES proto-oncogene, tyrosine kinase	SH2 domain containing F-BAR domain containing	ENST00000328850.8	17.0	+	P07332	False				0.6109725685785536			True		False		gene_function_loss;	False	False	False					7.3	False	True	False
FNDC1	chr6	159232859	SNP	MISSENSE	G	C	0.972	0	35	1|1		c.2347G>C	p.A783P	fibronectin type III domain containing 1	Fibronectin type III domain containing	ENST00000297267.14	11.0	+	Q4ZHG4	False	rs146014542		as_specific	0.6359102244389028			False		False			False	False	False					3.16	False	False	False		0.308168	0.6398226960316376	0.051	1.0
FRAS1	chr4	78541044	SNP	MISSENSE	A	G	0.56	11	13	0/1		c.11959A>G	p.T3987A	Fraser extracellular matrix complex subunit 1		ENST00000512123.4	74.0	+	Q86XX4	False				0.4189526184538653			False		False			False	False	False					7.3	False	False	False		0.377904	0.3740841370428718	0.059	1.0
FRMPD3	chrX	107560370	SNP	SILENT	G	A	0.441	19	16	0/1		c.975G>A	p.Q325Q	FERM and PDZ domain containing 3	PDZ domain containing FERM domain containing	ENST00000276185.8	10.0	+	Q5JV73	False				0.5012468827930174			False		False			False	False	False					7.3	False	False	False					0.0
FRRS1L	chr9	109167140	DNP	MISSENSE	CG	GC	0.951	0	19	1|1		c.151_152CG>GC	p.R51A	ferric chelate reductase 1 like		ENST00000561981.3	1.0	-	Q9P0K9	False				0.7985074626865671			False		False			False	False	False					7.3	False	False	False
GADL1	chr3	30800915	DNP	MISSENSE	TC	AT	0.728	8	24	0/1		c.1223_1224GA>AT	p.R408N	glutamate decarboxylase like 1		ENST00000282538.9	12.0	-	Q6ZQY3	False				0.4129353233830846			False		False			False	False	False					7.3	False	False	False
GAN	chr16	81377554	SNP	MISSENSE	G	T	0.407	16	10	0/1		c.1752G>T	p.Q584H	gigaxonin	BTB domain containing Kelch like	ENST00000648994.1	11.0	+	Q9H2C0	False				0.486284289276808			False		False			False	False	False					7.3	False	False	False		0.573882	0.2167686872716119	0.429	3.0
GANC	chr15	42345832	SNP	SPLICE_SITE	T	C	0.422	26	20	0/1		c.2304T>C	p.T768T	glucosidase alpha, neutral C		ENST00000318010.12	20.0	+	Q8TET4	False	rs751711004		as_specific	0.4039900249376558			False		False			False	False	False					7.3	False	False	False		0.270284	0.7025102873315572		0.0
GDAP2	chr1	117870611	SNP	SILENT	G	A	0.388	42	25	0/1		c.1452C>T	p.N484N	ganglioside induced differentiation associated protein 2	BCH domain containing	ENST00000369443.10	14.0	-	Q9NXN4	False	rs779487123		as_specific	0.4064837905236907			False		False			False	False	False					7.3	False	False	False		0.207652	0.754991490000146		0.0
GJA8	chr1	147908867	SNP	SILENT	C	T	0.19	33	7	0/1		c.912C>T	p.I304I	gap junction protein alpha 8	Gap junction proteins	ENST00000369235.1	1.0	+	P48165	False	rs868979577		as_specific	0.5960099750623441			False		False			False	False	False					7.3	False	False	False		0.135141			0.0
GNB2	chr7	100678135	SNP	MISSENSE	G	T	0.354	30	16	0/1		c.535G>T	p.G179C	G protein subunit beta 2	G protein subunits beta WD repeat domain containing	ENST00000303210.9	8.0	+	P62879	False				0.5985037406483791			False		False			False	False	False					7.3	False	False	False		0.39758	0.4502178373186863	0.139	3.0
GNL3	chr3	52693450	DNP	MISSENSE	TC	GA	0.769	10	31	0/1		c.1230_1231TC>GA	p.P411T	G protein nucleolar 3		ENST00000418458.6	12.0	+	Q9BVP2	False				0.4427860696517413			False		False			False	False	False					7.3	False	False	False
GOLGA2P9	chr19	22602295	SNP	SPLICE_SITE	A	G	0.194	34	7	0/1		c.e7-2A>G		golgin A2 pseudogene 9		ENST00000600260.5		+		False				0.6059850374064838			False		False			False	False	False					7.3	False	False	False		0.546474	0.8527468461871771		0.155385998694222
GOLGA6L4	chr15	82344961	SNP	MISSENSE	C	T	0.152	34	5	0|1	82344942.0	c.899G>A	p.R300H	golgin A6 family-like 10		ENST00000610657.2	6.0	-	A6NI86	False	rs200928526		as_specific	0.5860349127182045			False		False			False	False	False					7.3	False	False	False		0.597023	0.5489606751197217		1.0
GOLIM4	chr3	168024946	SNP	SILENT	T	C	0.222	36	10	0/1		c.1689A>G	p.E563E	golgi integral membrane protein 4		ENST00000309027.4	12.0	-	O00461	False				0.399002493765586			False		False			False	False	False					7.3	False	False	False		0.25726	0.6483386766640553		0.0
GP5	chr3	194397421	SNP	MISSENSE	C	T	0.209	36	8	0/1		c.862G>A	p.E288K	glycoprotein V platelet	CD molecules	ENST00000401815.1	1.0	-	P40197	False				0.6508728179551122			False		False			False	False	False					7.3	False	False	False		0.31391	0.2543054206965002	0.078	2.0
GPR107	chr9	130075726	SNP	MISSENSE	G	A	0.237	15	5	0|1	130075726.0	c.232G>A	p.E78K	G protein-coupled receptor 107	7TM orphan receptors	ENST00000347136.10	2.0	+	Q5VW38	False				0.4513715710723192			False		False			False	False	False					7.3	False	False	False		0.759931		0.285	3.0
GXYLT1	chr12	42087868	DNP	MISSENSE	CA	TG	0.322	21	11	0/1		c.1240_1241TG>CA	p.C414H	glucoside xylosyltransferase 1	Glycosyltransferase family 8	ENST00000398675.8	8.0	-	Q4G148	False				0.3034825870646766			False		False			False	False	False					7.3	False	False	False
GXYLT1	chr12	42106023	DNP	MISSENSE	AT	CC	0.3	21	8	0|1	42106000.0	c.658_659AT>GG	p.I220G	glucoside xylosyltransferase 1	Glycosyltransferase family 8	ENST00000398675.8	5.0	-	Q4G148	False				0.3134328358208955			False		False			False	False	False					7.3	False	False	False
GXYLT1	chr12	42144564	DNP	MISSENSE	AC	TT	0.355	18	10	0|1	42144518.0	c.82_83GT>AA	p.V28K	glucoside xylosyltransferase 1	Glycosyltransferase family 8	ENST00000398675.8	1.0	-	Q4G148	False				0.7761194029850746			False		False			False	False	False					7.3	False	False	False
HDAC5	chr17	44093636	DEL	IN_FRAME_DEL	AACT	A	0.154	47	7	0/1		c.293_295delAGT	p.98_99EF>V	histone deacetylase 5	Histone deacetylases, class IIA	ENST00000225983.10	4.0	-	Q9UQL6	False				0.6625310173697271			False		False			False	False	False					7.3	False	False	False
HLA-DRB1	chr6	32584366	DNP	MISSENSE	CA	TC	0.461	6	5	0|1	32584366.0	c.112_113TG>GA	p.W38E	major histocompatibility complex, class II, DR beta 1	C1-set domain containing Histocompatibility complex	ENST00000360004.5	2.0	-	P01911, P01912, P04229, P13760, P13761, P20039, Q29974, Q30134, Q30167, Q5Y7A7, Q95IE3, Q9GIY3, Q9TQE0	False				0.6616915422885572			False		False			False	False	False					7.3	False	False	False
HS3ST5	chr6	114057988	SNP	SILENT	T	G	0.25	30	10	0/1		c.310A>C	p.R104R	heparan sulfate-glucosamine 3-sulfotransferase 5	Sulfotransferases, membrane bound	ENST00000312719.9	5.0	-	Q8IZT8	False				0.5012468827930174			False		False			False	False	False					7.3	False	False	False		0.129065	0.6181788466495645		0.0
HSPA1L	chr6	31810803	SNP	SILENT	T	C	0.961	0	24	1|1		c.1170A>G	p.V390V	heat shock protein family A (Hsp70) member 1 like	TIM23 complex Heat shock 70kDa proteins	ENST00000375654.5	2.0	-	P34931	False	rs143774785		as_specific	0.5660847880299252			False		False			False	False	False					3.57	False	False	False		0.091568	0.6810754758504375		0.0
ICK	chr6	53013851	SNP	SILENT	T	G	0.16	25	4	0/1		c.963A>C	p.P321P			ENST00000350082.9	9.0	-		False	rs1054805196		as_specific	0.5236907730673317			False		False			False	False	False					7.3	False	False	False		0.412101	0.654492692449632		0.0
IER5	chr1	181089481	DNP	MISSENSE	CC	GG	0.451	17	13	0|1	181089481.0	c.579_580CC>GG	p.R194G	immediate early response 5		ENST00000367577.7	1.0	+	Q5VY09	False				0.7761194029850746			False		False			False	False	False					7.3	False	False	False
IGF2BP2	chr3	185672578	SNP	MISSENSE	C	T	0.841	8	46	0/1		c.1163G>A	p.R388H	insulin like growth factor 2 mRNA binding protein 2	RNA binding motif containing	ENST00000382199.7	10.0	-	Q9Y6M1	False	rs138930530		as_specific	0.5361596009975063			False		False			False	False	False					4.61	False	False	False		0.785769		0.085	3.0
IL4I1	chr19	49895150	SNP	MISSENSE	C	T	0.655	15	25	0/1		c.349G>A	p.G117R	interleukin 4 induced 1		ENST00000595948.5	6.0	-	Q96RQ9	False	rs771063122		as_specific	0.6309226932668329			False		False			False	False	False	ENST00000391826;ENST00000341114;ENST00000595948;ENST00000593956;				7.3	False	False	False		0.676996	0.7061764867132632	0.959	4.0
IL7R	chr5	35867374	SNP	MISSENSE	A	G	0.315	25	11	0/1		c.290A>G	p.K97R	interleukin 7 receptor	CD molecules Fibronectin type III domain containing Interleukin receptors	ENST00000303115.8	3.0	+	P16871	False	rs773973629		as_specific	0.3865336658354115	L	Dom	False		False			False	False	False					7.3	False	False	False		0.569386	0.5423147962525524	0.082	3.0
INF2	chr14	104714343	SNP	SILENT	C	T	0.199	24	5	0/1		c.3181C>T	p.L1061L	inverted formin, FH2 and WH2 domain containing		ENST00000392634.9	21.0	+	Q27J81	False				0.6683291770573566			False		False			False	False	False					7.3	False	False	False		0.127689	0.8664817785332456		0.0
KCNH1	chr1	210683660	SNP	MISSENSE	T	C	0.3	28	11	0/1		c.2591A>G	p.E864G	potassium voltage-gated channel subfamily H member 1	Potassium voltage-gated channels	ENST00000271751.10	11.0	-	O95259	False				0.6209476309226932			False		False			False	False	False					7.3	False	False	False		0.834454	0.7552408175154414	0.382	3.0
KCNQ3	chr8	132170430	SNP	SPLICE_SITE	T	C	0.8	5	25	0/1		c.e8+2A>G		potassium voltage-gated channel subfamily Q member 3	Potassium voltage-gated channels	ENST00000388996.10		-	O43525	False				0.4937655860349127			False		False		splicing;expression;	False	False	False					7.3	False	False	False		0.970379	0.7473002100180468		0.885324896508556
KIF1A	chr2	240745819	SNP	MISSENSE	C	T	0.236	29	8	0/1		c.2990G>A	p.G997D	kinesin family member 1A	Pleckstrin homology domain containing Kinesins	ENST00000649096.1	29.0	-	Q12756	False	rs751397404		as_specific	0.6408977556109726			False		False			False	False	False	ENST00000649096;ENST00000498729;ENST00000320389;ENST00000648364;ENST00000648680;ENST00000647731;ENST00000650130;ENST00000650053;ENST00000647885;ENST00000649306;ENST00000648129;ENST00000648047;ENST00000431776;ENST00000404283;				7.3	False	False	False		0.743524	0.7944277892437812	0.76	2.0
KLF14	chr7	130733862	SNP	MISSENSE	G	A	0.951	0	20	1|1		c.172C>T	p.P58S	Kruppel like factor 14	Kruppel like factors Zinc fingers C2H2-type	ENST00000583337.3	1.0	-	Q8TD94	False	rs111400400		as_specific	0.7855361596009975			False		False			False	False	False					7.3	False	False	False			0.7569018899553231
KLF14	chr7	130733917	SNP	SILENT	A	T	0.962	0	28	1|1	130733894.0	c.117T>A	p.A39A	Kruppel like factor 14	Kruppel like factors Zinc fingers C2H2-type	ENST00000583337.3	1.0	-	Q8TD94	False	rs111731678		as_specific	0.7980049875311721			False		False			False	False	False					7.3	False	False	False			0.6289711514641235
KLF18	chr1	44139048	INS	IN_FRAME_INS	T	TCTGGTTACCAGTGGAGGTCATCATATTCTGCCCCCCGTAGAGGGC	0.962	10	27	1|1		c.2583_2584insGCCCTCTACGGGGGGCAGAATATGATGACCTCCACTGGTAACCAG	p.861_862insALYGGQNMMTSTGNQ	Kruppel like factor 18	Kruppel like factors	ENST00000634670.1	1.0	-		False	rs368966417		as_specific	0.55			False		False			False	False	False					7.3	False	False	False
KRT18	chr12	52949481	DNP	MISSENSE	CC	AT	0.171	28	6	0|1	52949473.0	c.308_309CC>AT	p.T103N	keratin 18	Keratins, type I	ENST00000388835.4	1.0	+	P05783	False				0.6044776119402985			False		False			False	False	False					7.3	False	False	False
LAIR2	chr19	54507973	DNP	MISSENSE	CC	AT	0.314	25	11	0/1		c.153_154CC>AT	p.P52S	leukocyte associated immunoglobulin like receptor 2	CD molecules Immunoglobulin like domain containing	ENST00000301202.7	3.0	+	Q6ISS4	False				0.5149253731343284			False		False			False	False	False					7.3	False	False	False
LAMC1	chr1	183122100	SNP	SILENT	C	T	0.319	33	15	0/1		c.2250C>T	p.H750H	laminin subunit gamma 1	Laminin subunits	ENST00000258341.5	13.0	+	P11047	False	rs368343012		as_specific	0.4837905236907731			False		False			False	False	False					7.3	False	False	False		0.194377	0.262187576109902		0.0
LAS1L	chrX	65518024	SNP	MISSENSE	T	A	0.428	15	11	0/1		c.1890A>T	p.R630S	LAS1 like, ribosome biogenesis factor	5FMC ribosome biogenesis complex	ENST00000374811.7	12.0	-	Q9Y4W2	False				0.5211970074812967			False		False			False	False	False					7.3	False	False	False			0.8844001280547694	0.026	2.0
LCT	chr2	135812615	SNP	SILENT	C	G	0.351	23	12	0/1		c.2049G>C	p.L683L	lactase		ENST00000264162.7	7.0	-	P09848	False				0.543640897755611			False		False			False	False	False					7.3	False	False	False		0.120235	0.2325016259134628		0.0
LDHAL6B	chr15	59207956	SNP	MISSENSE	G	A	0.208	34	9	0/1		c.1016G>A	p.S339N	lactate dehydrogenase A like 6B		ENST00000307144.6	1.0	+	Q9BYZ2	False	rs927322179		as_specific	0.3690773067331671			False		False			False	False	False					3.25	False	False	False		0.395271		0.507	1.0
LDHAL6B	chr15	59207967	SNP	MISSENSE	A	G	0.203	35	9	0/1		c.1027A>G	p.I343V	lactate dehydrogenase A like 6B		ENST00000307144.6	1.0	+	Q9BYZ2	False	rs200464088		as_specific	0.3615960099750623			False		False			False	False	False					3.25	False	False	False		0.541337		0.037	1.0
LILRA6	chr19	54240918	SNP	MISSENSE	G	T	0.28	36	13	0|1	54240916.0	c.868C>A	p.H290N	leukocyte immunoglobulin like receptor A6	Activating leukocyte immunoglobulin like receptors CD molecules	ENST00000396365.6	5.0	-	Q6PI73	False	rs434127		as_specific	0.6708229426433915			False		False			False	False	False					4.13	False	False	False		0.488924	0.3138536760838697	0.044	1.0
LINC02203	chr15	21652711	SNP	MISSENSE	A	G	0.75	0	2	0/1		c.777A>G	p.I259M	long intergenic non-protein coding RNA 2203		ENST00000628444.1	7.0	+		False	rs1253322343		as_specific	0.4438902743142144			False		False			False	False	False					7.3	False	False	False
LRIG1	chr3	66405218	SNP	SILENT	C	T	0.307	26	12	0/1		c.1140G>A	p.G380G	leucine rich repeats and immunoglobulin like domains 1	I-set domain containing	ENST00000273261.7	9.0	-	Q96JA1	False				0.6109725685785536			False		False			False	False	False					7.3	False	False	False		0.330914	0.7534166984737916		0.0
LRP1B	chr2	140908071	SNP	MISSENSE	C	A	0.4	16	11	0/1		c.3326G>T	p.C1109F	LDL receptor related protein 1B	Low density lipoprotein receptors	ENST00000389484.8	22.0	-	Q9NZR2	False				0.3940149625935162			False		False			False	False	False	ENST00000389484;ENST00000434794;				7.3	False	False	False		0.962505	0.7330429111902035	0.98	3.0
MACF1	chr1	39380303	SNP	SILENT	G	A	0.29	23	9	0/1		c.13593G>A	p.L4531L	microtubule-actin crosslinking factor 1	Plakins EF-hand domain containing	ENST00000372915.7	54.0	+	Q9UPN3	False				0.3690773067331671			False		False			False	False	False					7.3	False	False	False		0.155139	0.7117445250598471		0.0
MAN2A1	chr5	109781586	SNP	MISSENSE	A	G	0.441	19	14	0/1		c.1565A>G	p.E522G	mannosidase alpha class 2A member 1	Mannosidases alpha class 2	ENST00000261483.4	9.0	+	Q16706	False	rs777326955		as_specific	0.3216957605985037			False		False			False	False	False	ENST00000261483;				7.3	False	False	False		0.97276		0.895	3.0
MAP1A	chr15	43524121	SNP	MISSENSE	C	T	0.755	12	42	0/1		c.3362C>T	p.T1121M	microtubule associated protein 1A		ENST00000382031.5	5.0	+	P78559	False				0.5361596009975063			False		False			False	False	False					7.3	False	False	False		0.446409	0.4622594852325413	0.276	3.0
MAP1A	chr15	43528198	SNP	MISSENSE	C	T	0.25	33	11	0/1		c.7439C>T	p.P2480L	microtubule associated protein 1A		ENST00000382031.5	5.0	+	P78559	False				0.6334164588528678			False		False			False	False	False					7.3	False	False	False		0.242558		0.044	3.0
MAP3K4	chr6	161048649	SNP	MISSENSE	A	C	0.976	0	40	1|1		c.377A>C	p.K126T	mitogen-activated protein kinase kinase kinase 4	Mitogen-activated protein kinase kinase kinases	ENST00000392142.9	3.0	+	Q9Y6R4	False	rs201877864		as_specific	0.3266832917705736			False		False			False	False	False					3.61	False	False	False		0.725748		0.213	3.0
MCM3	chr6	52273808	SNP	MISSENSE	G	A	0.972	0	39	1|1		c.1483C>T	p.R495W	minichromosome maintenance complex component 3	MCM family	ENST00000596288.7	10.0	-	P25205	False	rs148636199		as_specific	0.4962593516209476			False		False			False	False	False					7.3	False	False	False		0.859742		0.338	4.0
METTL17	chr14	20990583	SNP	MISSENSE	T	A	0.357	19	9	0/1		c.349T>A	p.F117I	methyltransferase like 17	Methyltransferase like	ENST00000339374.10	3.0	+	Q9H7H0	False	rs1268509911		as_specific	0.428927680798005			False		False			False	False	False					7.3	False	False	False		0.393791	0.2715938503345602	0.014	1.0
MFSD10	chr4	2933133	SNP	SILENT	C	T	0.342	23	11	0/1		c.345G>A	p.G115G	major facilitator superfamily domain containing 10		ENST00000329687.8	3.0	-	Q14728	False				0.6408977556109726			False		False			False	False	False					7.3	False	False	False		0.27136	0.8495998298635374		0.0
MKRN1	chr7	140456740	SNP	MISSENSE	C	T	0.169	49	9	0/1		c.898G>A	p.G300R	makorin ring finger protein 1	Ring finger proteins	ENST00000255977.7	5.0	-	Q9UHC7	False	rs771701754		as_specific	0.4738154613466334			False	BRAF	False		structural_relation;	False	False	False					7.3	False	False	False		0.67364	0.7258484186865606	0.594	3.0
MMP28	chr17	35770235	SNP	MISSENSE	G	T	0.228	36	10	0/1		c.682C>A	p.R228S	matrix metallopeptidase 28	M10 matrix metallopeptidases	ENST00000605424.6	5.0	-	Q9H239	False				0.6957605985037406			False		False			False	False	False					7.3	False	False	False		0.961895		0.076	1.10637090782044
MMS22L	chr6	97173133	SNP	SILENT	T	C	0.961	0	27	1|1		c.2769A>G	p.L923L	MMS22 like, DNA repair protein		ENST00000275053.8	19.0	-	Q6ZRQ5	False				0.3491271820448878			False		False			False	False	False					7.3	False	False	False		0.177501	0.6717721865382331		0.0
MOCOS	chr18	36200148	SNP	SILENT	C	T	0.947	0	18	1|1		c.765C>T	p.A255A	molybdenum cofactor sulfurase		ENST00000261326.6	4.0	+	Q96EN8	False	rs368868708		as_specific	0.571072319201995			False		False			False	False	False					4.31	False	False	False		0.118842	0.3972128868520722		0.0
MT-CO1	chrM	6960	SNP	SILENT	C	T	0.999	3	3594	1|1		c.1057C>T	p.L353L	mitochondrially encoded cytochrome c oxidase I	Mitochondrial complex IV: cytochrome c oxidase subunits	ENST00000361624.2	1.0	+	P00395	False	rs386828999		as_specific	0.4538653366583541			False		False			False	False	False					7.3	False	False	False
MT-CO3	chrM	9252	SNP	MISSENSE	T	C	0.153	1811	322	0/1		c.46T>C	p.W16R	mitochondrially encoded cytochrome c oxidase III	Mitochondrial complex IV: cytochrome c oxidase subunits	ENST00000362079.2	1.0	+	P00414	False				0.4763092269326683			False		False			False	False	False					7.3	False	False	False
MT-ND1	chrM	4131	SNP	SILENT	A	G	0.998	1	901	1|1		c.825A>G	p.T275T	mitochondrially encoded NADH:ubiquinone oxidoreductase core subunit 1	NADH:ubiquinone oxidoreductase core subunits	ENST00000361390.2	1.0	+	P03886	False				0.4139650872817955			False		False			False	False	False					7.3	False	False	False
MUC12	chr7	100972904	DNP	NONSENSE	CA	TG	0.5	27	26	0|1	100972900.0	c.148_149CA>TG	p.Q50*	mucin 12, cell surface associated	Mucins	ENST00000379442.7	3.0	+	Q9UKN1	False				0.5298507462686567			True		False		gene_function_loss;	False	False	False					7.3	False	True	False
MUC12	chr7	100972914	DNP	MISSENSE	GC	CT	0.455	31	25	0|1	100972900.0	c.158_159GC>CT	p.S53T	mucin 12, cell surface associated	Mucins	ENST00000379442.7	3.0	+	Q9UKN1	False				0.5348258706467661			False		False			False	False	False					7.3	False	False	False
MUC16	chr19	8882773	DNP	MISSENSE	CA	GC	0.242	25	7	0|1	8882767.0	c.41639_41640TG>GC	p.L13880C	mucin 16, cell surface associated	Mucins	ENST00000397910.8	66.0	-	Q8WXI7	False				0.5522388059701493			False		False			False	False	False					7.3	False	False	False
MUC16	chr19	8889493	DNP	MISSENSE	CA	TG	0.25	31	10	0|1	8889493.0	c.40587_40588TG>CA	p.G13530S	mucin 16, cell surface associated	Mucins	ENST00000397910.8	55.0	-	Q8WXI7	False				0.5671641791044776			False		False			False	False	False					7.3	False	False	False
MUC16	chr19	8889529	DNP	MISSENSE	CA	AG	0.245	41	12	0|1	8889493.0	c.40551_40552TG>CT	p.V13518L	mucin 16, cell surface associated	Mucins	ENST00000397910.8	55.0	-	Q8WXI7	False				0.5621890547263682			False		False			False	False	False					7.3	False	False	False
MUC16	chr19	8914179	DNP	MISSENSE	GT	AG	0.221	22	5	0|1	8914166.0	c.37006_37007AC>CT	p.T12336L	mucin 16, cell surface associated	Mucins	ENST00000397910.8	16.0	-	Q8WXI7	False				0.5174129353233831			False		False			False	False	False					7.3	False	False	False
MUC3A	chr7	100951907	DNP	MISSENSE	TG	CC	0.549	27	36	0|1	100951887.0	c.128_129TG>CC	p.V43A	mucin 3A, cell surface associated	Mucins	ENST00000379458.9	2.0	+	Q02505	False				0.5398009950248757			False		False			False	False	False					7.3	False	False	False
MUC3A	chr7	100951952	DNP	MISSENSE	TT	AA	0.449	37	33	0|1	100951933.0	c.173_174TT>AA	p.L58Q	mucin 3A, cell surface associated	Mucins	ENST00000379458.9	2.0	+	Q02505	False				0.5373134328358209			False		False			False	False	False					7.3	False	False	False
MUC3A	chr7	100952147	DNP	MISSENSE	CA	TG	0.477	46	43	0/1		c.368_369CA>TG	p.S123L	mucin 3A, cell surface associated	Mucins	ENST00000379458.9	2.0	+	Q02505	False				0.5422885572139303			False		False			False	False	False					7.3	False	False	False
MUC5AC	chr11	1172511	SNP	SILENT	A	C	0.959	0	22	1|1		c.1953A>C	p.G651G	mucin 5AC, oligomeric mucus/gel-forming	Mucins	ENST00000621226.2	16.0	+	P98088	False	rs996372487		as_specific	0.6234413965087282			False		False			False	False	False					7.3	False	False	False
MUC5AC	chr11	1182279	SNP	SILENT	A	G	0.969	0	32	1|1		c.4134A>G	p.S1378S	mucin 5AC, oligomeric mucus/gel-forming	Mucins	ENST00000621226.2	31.0	+	P98088	False	rs879201833		as_specific	0.6907730673316709			False		False			False	False	False					7.3	False	False	False
MUC5AC	chr11	1182438	SNP	SILENT	T	C	0.963	0	26	1|1		c.4293T>C	p.A1431A	mucin 5AC, oligomeric mucus/gel-forming	Mucins	ENST00000621226.2	31.0	+	P98088	False	rs878891580		as_specific	0.6583541147132169			False		False			False	False	False					7.3	False	False	False
MUC5AC	chr11	1182583	SNP	MISSENSE	C	G	0.947	0	16	1|1		c.4438C>G	p.P1480A	mucin 5AC, oligomeric mucus/gel-forming	Mucins	ENST00000621226.2	31.0	+	P98088	False	rs878989392		as_specific	0.6433915211970075			False		False			False	False	False					7.3	False	False	False
MUC5AC	chr11	1188915	SNP	SILENT	C	G	0.206	26	6	0/1		c.10770C>G	p.R3590R	mucin 5AC, oligomeric mucus/gel-forming	Mucins	ENST00000621226.2	31.0	+	P98088	False	rs1384969040		as_specific	0.5985037406483791			False		False			False	False	False					7.3	False	False	False
MUC5AC	chr11	1190307	SNP	SILENT	C	T	0.3	21	8	0|1	1190307.0	c.12162C>T	p.P4054P	mucin 5AC, oligomeric mucus/gel-forming	Mucins	ENST00000621226.2	31.0	+	P98088	False	rs1182033516		as_specific	0.6084788029925187			False		False			False	False	False					7.3	False	False	False
MUC5AC	chr11	1191238	SNP	MISSENSE	T	C	0.179	21	4	0/1		c.13093T>C	p.S4365P	mucin 5AC, oligomeric mucus/gel-forming	Mucins	ENST00000621226.2	31.0	+	P98088	False	rs1484307531		as_specific	0.5785536159600998			False		False			False	False	False					7.3	False	False	False
MUC6	chr11	1017337	DNP	MISSENSE	TC	CA	0.579	43	54	0|1	1017302.0	c.5463_5464GA>TG	p.1821_1822QT>HA	mucin 6, oligomeric mucus/gel-forming	Mucins	ENST00000421673.7	31.0	-	Q6W4X9	False				0.5746268656716418			False		False			False	False	False					7.3	False	False	False
MYH15	chr3	108470098	SNP	MISSENSE	A	G	0.674	15	31	0/1		c.1558T>C	p.W520R	myosin heavy chain 15	Myosin heavy chains	ENST00000273353.4	15.0	-	Q9Y2K3	False	rs775890404		as_specific	0.3690773067331671			False		False			False	False	False	ENST00000273353;				7.3	False	False	False		0.824636	0.3619471043304351	0.725	2.0
NAB1	chr2	190670352	SNP	MISSENSE	A	C	0.184	31	6	0/1		c.846A>C	p.Q282H	NGFI-A binding protein 1		ENST00000337386.10	5.0	+	Q13506	False				0.3241895261845386			False		False			False	False	False					7.3	False	False	False		0.753882	0.6642502862524847	0.494	2.0
NAT10	chr11	34134328	SNP	MISSENSE	G	A	0.98	0	49	1|1		c.1744G>A	p.E582K	N-acetyltransferase 10	GCN5 related N-acetyltransferases	ENST00000257829.8	17.0	+	Q9H0A0	False				0.5261845386533666			False		False			False	False	False	ENST00000257829;ENST00000531159;ENST00000615292;				7.3	False	False	False		0.957498	0.2924136465587648	0.702	4.0
NBPF10	chr1	146121585	SNP	MISSENSE	G	C	0.178	22	4	0/1		c.2671C>G	p.L891V	NBPF member 10	NBPF members	ENST00000583866.9	20.0	-	Q6P3W6	False	rs1398335615		as_specific	0.4688279301745636			False		False			False	False	False					7.3	False	False	False			0.1941065117846878
NBPF25P	chr1	145575819	SNP	SPLICE_SITE	C	T	0.263	13	4	0/1		c.e17+0G>A		NBPF member 25, pseudogene	NBPF members	ENST00000619932.4		-		False	rs1451656475		as_specific	0.4364089775561097			False		False			False	False	False					7.3	False	False	False		0.537101			1.0
NDST2	chr10	73806005	SNP	SILENT	G	A	0.977	0	46	1|1		c.1458C>T	p.G486G	N-deacetylase and N-sulfotransferase 2	Sulfotransferases, membrane bound	ENST00000309979.11	7.0	-	P52849	False	rs750323374		as_specific	0.4688279301745636			False		False			False	False	False					3.65	False	False	False		0.280416	0.7513761827330732		0.0
NDST3	chr4	118224511	SNP	SILENT	T	C	0.457	19	17	0/1		c.1560T>C	p.H520H	N-deacetylase and N-sulfotransferase 3	Sulfotransferases, membrane bound	ENST00000296499.6	7.0	+	O95803	False	rs1025198973		as_specific	0.3915211970074813			False		False			False	False	False					7.3	False	False	False		0.200172	0.4804967747681637		0.0
NEUROD4	chr12	55027426	SNP	SILENT	C	T	0.293	12	4	0/1		c.987C>T	p.F329F	neuronal differentiation 4	Basic helix-loop-helix proteins	ENST00000242994.4	2.0	+	Q9HD90	False	rs761841454		as_specific	0.4139650872817955			False		False			False	False	False					7.3	False	False	False		0.306784	0.3284527473105372		0.0
NF1	chr17	31226459	INS	FRAME_SHIFT_INS	A	AC	0.952	1	38	1|1		c.2026_2027insC	p.I679fs	neurofibromin 1		ENST00000356175.7	18.0	+	P21359	True	rs1232596244 rs587781807			0.4525	O	Rec	True	ASIC2	True	p.0(9) p.I679fs*21(4)	gene_function_loss;structural_relation;	False	False	False					7.3	False	True	False			0.7601810723088636
NFAT5	chr16	69647529	SNP	MISSENSE	A	C	0.423	31	24	0/1		c.701A>C	p.H234P	nuclear factor of activated T-cells 5	Nuclear factors of activated T-cells	ENST00000354436.6	3.0	+	O94916	False				0.3915211970074813			False		False			False	False	False					7.3	False	False	False		0.962953		0.465	4.0
NKD1	chr16	50630325	SNP	MISSENSE	A	G	0.171	62	11	0/1		c.602A>G	p.N201S	naked cuticle homolog 1	EF-hand domain containing	ENST00000268459.6	7.0	+	Q969G9	False	rs760791820		as_specific	0.5810473815461347			False		False			False	False	False					7.3	False	False	False		0.387306	0.4573244419636315	0.055	3.0
NMT1	chr17	45061429	SNP	MISSENSE	G	C	0.973	0	36	1|1		c.100G>C	p.E34Q	N-myristoyltransferase 1		ENST00000592782.5	2.0	+	P30419	False				0.5685785536159601			False		False			False	False	False					7.3	False	False	False		0.947541		0.136	4.0
NUP205	chr7	135571155	SNP	MISSENSE	G	A	0.165	19	3	0/1		c.79G>A	p.A27T	nucleoporin 205	Nucleoporins	ENST00000285968.11	2.0	+	Q92621	False				0.2942643391521197			False		False			False	False	False					7.3	False	False	False		0.892941		0.112	4.0
OPLAH	chr8	144059949	SNP	SILENT	C	G	0.819	4	17	0/1		c.84G>C	p.G28G	5-oxoprolinase, ATP-hydrolysing		ENST00000618853.5	2.0	-	O14841	False				0.6807980049875312			False		False			False	False	False					7.3	False	False	False		0.211773	0.5095552620474441		0.0
OR1J4	chr9	122519466	SNP	MISSENSE	A	T	0.237	31	10	0/1		c.326A>T	p.D109V	olfactory receptor family 1 subfamily J member 4	Olfactory receptors, family 1	ENST00000340750.1	1.0	+	Q8NGS1	False				0.4812967581047381			False		False			False	False	False					7.3	False	False	False		0.274812	0.7453096435506437	0.012	2.0
OR2A12	chr7	144095918	SNP	MISSENSE	A	G	0.188	29	7	0/1		c.811A>G	p.K271E	olfactory receptor family 2 subfamily A member 12	Olfactory receptors, family 2	ENST00000641592.1	2.0	+	Q8NGT7	False				0.5062344139650873			False		False			False	False	False					7.3	False	False	False		0.406963	0.5439721195934667	0.078	2.0
OR2T4	chr1	248361988	DNP	MISSENSE	CG	TC	0.577	10	14	0|1	248361983.0	c.324_325CG>TC	p.V109L	olfactory receptor family 2 subfamily T member 4	Olfactory receptors, family 2	ENST00000366473.4	1.0	+	Q8NH00	False				0.5223880597014925			False		False			False	False	False					7.3	False	False	False
OR5H2	chr3	98283816	SNP	MISSENSE	T	A	0.306	24	10	0/1		c.914T>A	p.V305E	olfactory receptor family 5 subfamily H member 2	Olfactory receptors, family 5	ENST00000356526.3	1.0	+	Q8NGV7	False	rs760786119		as_specific	0.3017456359102244			False		False			False	False	False					7.3	False	False	False		0.270127	0.7027916787988832	0.035	2.0
OR8U1	chr11	56375749	DNP	SILENT	CT	TC	0.457	38	33	0|1	56375722.0	c.126_127CT>TC	p.N42N	olfactory receptor family 8 subfamily U member 1	Olfactory receptors, family 8	ENST00000302270.1	1.0	+	Q8NH10	False				0.4029850746268656			False		False			False	False	False					7.3	False	False	False
OR8U1	chr11	56376013	DNP	MISSENSE	AT	GA	0.393	38	23	0/1		c.390_391AT>GA	p.L131M	olfactory receptor family 8 subfamily U member 1	Olfactory receptors, family 8	ENST00000302270.1	1.0	+	Q8NH10	False				0.4278606965174129			False		False			False	False	False					7.3	False	False	False
OR8U1	chr11	56376067	DNP	MISSENSE	TT	CC	0.374	36	20	0|1	56376052.0	c.444_445TT>CC	p.Y149H	olfactory receptor family 8 subfamily U member 1	Olfactory receptors, family 8	ENST00000302270.1	1.0	+	Q8NH10	False				0.4328358208955223			False		False			False	False	False					7.3	False	False	False
OR8U1	chr11	56376085	DNP	MISSENSE	AA	GG	0.465	33	27	0|1	56376080.0	c.462_463AA>GG	p.M155V	olfactory receptor family 8 subfamily U member 1	Olfactory receptors, family 8	ENST00000302270.1	1.0	+	Q8NH10	False				0.4353233830845771			False		False			False	False	False					7.3	False	False	False
OR9G1	chr11	56700571	DNP	MISSENSE	AC	GT	0.988	0	75	1|1	56700568.0	c.184_185AC>GT	p.T62V	olfactory receptor family 9 subfamily G member 1	Olfactory receptors, family 9	ENST00000642097.1	2.0	+	Q8NH87	False				0.5124378109452736			False		False			False	False	False					7.3	False	False	False
OR9G1	chr11	56700972	DNP	MISSENSE	AA	GT	0.479	47	40	0|1	56700927.0	c.585_586AA>GT	p.I196F	olfactory receptor family 9 subfamily G member 1	Olfactory receptors, family 9	ENST00000642097.1	2.0	+	Q8NH87	False				0.4825870646766169			False		False			False	False	False					7.3	False	False	False
OTOP1	chr4	4197389	SNP	MISSENSE	C	A	0.266	33	11	0/1		c.1445G>T	p.G482V	otopetrin 1		ENST00000296358.4	5.0	-	Q7RTM1	False				0.5610972568578554			False		False			False	False	False					7.3	False	False	False		0.280034	0.7733043199691971	0.042	1.0
PABPC3	chr13	25097381	INS	FRAME_SHIFT_INS	C	CCTGT	0.159	26	4	0/1		c.1183_1184insCTGT	p.Q395fs	poly(A) binding protein cytoplasmic 3	RNA binding motif containing	ENST00000281589.4	1.0	+	Q9H361	False				0.495			True		False		gene_function_loss;	False	False	False					7.3	False	True	False
PARD3B	chr2	205104464	SNP	SILENT	T	C	0.319	25	11	0/1		c.543T>C	p.N181N	par-3 family cell polarity regulator beta	PDZ domain containing	ENST00000406610.7	5.0	+	Q8TEW8	False				0.3366583541147132			False		False			False	False	False					7.3	False	False	False		0.1484	0.7746763049073734		0.0
PCDH9	chr13	66631234	SNP	MISSENSE	C	T	0.6	9	14	0/1		c.3316G>A	p.D1106N	protocadherin 9	Non-clustered protocadherins	ENST00000377865.7	4.0	-	Q9HC56	False				0.4538653366583541			False		False			False	False	False					7.3	False	False	False		0.93177	0.5090291291994761	0.218	2.0
PCDHB8	chr5	141178823	SNP	SILENT	G	T	0.172	48	9	0/1		c.789G>T	p.V263V	protocadherin beta 8	Clustered protocadherins	ENST00000239444.4	1.0	+	Q9UN66	False	rs144267195		as_specific	0.4613466334164589			False		False			False	False	False					3.29	False	False	False		0.088442			0.0
PDE3B	chr11	14804018	SNP	MISSENSE	C	T	0.333	21	10	0/1		c.1490C>T	p.S497L	phosphodiesterase 3B	Phosphodiesterases	ENST00000282096.9	5.0	+	Q13370	False				0.3366583541147132			False		False			False	False	False					7.3	False	False	False		0.802589	0.1193449108344322	0.246	3.0
PDGFA	chr7	512351	SNP	SPLICE_SITE	C	A	0.167	48	10	0|1	512309.0	c.265G>T	p.E89*	platelet derived growth factor subunit A		ENST00000402802.7	3.0	-	P04085	False				0.6783042394014963			False		False			False	False	False					7.3	False	False	False		0.971747	0.673140827134773		4.0
PDPR	chr16	70142260	SNP	MISSENSE	C	T	0.166	49	8	0/1		c.1342C>T	p.R448C	pyruvate dehydrogenase phosphatase regulatory subunit		ENST00000288050.9	12.0	+	Q8NCN5	False	rs371870991		as_specific	0.4413965087281795			False		False			False	False	False					4.01	False	False	False		0.795147	0.4735173055918084	0.568	2.0
PHF2	chr9	93653317	SNP	SILENT	C	T	0.333	20	10	0/1		c.741C>T	p.D247D	PHD finger protein 2	PHD finger proteins Lysine demethylases	ENST00000359246.9	6.0	+	O75151	False				0.5785536159600998			False		False			False	False	False					7.3	False	False	False		0.179788	0.7254289282693349		0.0
PKHD1L1	chr8	109515215	SNP	MISSENSE	G	A	0.698	10	24	0/1		c.11599G>A	p.V3867I	PKHD1 like 1		ENST00000378402.10	72.0	+	Q86WI1	False	rs540846956		as_specific	0.2942643391521197			False		False			False	False	False					7.3	False	False	False		0.828375	0.4129797480686999	0.493	2.0
PLCB2	chr15	40291026	SNP	MISSENSE	C	A	0.56	10	13	0/1		c.3028G>T	p.V1010L	phospholipase C beta 2	Phospholipases C2 domain containing phospholipases	ENST00000260402.8	27.0	-	Q00722	False	rs1470215807		as_specific	0.6982543640897756			False		False			False	False	False					7.3	False	False	False		0.561099	0.6267399896998163	0.133	3.0
PLK3	chr1	44800873	SNP	MISSENSE	A	G	0.432	20	15	0/1		c.244A>G	p.T82A	polo like kinase 3		ENST00000372201.5	2.0	+	Q9H4B4	False				0.683291770573566			False		False			False	False	False					7.3	False	False	False		0.568185		0.066	4.0
PNLDC1	chr6	159804007	SNP	SILENT	G	C	0.98	0	51	1|1		c.291G>C	p.T97T	PARN like, ribonuclease domain containing 1		ENST00000392167.4	5.0	+	Q8NA58	False	rs760739373		as_specific	0.4613466334164589			False		False			False	False	False					4.31	False	False	False		0.187207	0.5986205925403519		0.0
PNMA6F	chrX	153320546	SNP	SILENT	G	T	0.16	20	3	0/1		c.129C>A	p.G43G	PNMA family member 6F	Paraneoplastic Ma antigens	ENST00000436629.3	2.0	-	A0A0J9YX94	False				0.5860349127182045			False		False			False	False	False					7.3	False	False	False			0.6806946167334008		0.778220293335023
PPP4R1	chr18	9570461	SNP	MISSENSE	A	C	0.24	42	12	0/1		c.1269T>G	p.N423K	protein phosphatase 4 regulatory subunit 1	Protein phosphatase 4 regulatory subunits	ENST00000400556.7	11.0	-	Q8TF05	False				0.4488778054862843			False		False		gene_function_loss;	False	False	False					7.3	False	True	False		0.478905	0.9645475157015372	0.029	1.0
PRAMEF18	chr1	13224919	SNP	MISSENSE	T	A	0.582	35	53	0/1		c.802A>T	p.N268Y	PRAME family member 18	PRAME family	ENST00000624297.2	2.0	-	Q5VWM3	False	rs61780079		as_specific	0.4812967581047381			False		False			False	False	False					7.3	False	False	False		0.62359			0.0
PRAMEF18	chr1	13225068	SNP	MISSENSE	A	G	0.411	51	38	0/1		c.653T>C	p.L218P	PRAME family member 18	PRAME family	ENST00000624297.2	2.0	-	Q5VWM3	False	rs983913117 rs61780078			0.4513715710723192			False		False			False	False	False					7.3	False	False	False		0.620547			0.0
PRAMEF18	chr1	13225208	SNP	SILENT	C	G	0.465	48	39	0/1		c.513G>C	p.V171V	PRAME family member 18	PRAME family	ENST00000624297.2	2.0	-	Q5VWM3	False	rs1320957		as_specific	0.4588528678304239			False		False			False	False	False					7.3	False	False	False		0.195645			0.0
PRAMEF18	chr1	13225325	SNP	SILENT	T	C	0.395	26	16	0/1		c.396A>G	p.R132R	PRAME family member 18	PRAME family	ENST00000624297.2	2.0	-	Q5VWM3	False	rs61780077		as_specific	0.4788029925187032			False		False			False	False	False					7.3	False	False	False
PRAMEF18	chr1	13225429	SNP	MISSENSE	A	G	0.442	28	22	0|1	13225408.0	c.292T>C	p.W98R	PRAME family member 18	PRAME family	ENST00000624297.2	2.0	-	Q5VWM3	False	rs1314428920		as_specific	0.5187032418952618			False		False			False	False	False					7.3	False	False	False		0.884887			0.0
PRKD3	chr2	37253204	SNP	MISSENSE	A	T	0.829	6	29	0/1		c.2646T>A	p.N882K	protein kinase D3	Pleckstrin homology domain containing	ENST00000379066.5	19.0	-	O94806	False	rs141147191		as_specific	0.3665835411471321			False		False			False	False	False					3.65	False	False	False		0.602047	0.7118195768811494	0.026	3.0
PRR7	chr5	177455308	SNP	MISSENSE	C	T	0.156	26	4	0/1		c.241C>T	p.R81C	proline rich 7, synaptic		ENST00000323249.8	3.0	+	Q8TB68	False				0.7331670822942643			False		False			False	False	False					7.3	False	False	False		0.389724		0.141	4.0
PRSS1	chr7	142751804	SNP	SILENT	C	T	0.157	54	9	0/1		c.231C>T	p.N77N	protease, serine 1	Proteases, serine	ENST00000311737.12	3.0	+	P07477	False	rs555535168		as_specific	0.5760598503740648			False		False			False	False	False					7.3	False	False	False		0.358362			0.0
PRSS3	chr9	33799057	DNP	MISSENSE	CG	TA	0.154	40	9	0|1	33799000.0	c.621_622CG>TA	p.G208R	protease, serine 3	Proteases, serine	ENST00000379405.3	5.0	+	P35030	False				0.5472636815920398			False		False			False	False	False					7.3	False	False	False
PTCH2	chr1	44826256	SNP	SILENT	C	T	0.237	30	8	0/1		c.3108G>A	p.V1036V	patched 2		ENST00000372192.4	19.0	-	Q9Y6C5	False	rs766326477		as_specific	0.5660847880299252			False		False			False	False	False					7.3	False	False	False		0.163888	0.8215113079832328		0.0
PTEN	chr10	87957938	INS	FRAME_SHIFT_INS	C	CTT	0.97	0	31	1|1		c.720_721insTT	p.E242fs	phosphatase and tensin homolog	PTEN protein phosphatases C2 tensin-type domain containing Phosphoinositide phosphatases	ENST00000371953.8	7.0	+	P60484	True				0.35	"L, E, M, O"	Rec	True		True	p.E242*(8) p.E242fs*15(9) p.0(28) p.G165_K342del(1) p.R55fs*1(1) p.E242K(1) p.N228fs*10(1) p.E242fs*1(3) p.F241_E242insD(1) p.E242fs*13(2) p.R234fs*9(1) p.G165_*404del(1)	gene_function_loss;	False	False	False					7.3	False	True	False
PTPRA	chr20	3022757	SNP	MISSENSE	G	A	0.367	19	11	0/1		c.1397G>A	p.R466Q	protein tyrosine phosphatase, receptor type A	Protein tyrosine phosphatases, receptor type	ENST00000380393.7	20.0	+	P18433	False	rs765853952		as_specific	0.5286783042394015			False		False			False	False	False					7.3	False	False	False		0.806984	0.855039630913366	0.365	3.0
PVR	chr19	44658770	SNP	MISSENSE	G	A	0.649	13	24	0/1		c.1020G>A	p.M340I	poliovirus receptor	C2-set domain containing CD molecules V-set domain containing Immunoglobulin like domain containing Ig-like cell adhesion molecule family	ENST00000425690.8	6.0	+	P15151	False	rs203710		as_specific	0.5037406483790524			False		False			False	False	False					7.3	False	False	False			0.3412183465160441
RAD50	chr5	132595629	SNP	NONSENSE	G	T	0.35	26	13	0/1		c.2026G>T	p.E676*	RAD50 double strand break repair protein	BRCA1 C complex MRN complex	ENST00000378823.8	13.0	+	Q92878	False	rs773761143		as_specific	0.3516209476309227			True		False		gene_function_loss;dna_repair;	False	False	False					7.3	False	True	False		0.994208	0.8641100544916207		5.0
RBBP8	chr18	22989284	SNP	MISSENSE	C	G	0.221	13	3	0/1		c.773C>G	p.A258G	RB binding protein 8, endonuclease	BRCA1 C complex	ENST00000399722.6	9.0	+	Q99708	False				0.3192019950124688			False		False			False	False	False					7.3	False	False	False		0.876342	0.2322044027130924	0.169	4.0
RGL4	chr22	23693968	SNP	SILENT	G	A	0.97	0	32	1|1		c.498G>A	p.V166V	ral guanine nucleotide dissociation stimulator like 4		ENST00000401461.5	5.0	+	Q8IZJ4	False	rs145247246		as_specific	0.5885286783042394			False		False		splicing;	False	False	False					3.01	False	False	False		0.19374	0.7522495764571797		0.0
RLIM	chrX	74592271	SNP	SILENT	C	T	0.959	0	23	1|1		c.1044G>A	p.Q348Q	ring finger protein, LIM domain interacting	Ring finger proteins	ENST00000332687.11	4.0	-	Q9NVW2	False				0.4488778054862843			False		False			False	False	False					7.3	False	False	False			0.4680149087839137		0.0
RNF10	chr12	120565469	SNP	MISSENSE	C	T	0.174	19	3	0/1		c.1825C>T	p.R609W	ring finger protein 10	Ring finger proteins	ENST00000325954.9	12.0	+	Q8N5U6	False	rs762812058		as_specific	0.4663341645885286			False		False			False	False	False					4.61	False	False	False		0.951601	0.7741044823560137	0.209	4.0
ROBO1	chr3	78670295	SNP	MISSENSE	G	A	0.318	15	6	0/1		c.1241C>T	p.A414V	roundabout guidance receptor 1	Fibronectin type III domain containing I-set domain containing Ig-like cell adhesion molecule family	ENST00000495273.5	10.0	-	Q9Y6N7	False				0.42643391521197			False		False			False	False	False					7.3	False	False	False		0.902261	0.6082342813524779	0.15	2.0
ROPN1B	chr3	125975623	SNP	SILENT	C	A	0.251	24	8	0/1		c.177C>A	p.V59V	rhophilin associated tail protein 1B		ENST00000514116.6	4.0	+	Q9BZX4	False	rs541348602		as_specific	0.5062344139650873			False		False			False	False	False					7.3	False	False	False		0.304013	0.6105843944795905		0.0
RP1	chr8	54720174	SNP	MISSENSE	A	C	0.428	16	11	0/1		c.2356A>C	p.K786Q	RP1, axonemal microtubule associated	Doublecortin superfamily	ENST00000637698.1	15.0	+	P56715	False				0.3541147132169576			False		False			False	False	False					7.3	False	False	False		0.708244	0.711047474497858	0.025	0.778220293335041
RRP12	chr10	97385895	SNP	SPLICE_SITE	C	T	0.269	19	6	0/1		c.1116G>A	p.T372T	ribosomal RNA processing 12 homolog		ENST00000536831.5	10.0	-	Q5JTH9	False				0.6109725685785536			False		False			False	False	False					7.3	False	False	False		0.245682			0.0
SACM1L	chr3	45731338	SNP	MISSENSE	C	A	0.241	21	8	0/1		c.959C>A	p.T320K	SAC1 like phosphatidylinositide phosphatase	Phosphoinositide phosphatases	ENST00000389061.10	12.0	+	Q9NTJ5	False				0.3840399002493765			False		False			False	False	False					7.3	False	False	False		0.76582	0.6486213645616068	0.066	4.0
SART3	chr12	108526460	SNP	MISSENSE	C	T	0.464	15	12	0/1		c.2009G>A	p.C670Y	squamous cell carcinoma antigen recognized by T-cells 3	RNA binding motif containing	ENST00000546815.6	16.0	-	Q15020	False	rs755365964		as_specific	0.5461346633416458			False		False			False	False	False					7.3	False	False	False		0.346477		0.038	4.0
SCN2B	chr11	118168644	SNP	MISSENSE	G	A	0.977	0	41	1|1		c.178C>T	p.H60Y	sodium voltage-gated channel beta subunit 2	Sodium voltage-gated channel beta subunits V-set domain containing	ENST00000278947.6	2.0	-	O60939	False				0.6259351620947631			False		False			False	False	False					7.3	False	False	False		0.612773	0.8242580384683783	0.124	3.0
SEC14L6	chr22	30525742	SNP	SILENT	G	A	0.947	0	17	1|1		c.780C>T	p.Y260Y	SEC14 like lipid binding 6	SEC14 family	ENST00000402034.6	10.0	-	B5MCN3	False	rs755173878		as_specific	0.6259351620947631			False		False			False	False	False					4.31	False	False	False		0.149069	0.4019986792278827		0.0
SECISBP2	chr9	89358085	SNP	SILENT	G	A	0.971	0	33	1|1		c.2355G>A	p.V785V	SECIS binding protein 2		ENST00000375807.8	16.0	+	Q96T21	False	rs558605628		as_specific	0.5610972568578554			False		False			False	False	False					7.3	False	False	False		0.107355	0.665639089832211		0.0
SEPTIN2	chr2	241336004	SNP	MISSENSE	G	A	0.515	16	17	0/1		c.247G>A	p.A83T			ENST00000391973.6	5.0	+		False				0.4089775561097257			False		False			False	False	False					7.3	False	False	False		0.949872		0.282	4.0
SERPINB10	chr18	63919830	SNP	NONSENSE	C	T	0.942	0	15	1|1		c.415C>T	p.Q139*	serpin family B member 10	Serpin peptidase inhibitors	ENST00000238508.8	5.0	+	P48595	False	rs145346731		as_specific	0.3740648379052369			True		False		gene_function_loss;	False	False	False					3.16	False	True	False		0.967561	0.5392944899099268		3.0
SETD1A	chr16	30980808	SNP	MISSENSE	G	A	0.644	9	17	0/1		c.4651G>A	p.A1551T	SET domain containing 1A	SET domain containing Lysine methyltransferases RNA binding motif containing	ENST00000262519.14	16.0	+	O15047	False	rs771053823		as_specific	0.6783042394014963			False		False			False	False	False					7.3	False	False	False		0.902129	0.8356332432347312	0.507	3.0
SETD2	chr3	47121795	SNP	SILENT	C	T	0.219	25	7	0/1		c.2841G>A	p.E947E	SET domain containing 2	SET domain containing Lysine methyltransferases	ENST00000409792.3	3.0	-	Q9BYW2	False				0.4089775561097257	E	Rec	False		False			False	False	False					7.3	False	False	False		0.193911	0.6962324591233131		0.0
SETD2	chr3	47122856	SNP	MISSENSE	A	C	0.219	25	7	0/1		c.1780T>G	p.C594G	SET domain containing 2	SET domain containing Lysine methyltransferases	ENST00000409792.3	3.0	-	Q9BYW2	False				0.3291770573566084	E	Rec	False		False			False	False	False					7.3	False	False	False		0.627079		0.362	4.0
SETD5	chr3	9464474	SNP	MISSENSE	G	C	0.384	24	14	0/1		c.2526G>C	p.Q842H	SET domain containing 5	SET domain containing	ENST00000402198.7	18.0	+	Q9C0A6	False				0.456359102244389			False		False			False	False	False					7.3	False	False	False		0.916875		0.391	3.0
SH2B2	chr7	102314385	SNP	MISSENSE	G	C	0.444	25	19	0/1		c.1102G>C	p.A368P	SH2B adaptor protein 2	Pleckstrin homology domain containing SH2 domain containing	ENST00000536178.3	5.0	+	O14492	False	rs1801728		as_specific	0.6209476309226932			False		False			False	False	False					7.3	False	False	False			0.5784732955903313
SIRPA	chr20	1915150	DNP	MISSENSE	TG	CA	0.271	7	2	0|1	1915148.0	c.131_132TG>CA	p.L44S	signal regulatory protein alpha	C1-set domain containing CD molecules Signal regulatory proteins V-set domain containing Ig-like cell adhesion molecule family	ENST00000358771.4	2.0	+	P78324	False				0.5024875621890548			False		False			False	False	False					7.3	False	False	False
SLC12A5	chr20	46022943	INS	IN_FRAME_INS	G	GGGAGGA	0.831	0	3	0/1		c.222_223insGGAGGA	p.74_75insGG	solute carrier family 12 member 5	Solute carriers	ENST00000626701.1	2.0	+	Q9H2X9	True	rs1431329467		as_specific	0.625			False		False			False	False	False					7.3	False	False	False
SLC22A18	chr11	2918028	SNP	SILENT	C	A	0.975	0	40	1|1		c.696C>A	p.A232A	solute carrier family 22 member 18	Solute carriers	ENST00000380574.5	7.0	+	Q96BI1	False	rs776047564		as_specific	0.6683291770573566			False		False			False	False	False					7.3	False	False	False		0.154166	0.931564210842273		0.0
SLC25A5	chrX	119470436	DNP	MISSENSE	CT	GG	0.396	29	19	0|1	119470436.0	c.662_663CT>GG	p.T221R	solute carrier family 25 member 5	Solute carriers	ENST00000317881.9	3.0	+	P05141	False				0.4626865671641791			False		False			False	False	False					7.3	False	False	False
SLF2	chr10	100913201	SNP	MISSENSE	A	G	0.974	0	37	1|1		c.91A>G	p.S31G	SMC5-SMC6 complex localization factor 2		ENST00000238961.9	1.0	+	Q8IX21	False	rs758003475		as_specific	0.6907730673316709			False		False			False	False	False					4.01	False	False	False		0.741067	0.5911016199539474	0.126	3.0
SMARCA2	chr9	2104018	SNP	SILENT	G	A	0.558	18	24	0/1		c.3141G>A	p.R1047R	SWI/SNF related, matrix associated, actin dependent regulator of chromatin, subfamily a, member 2	Bromodomain containing	ENST00000382203.5	23.0	+	P51531	False				0.3865336658354115			False		False			False	False	False					7.3	False	False	False		0.257299	0.6431947647962433		0.0
SOX9-AS1	chr17	72172714	SNP	SPLICE_SITE	G	C	0.983	0	59	1|1		c.e2+1C>G		SOX9 antisense RNA 1		ENST00000628742.2		-		False	rs748491612		as_specific	0.4538653366583541			False		False			False	False	False					7.3	False	False	False		0.618147			0.155385998694222
SPDYE1	chr7	44007329	SNP	SILENT	C	T	0.192	45	10	0/1		c.694C>T	p.L232L	speedy/RINGO cell cycle regulator family member E1	Speedy/RINGO cell cycle regulator family	ENST00000258704.3	5.0	+	Q8NFV5	False				0.571072319201995			False		False			False	False	False					7.3	False	False	False		0.39487	0.3808111780409944		0.0
SPEF2	chr5	35779299	DEL	FRAME_SHIFT_DEL	AACAGCTTG	A	0.343	23	11	0/1		c.4386_4393delACAGCTTG	p.L1464fs	sperm flagellar 2		ENST00000440995.6	30.0	+	Q9C093	False	rs757266224		as_specific	0.3602941176470588			True		False		gene_function_loss;	False	False	False					7.3	False	True	False
SPTBN5	chr15	41866182	SNP	SILENT	G	A	0.289	36	14	0/1		c.6678C>T	p.V2226V	spectrin beta, non-erythrocytic 5	Spectrins	ENST00000320955.8	38.0	-	Q9NRC6	False	rs1440194751		as_specific	0.6384039900249376			False		False			False	False	False					7.3	False	False	False		0.268164	0.7741905272702688		0.0
SULT4A1	chr22	43826082	SNP	SILENT	G	A	0.966	0	30	1|1		c.774C>T	p.T258T	sulfotransferase family 4A member 1	Sulfotransferases, cytosolic	ENST00000330884.9	7.0	-	Q9BR01	False	rs147048849		as_specific	0.4763092269326683			False		False			False	False	False					3.71	False	False	False		0.146702	0.8100690954003431		0.0
SUPV3L1	chr10	69191727	SNP	MISSENSE	G	T	0.363	23	12	0/1		c.814G>T	p.V272F	Suv3 like RNA helicase	RNA helicases	ENST00000359655.9	6.0	+	Q8IYB8	False				0.4014962593516209			False		False			False	False	False					7.3	False	False	False		0.794202	0.8868611423456741	0.241	4.0
SYNE1	chr6	152326344	SNP	MISSENSE	C	T	0.972	0	33	1|1		c.15245G>A	p.S5082N	spectrin repeat containing nuclear envelope protein 1	Spectrin repeat containing nuclear envelope family	ENST00000367255.10	79.0	-	Q8NF91	False	rs760935405		as_specific	0.456359102244389			False		False			False	False	False					4.61	False	False	False		0.786956	0.6440820368126072	0.057	4.0
TAS2R31	chr12	11030515	DNP	MISSENSE	AT	GC	0.19	22	3	0|1	11030508.0	c.820_821AT>GC	p.I274A	taste 2 receptor member 31	Taste 2 receptors	ENST00000390675.2	1.0	-	P59538	False				0.4054726368159204			False		False			False	False	False					7.3	False	False	False
TAS2R31	chr12	11031237	DNP	MISSENSE	AA	GG	0.165	24	4	0|1	11031228.0	c.98_99TT>CC	p.I33T	taste 2 receptor member 31	Taste 2 receptors	ENST00000390675.2	1.0	-	P59538	False				0.4104477611940298			False		False			False	False	False					7.3	False	False	False
TAS2R45	chr12	11091497	DNP	MISSENSE	TG	CA	0.275	29	11	0|1	11091492.0	c.732_733CA>TG	p.I245V	taste 2 receptor member 45	Taste 2 receptors	ENST00000531678.1	1.0	-	P59539	False				0.3980099502487562			False		False			False	False	False					7.3	False	False	False
TAS2R45	chr12	11091770	DNP	MISSENSE	GC	AT	0.262	31	10	0|1	11091770.0	c.459_460GC>AT	p.R154W	taste 2 receptor member 45	Taste 2 receptors	ENST00000531678.1	1.0	-	P59539	False				0.3830845771144278			False		False			False	False	False					7.3	False	False	False
TAS2R46	chr12	11061562	DNP	MISSENSE	TG	CA	0.151	26	4	0|1	11061534.0	c.732_733CA>TG	p.I245V	taste 2 receptor member 46	Taste 2 receptors	ENST00000533467.1	1.0	-	P59540	False				0.4203980099502487			False		False			False	False	False					7.3	False	False	False
TBC1D2	chr9	98201567	SNP	MISSENSE	A	G	0.972	0	36	1|1		c.2369T>C	p.F790S	TBC1 domain family member 2		ENST00000375066.6	11.0	-	Q9BYX2	False	rs768618403		as_specific	0.6134663341645885			False		False			False	False	False					7.3	False	False	False		0.875203	0.2870987603906452	0.442	3.0
TBX18	chr6	84688645	SNP	MISSENSE	G	C	0.979	0	46	1|1		c.648C>G	p.D216E	T-box 18	T-boxes	ENST00000606784.5	8.0	-	O95935	False	rs752103992		as_specific	0.4239401496259352			False		False			False	False	False					7.3	False	False	False		0.381312	0.8355031559800068	0.117	3.0
TDRD12	chr19	32777192	SNP	MISSENSE	G	A	0.204	35	8	0/1		c.1084G>A	p.E362K	tudor domain containing 12	Tudor domain containing	ENST00000647536.1	11.0	+	Q587J7	False				0.3441396508728179			False		False			False	False	False					7.3	False	False	False		0.67307		0.049	2.0
TFAP2C	chr20	56637811	SNP	MISSENSE	C	T	0.195	32	7	0/1		c.1151C>T	p.T384M	transcription factor AP-2 gamma		ENST00000201031.3	7.0	+	Q92754	False	rs771818189		as_specific	0.516209476309227			False		False			False	False	False					7.3	False	False	False		0.394208		0.37	4.0
THAP4	chr2	241606394	SNP	SILENT	C	T	0.291	18	6	0/1		c.84G>A	p.G28G	THAP domain containing 4	THAP domain containing	ENST00000402545.5	2.0	-	Q8WY91	False	rs764281800		as_specific	0.5586034912718204			False		False			False	False	False					7.3	False	False	False		0.276908			0.0
TIMELESS	chr12	56433816	SNP	MISSENSE	T	G	0.218	20	5	0|1	56433816.0	c.208A>C	p.T70P	timeless circadian regulator		ENST00000553532.6	3.0	-	Q9UNS1	False	rs764978099		as_specific	0.5037406483790524			False		False			False	False	False					7.3	False	False	False		0.829175	0.808154442795289	0.271	4.0
TLR2	chr4	153704642	SNP	MISSENSE	C	T	0.5	14	13	0/1		c.1735C>T	p.R579C	toll like receptor 2	CD molecules Toll like receptors	ENST00000260010.6	1.0	+	O60603	False	rs751131041		as_specific	0.5187032418952618			False		False			False	False	False					7.3	False	False	False		0.220281		0.13	4.0
TMEM237	chr2	201627355	SNP	MISSENSE	G	A	0.722	9	28	0/1		c.1003C>T	p.L335F	transmembrane protein 237		ENST00000409883.7	11.0	-	Q96Q45	False	rs750583431		as_specific	0.2942643391521197			False		False			False	False	False					7.3	False	False	False		0.825041	0.4017886445421055	0.199	2.0
TOM1L2	chr17	17884689	SNP	MISSENSE	A	G	0.965	1	58	1|1		c.446T>C	p.V149A	target of myb1 like 2 membrane trafficking protein		ENST00000535933.5	5.0	-	Q6ZVM7	False	rs143220830		as_specific	0.5062344139650873			False		False			False	False	False					3.16	False	False	False		0.847333	0.5534863722592919	0.177	4.0
TOX2	chr20	44006680	SNP	MISSENSE	C	T	0.496	14	14	0/1		c.173C>T	p.T58I	TOX high mobility group box family member 2		ENST00000372999.5	4.0	+	Q96NM4	False	rs1223426354		as_specific	0.5785536159600998			False		False			False	False	False					7.3	False	False	False		0.481521		0.09	3.0
TP53	chr17	7673802	SNP	MISSENSE	C	T	0.981	0	51	1|1		c.818G>A	p.R273H	tumor protein p53		ENST00000269305.8	8.0	-	P04637	False	rs28934576		as_specific	0.5361596009975063	"L, E, M, O"	Rec	False	NTRK1	True	p.R273H(710) p.R273L(151) p.0(9) p.R273C(653) p.R273S(14) p.E271_R273delEVR(1) p.R273P(36) p.R273G(14) p.R273fs*71(1) p.E258fs*71(1) p.S269fs*21(1) p.F270_D281del12(1) p.V272_K292del21(1) p.R273fs*33(2) p.R273_C275delRVC(1) p.R267fs*65(1) p.R273R(1) p.F270fs*72(1) p.L265_K305del41(1) p.R273*(1) p.R273fs*72(3)	cancer;gene_function_loss;dna_repair;structural_relation;	False	True	True	ENST00000359597;ENST00000504290;ENST00000510385;ENST00000504937;ENST00000619186;ENST00000618944;ENST00000610623;ENST00000610292;ENST00000269305;ENST00000620739;ENST00000617185;ENST00000455263;ENST00000420246;ENST00000622645;ENST00000610538;ENST00000445888;ENST00000619485;ENST00000615910;ENST00000509690;	122.0	While loss-of-function events in TP53 are very common in cancer, the R273 variants seem not only to result in loss of tumor-suppression, but also act as a gain-of-function mutation that can promote tumorigenesis in mouse models. This mutant is also more responsive to treatment with doxorubicin than its wild-type counterparts. While the prognostic impact of individual TP53 mutations is influenced …	41.0	7.3	False	True	True	CpG:69	0.876232		0.868	3.0
TRANK1	chr3	36856889	SNP	MISSENSE	C	T	0.323	14	6	0/1		c.2833G>A	p.V945I	tetratricopeptide repeat and ankyrin repeat containing 1	Ankyrin repeat domain containing Tetratricopeptide repeat domain containing	ENST00000645898.1	13.0	-	O15050	False	rs368536894		as_specific	0.516209476309227			False		False			False	False	False					7.3	False	False	False		0.476702	0.651269738574223	0.053	2.0
TTC25	chr17	41949283	SNP	MISSENSE	T	A	0.985	0	72	1|1		c.1276T>A	p.C426S	tetratricopeptide repeat domain 25	Tetratricopeptide repeat domain containing	ENST00000377540.6	9.0	+	Q96NG3	False	rs36134015		as_specific	0.5610972568578554			False		False			False	False	False					7.3	False	False	False			0.7752425019512674
TTC8	chr14	88841140	SNP	MISSENSE	G	A	0.968	0	29	1|1		c.403G>A	p.A135T	tetratricopeptide repeat domain 8	Bardet-Biedl syndrome associated Tetratricopeptide repeat domain containing BBSome	ENST00000622513.4	4.0	+	Q8TAM2	False	rs540856754		as_specific	0.4114713216957606			False		False			False	False	False					4.13	False	False	False		0.888147	0.686708682283329	0.46	3.0
TTYH2	chr17	74249377	SNP	MISSENSE	G	T	0.162	38	6	0/1		c.908G>T	p.S303I	tweety family member 2		ENST00000269346.9	8.0	+	Q9BSA4	False				0.5885286783042394			False		False			False	False	False					7.3	False	False	False		0.584881	0.7168845392813527	0.098	2.0
UBASH3B	chr11	122809873	SNP	MISSENSE	T	G	0.929	1	26	1|1		c.1937T>G	p.L646W	ubiquitin associated and SH3 domain containing B	Protein phosphatases	ENST00000284273.6	14.0	+	Q8TF42	False				0.3940149625935162			False		False			False	False	False					7.3	False	False	False		0.644262	0.5922596486131047	0.412	3.0
UBC	chr12	124911717	SNP	SILENT	G	A	0.217	17	4	0/1		c.915C>T	p.V305V	ubiquitin C		ENST00000538617.5	4.0	-	P0CG48	False				0.4463840399002494			False		False			False	False	False					7.3	False	False	False		0.229709	0.6243812414966297		0.0
UGT3A2	chr5	36035873	DEL	FRAME_SHIFT_DEL	CCT	C	0.31	20	8	0/1		c.1293_1294delAG	p.G433fs	UDP glycosyltransferase family 3 member A2	UDP glucuronosyltransferases	ENST00000513300.5	6.0	-	Q3SY77	False	rs778271529		as_specific	0.572139303482587			True		False		gene_function_loss;	False	False	False					7.3	False	True	False
UNC80	chr2	209813727	SNP	MISSENSE	G	A	0.454	24	19	0/1		c.1086G>A	p.M362I	unc-80 homolog, NALCN channel complex subunit		ENST00000272845.10	8.0	+	Q8N2C7	False				0.4937655860349127			False		False			False	False	False					7.3	False	False	False		0.504136	0.5733103305379408	0.08	3.0
USP43	chr17	9645930	SNP	MISSENSE	G	T	0.272	32	11	0/1		c.298G>T	p.A100S	ubiquitin specific peptidase 43	Ubiquitin specific peptidases	ENST00000285199.12	1.0	+	Q70EL4	False	rs1418556683		as_specific	0.7481296758104738			False		False			False	False	False					7.3	False	False	False		0.367824	0.7472325111288415	0.094	2.0
VEPH1	chr3	157381326	SNP	MISSENSE	C	T	0.282	28	10	0/1		c.957G>A	p.M319I	ventricular zone expressed PH domain containing 1	Pleckstrin homology domain containing	ENST00000362010.7	7.0	-	Q14D04	False				0.4987531172069825			False		False			False	False	False					7.3	False	False	False		0.905181		0.068	3.0
VPS13B	chr8	99511235	SNP	SILENT	A	G	0.483	14	14	0/1		c.4431A>G	p.L1477L	vacuolar protein sorting 13 homolog B		ENST00000358544.6	29.0	+	Q7Z7G8	False				0.3541147132169576			False		False			False	False	False					7.3	False	False	False		0.106486	0.8419774633726934		0.0
WAS	chrX	48685786	SNP	MISSENSE	G	A	0.964	0	25	1|1		c.413G>A	p.R138Q	Wiskott-Aldrich syndrome	Wiskott-Aldrich Syndrome protein family	ENST00000376701.5	4.0	+	P42768	False	rs139265251		as_specific	0.5885286783042394	L	X-linked recessive	False		False			False	False	False					3.21	False	False	False			0.92635974903951	0.364	2.0
WDR36	chr5	111100646	DNP	MISSENSE	AT	CC	0.448	21	12	0/1		c.467_468AT>CC	p.H156P	WD repeat domain 36	UTPb subcomplex WD repeat domain containing	ENST00000513710.3	5.0	+	Q8NI36	False				0.2835820895522388			False		False			False	False	False					7.3	False	False	False
WNT1	chr12	48979699	SNP	SILENT	C	G	0.237	17	4	0/1		c.336C>G	p.L112L	Wnt family member 1	Wnt family Endogenous ligands	ENST00000293549.4	2.0	+	P04628	False	rs1196449312		as_specific	0.6384039900249376			False		False			False	False	False					4.61	False	False	False		0.226778	0.5588283916533563		0.0
WNT11	chr11	76187188	SNP	SILENT	G	A	0.967	0	28	1|1		c.942C>T	p.C314C	Wnt family member 11	Wnt family	ENST00000322563.8	5.0	-	O96014	False	rs117132069		as_specific	0.6134663341645885			False		False			False	False	False					3.29	False	False	False		0.189641	0.5622195689952344		0.0
WNT5A	chr3	55474513	SNP	MISSENSE	G	A	0.217	17	4	0/1		c.508C>T	p.P170S	Wnt family member 5A	Wnt family Endogenous ligands	ENST00000474267.5	5.0	-	P41221	False				0.7107231920199502			False		False			False	False	False					7.3	False	False	False		0.725349	0.6973390622118304	0.547	2.0
WWP1	chr8	86427728	SNP	NONSENSE	G	T	0.421	21	15	0/1		c.1243G>T	p.E415*	WW domain containing E3 ubiquitin protein ligase 1	C2 and WW domain containing	ENST00000517970.6	11.0	+	Q9H0M0	False	rs749327525		as_specific	0.3441396508728179			True		False		gene_function_loss;	False	False	False					7.3	False	True	False		0.993077	0.5730014077790384		5.0
XXYLT1	chr3	195069838	SNP	SILENT	G	A	0.3	30	12	0/1		c.1059C>T	p.N353N	xyloside xylosyltransferase 1	Glycosyltransferase family 8	ENST00000310380.11	4.0	-	Q8NBI6	False	rs372690737		as_specific	0.6359102244389028			False		False			False	False	False					7.3	False	False	False		0.142995	0.0999174755851256		0.0
ZKSCAN7	chr3	44570801	INS	IN_FRAME_INS	A	ATTAGGAGTTTTGAAGCAC	0.164	36	6	0|1	44570801.0	c.1691_1692insTTAGGAGTTTTGAAGCAC	p.K564N*EF*ST	zinc finger with KRAB and SCAN domains 7	SCAN domain containing Zinc fingers C2H2-type	ENST00000273320.7	6.0	+	Q9P0L1	False				0.44			False		False			False	False	False					7.3	False	False	False
ZKSCAN7	chr3	44570803	INS	FRAME_SHIFT_INS	T	TTTTACAGGAGAAATCTAGCAAAGTCAAGTGACCTGTAA	0.163	37	6	0|1	44570801.0	c.1693_1694insTTTACAGGAGAAATCTAGCAAAGTCAAGTGACCTGTAA	p.C565fs	zinc finger with KRAB and SCAN domains 7	SCAN domain containing Zinc fingers C2H2-type	ENST00000273320.7	6.0	+	Q9P0L1	False				0.4425			True		False		gene_function_loss;	False	False	False					7.3	False	True	False
ZNF280A	chr22	22514268	DEL	FRAME_SHIFT_DEL	TG	T	0.967	0	28	1|1		c.1362delC	p.K455fs	zinc finger protein 280A		ENST00000302097.3	2.0	-	P59817	True	rs567384587		as_specific	0.42643391521197			True		False		gene_function_loss;	False	False	False					3.15	False	True	False
ZNF318	chr6	43338576	SNP	MISSENSE	C	A	0.472	18	16	0/1		c.5422G>T	p.D1808Y	zinc finger protein 318	Zinc fingers C2H2-type	ENST00000361428.3	10.0	-	Q5VUA4	False				0.4064837905236907			False		False			False	False	False					7.3	False	False	False		0.297918	0.5397756134502986	0.163	3.0
ZNF43	chr19	21808272	SNP	MISSENSE	T	C	0.419	25	17	0/1		c.1747A>G	p.T583A	zinc finger protein 43	Zinc fingers C2H2-type	ENST00000595461.5	7.0	-	P17038	False				0.3591022443890274			False		False			False	False	False					7.3	False	False	False		0.448508		0.031	2.0
ZNF483	chr9	111542631	SNP	MISSENSE	C	T	0.295	31	13	0/1		c.1696C>T	p.L566F	zinc finger protein 483	SCAN domain containing Zinc fingers C2H2-type	ENST00000309235.6	6.0	+	Q8TF39	False				0.3890274314214463			False		False			False	False	False					7.3	False	False	False		0.240405	0.8469234840793266	0.24	3.0
ZNF66	chr19	20799078	SNP	SILENT	T	C	0.547	4	5	0/1		c.304T>C	p.L102L	zinc finger protein 66		ENST00000594534.5	4.0	+	Q6ZN08	False	rs111257540		as_specific	0.3790523690773067			False		False			False	False	False					7.3	False	False	False		0.355109	0.5476277696815606		0.0
ZNF699	chr19	9295489	DEL	IN_FRAME_DEL	TAGTGTGAGTTTTCACATGCCTTCGAAAGTAGGCAGGACAAACAAAGGCTTTCCCACATTCCTTACATTCATAGGGTTTCTCTCC	T	0.238	42	10	0/1		c.1831_1914delGGAGAGAAACCCTATGAATGTAAGGAATGTGGGAAAGCCTTTGTTTGTCCTGCCTACTTTCGAAGGCATGTGAAAACTCACACT	p.GEKPYECKECGKAFVCPAYFRRHVKTHT611del	zinc finger protein 699	Zinc fingers C2H2-type	ENST00000591998.6	6.0	-	Q32M78	False				0.4173553719008264			False		False	p.Y629Y(1)		False	False	False					7.3	False	False	False
ZNF836	chr19	52155320	DEL	FRAME_SHIFT_DEL	CG	C	0.333	30	15	0/1		c.2362delC	p.R788fs	zinc finger protein 836	Zinc fingers C2H2-type	ENST00000597252.5	5.0	-	Q6ZNA1	False				0.4089775561097257			True		False		gene_function_loss;	False	False	False					7.3	False	True	False
[truncated: 4 more columns]

## Sheet: U251MG_gene_fusions
26 fusions concerning 41 genes
Fusion name	Left gene	Right gene	Splice type	Annotations
BCAS4--VIM-AS1	BCAS4	VIM-AS1	INCL_NON_REF_SPLICE	CCLE_StarF2019; INTERCHROMOSOMAL[chr20--chr10]
BEST1--VIM-AS1	BEST1	VIM-AS1	INCL_NON_REF_SPLICE	CCLE_StarF2019; INTERCHROMOSOMAL[chr11--chr10]
CAPS--MT-ND4L	CAPS	MT-ND4L	INCL_NON_REF_SPLICE	INTERCHROMOSOMAL[chr19--chrM]
CENPU--ENPP6	CENPU	ENPP6	ONLY_REF_SPLICE	CCLE_StarF2019; INTRACHROMOSOMAL[chr4:0.47Mb]
CLMAT3--FTL	CLMAT3	FTL	INCL_NON_REF_SPLICE	CCLE_StarF2019; INTERCHROMOSOMAL[chr5--chr19]
CNPY3--SPACA1	CNPY3	SPACA1	ONLY_REF_SPLICE	INTRACHROMOSOMAL[chr6:45.11Mb]
DHX38--AMPD1	DHX38	AMPD1	ONLY_REF_SPLICE	CCLE_StarF2019; INTERCHROMOSOMAL[chr16--chr1]
EEF2--MT2A	EEF2	MT2A	INCL_NON_REF_SPLICE	CCLE_StarF2019; INTERCHROMOSOMAL[chr19--chr16]
FTH1--ACTB	FTH1	ACTB	INCL_NON_REF_SPLICE	CCLE_StarF2019; INTERCHROMOSOMAL[chr11--chr7]
FTH1--FTL	FTH1	FTL	ONLY_REF_SPLICE	CCLE_StarF2019; TCGA_StarF2019; INTERCHROMOSOMAL[chr11--chr19]
FTL--RPL39P3	FTL	RPL39P3	INCL_NON_REF_SPLICE	INTERCHROMOSOMAL[chr19--chr6]
GOT2--GOT2P1	GOT2	GOT2P1	INCL_NON_REF_SPLICE	TCGA_StarF2019; INTERCHROMOSOMAL[chr16--chr1]
IGFBP7--MT-ND4L	IGFBP7	MT-ND4L	INCL_NON_REF_SPLICE	INTERCHROMOSOMAL[chr4--chrM]
MICALL2--MAD1L1	MICALL2	MAD1L1	ONLY_REF_SPLICE	CCLE_StarF2019; INTRACHROMOSOMAL[chr7:0.36Mb]
PSAP--PKM	PSAP	PKM	INCL_NON_REF_SPLICE	INTERCHROMOSOMAL[chr10--chr15]
PSD3--RBPMS	PSD3	RBPMS	ONLY_REF_SPLICE	CCLE_StarF2019; INTRACHROMOSOMAL[chr8:11.30Mb]
RPS6KB1--VMP1	RPS6KB1	VMP1	ONLY_REF_SPLICE	YOSHIHARA_TCGA; TumorFusionsNAR2018; TCGA_StarF2019; ChimerSeq; Klijn_CellLines; CCLE_StarF2019; INTRACHROMOSOMAL[chr17:0.05Mb]; LOCAL_REARRANGEMENT:+:[50791]
SERF2--RPL10P16	SERF2	RPL10P16	INCL_NON_REF_SPLICE	CCLE_StarF2019; INTERCHROMOSOMAL[chr15--chr19]
SIAH1--RNU6-908P	SIAH1	RNU6-908P	INCL_NON_REF_SPLICE	INTERCHROMOSOMAL[chr16--chr10]
SLC1A5--MT-ND4L	SLC1A5	MT-ND4L	INCL_NON_REF_SPLICE	INTERCHROMOSOMAL[chr19--chrM]
TUBA1A--CTSD	TUBA1A	CTSD	INCL_NON_REF_SPLICE	CCLE_StarF2019; INTERCHROMOSOMAL[chr12--chr11]
VIM--FTH1	VIM	FTH1	INCL_NON_REF_SPLICE	CCLE_StarF2019; INTERCHROMOSOMAL[chr10--chr11]
VIM--IGFBP7	VIM	IGFBP7	INCL_NON_REF_SPLICE	INTERCHROMOSOMAL[chr10--chr4]
VIM--TMSB4X	VIM	TMSB4X	INCL_NON_REF_SPLICE	CCLE_StarF2019; INTERCHROMOSOMAL[chr10--chrX]
YBX1P2--RPL39P3	YBX1P2	RPL39P3	INCL_NON_REF_SPLICE	INTERCHROMOSOMAL[chr7--chr6]
ZKSCAN7--KIF15	ZKSCAN7	KIF15	ONLY_REF_SPLICE	INTRACHROMOSOMAL[chr3:0.17Mb]

## Sheet: DBTRG-05MG_mutations
649 alterations in 609 genes
Gene	Chromosome	Position	Variant Type	Variant Info	Ref Allele	Alt Allele	Allele Fraction	Ref Count	Alt Count	GT	Phasing Set	DNA Change	Protein Change	HGNC Name	HGNC Family	Transcript	Transcript Exon	Transcript Strand	Uniprot ID	Short Tandem Repeat	dbSNP ID	dbSNP Filter	Issues	GC Content	Lineage Association	Cancer Molecular Genetics	CCLE Deleterious	Structural Relation	COSMIC Hotspot	COSMIC Overlapping Mutations	Associated With	LOF	Driver	Likely Driver	Transcript Likely LOF	CIViC ID	CIViC Description	CIViC Score	Population Allele Frequency	Likely GOF	Likely LOF	Hess Driver	Hess Signature	Cscape Score	DANN Score	Revel Score	Funseq2 Score	PharmGKB ID	DIDA ID
C1orf159	chr1	1087152	SNP	SILENT	C	T	0.677	6	13	0/1		c.297G>A	p.G99G	chromosome 1 open reading frame 159		ENST00000421241.6	6.0	-	Q96HA4	False				0.6583541147132169			False		False			False	False	False					7.3	False	False	False		0.192329			0.0
ATAD3B	chr1	1495793	SNP	SILENT	C	T	0.3	35	16	0|1	1495785.0	c.1923C>T	p.C641C	ATPase family, AAA domain containing 3B	AAA ATPases	ENST00000673477.1	16.0	+	Q5T9A4	False	rs146505120		as_specific	0.6807980049875312			False		False			False	False	False					3.65	False	False	False		0.207615	0.6188780156338707		0.0
MEGF6	chr1	3498771	SNP	SILENT	G	A	0.615	4	7	0/1		c.3150C>T	p.N1050N	multiple EGF like domains 6		ENST00000356575.9	25.0	-	O75095	False	rs369211580		as_specific	0.6807980049875312			False		False			False	False	False					3.91	False	False	False		0.150607	0.671427624718564		0.0
CLSTN1	chr1	9735908	SNP	MISSENSE	C	T	0.389	70	45	0/1		c.1681G>A	p.E561K	calsyntenin 1	Cadherin related	ENST00000361311.4	11.0	-	O94985	False	rs201640412		as_specific	0.5336658354114713			False		False			False	False	False					3.91	False	False	False		0.898469	0.3757455896488217	0.139	3.0
CASZ1	chr1	10639249	SNP	MISSENSE	C	T	0.8	0	3	0/1		c.4973G>A	p.G1658E	castor zinc finger 1	Zinc fingers C2H2-type	ENST00000377022.8	21.0	-	Q86V15	False				0.770573566084788			False		False			False	False	False					7.3	False	False	False		0.3111		0.012	2.0
DISP3	chr1	11501957	SNP	MISSENSE	T	A	0.216	42	11	0/1		c.965T>A	p.L322H	dispatched RND transporter family member 3		ENST00000294484.7	2.0	+	Q9P2K9	False				0.6209476309226932			False		False			False	False	False					7.3	False	False	False		0.666571	0.7269312041194588	0.346	2.0
AADACL4	chr1	12666174	SNP	SILENT	T	C	0.477	56	51	0/1		c.663T>C	p.I221I	arylacetamide deacetylase like 4	Arylacetamide deacetylase family	ENST00000376221.1	4.0	+	Q5VUY2	False	rs146186168		as_specific	0.5536159600997507			False		False			False	False	False					7.3	False	False	False		0.110049	0.3339339672928142		0.0
PRAMEF18	chr1	13224919	SNP	MISSENSE	T	A	0.205	412	104	0/1		c.802A>T	p.N268Y	PRAME family member 18	PRAME family	ENST00000624297.2	2.0	-	Q5VWM3	False	rs61780079		as_specific	0.4812967581047381			False		False			False	False	False					7.3	False	False	False		0.62359			0.0
PRAMEF18	chr1	13225068	SNP	MISSENSE	A	G	0.19	681	165	0/1		c.653T>C	p.L218P	PRAME family member 18	PRAME family	ENST00000624297.2	2.0	-	Q5VWM3	False	rs983913117 rs61780078			0.4513715710723192			False		False			False	False	False					7.3	False	False	False		0.620547			0.0
PRAMEF18	chr1	13225208	SNP	SILENT	C	G	0.203	824	210	0/1		c.513G>C	p.V171V	PRAME family member 18	PRAME family	ENST00000624297.2	2.0	-	Q5VWM3	False	rs1320957		as_specific	0.4588528678304239			False		False			False	False	False					7.3	False	False	False		0.195645			0.0
RSC1A1	chr1	15661222	SNP	MISSENSE	G	A	0.507	38	38	0/1		c.1354G>A	p.G452S	regulator of solute carriers 1		ENST00000345034.1	1.0	+	Q92681	False				0.4214463840399002			False		False			False	False	False					7.3	False	False	False		0.192269	0.8470429808579353	0.028	3.0
PADI3	chr1	17276613	SNP	MISSENSE	G	T	0.33	64	31	0/1		c.1402G>T	p.V468L	peptidyl arginine deiminase 3	Peptidyl arginine deiminases	ENST00000375460.3	12.0	+	Q9ULW8	False	rs534887968		as_specific	0.543640897755611			False		False			False	False	False					7.3	False	False	False		0.920764	0.6438996478724824	0.456	3.0
AKR7A3	chr1	19286316	SNP	MISSENSE	G	A	0.346	143	79	0/1		c.271C>T	p.L91F	aldo-keto reductase family 7 member A3	Aldo-keto reductases	ENST00000361640.5	2.0	-	O95154	False				0.5586034912718204			False		False			False	False	False					7.3	False	False	False		0.572449	0.7764857344142101	0.132	1.0
OTUD3	chr1	19890510	SNP	MISSENSE	A	G	0.371	149	88	0/1		c.347A>G	p.D116G	OTU deubiquitinase 3	OTU domain containing	ENST00000375120.4	2.0	+	Q5T2D3	False				0.42643391521197			False		False			False	False	False					7.3	False	False	False		0.927245	0.6904962771749333	0.393	2.0
KIF17	chr1	20690236	SNP	MISSENSE	A	G	0.629	20	34	0/1		c.1333T>C	p.Y445H	kinesin family member 17	Kinesins	ENST00000247986.2	7.0	-	Q9P2E2	False	rs1396024580		as_specific	0.5411471321695761			False		False			False	False	False					7.3	False	False	False		0.563225		0.445	2.0
EXTL1	chr1	26035002	SNP	MISSENSE	C	G	0.53	56	62	0/1		c.1846C>G	p.L616V	exostosin like glycosyltransferase 1	Exostosin glycosyltransferase family	ENST00000374280.4	10.0	+	Q92935	False				0.6034912718204489			False		False			False	False	False					7.3	False	False	False		0.352509	0.5519553786555055	0.199	2.0
GPN2	chr1	26889087	SNP	SILENT	T	G	0.727	32	90	0/1		c.450A>C	p.T150T	GPN-loop GTPase 2	GPN-loop GTPases	ENST00000374135.9	2.0	-	Q9H9Y4	False	rs767953675		as_specific	0.5311720698254364			False		False			False	False	False					4.01	False	False	False		0.194566	0.8524199854569935		0.0
SRSF4	chr1	29148790	SNP	MISSENSE	G	A	0.333	27	13	0/1		c.1105C>T	p.R369C	serine and arginine rich splicing factor 4	Serine and arginine rich splicing factors RNA binding motif containing	ENST00000373795.7	6.0	-	Q08170	False	rs572917224		as_specific	0.6159600997506235			False		False			False	False	False					3.76	False	False	False		0.744757		0.135	3.0
ADGRB2	chr1	31731361	SNP	SILENT	G	A	0.664	5	11	0/1		c.3819C>T	p.R1273R	adhesion G protein-coupled receptor B2	Adhesion G protein-coupled receptors, subfamily B	ENST00000373655.6	29.0	-	O60241	False				0.6309226932668329			False		False			False	False	False					7.3	False	False	False		0.339047			0.0
GJB4	chr1	34761473	SNP	SILENT	C	T	0.715	7	19	0/1		c.219C>T	p.H73H	gap junction protein beta 4	Gap junction proteins	ENST00000339480.3	2.0	+	Q9NTQ9	False	rs143547547		as_specific	0.6159600997506235			False		False			False	False	False					3.03	False	False	False		0.120033	0.4412345239888391		0.0
SH3D21	chr1	36319114	SNP	SILENT	C	G	0.23	21	6	0/1		c.813C>G	p.L271L	SH3 domain containing 21		ENST00000453908.8	11.0	+	A4FU49	False	rs200744125		as_specific	0.5211970074812967			False		False			False	False	False					3.57	False	False	False		0.190888			0.0
ERMAP	chr1	42835094	SNP	MISSENSE	G	A	0.328	47	23	0/1		c.490G>A	p.V164I	erythroblast membrane associated protein (Scianna blood group)	V-set domain containing Butyrophilins Blood group antigens	ENST00000372517.8	5.0	+	Q96PL5	False	rs1431053216		as_specific	0.5386533665835411			False		False			False	False	False					7.3	False	False	False		0.3684	0.7261768067983528	0.014	3.0
SZT2	chr1	43439084	SNP	MISSENSE	C	A	0.678	19	40	0/1		c.6612C>A	p.N2204K	SZT2, KICSTOR complex subunit	KICSTOR complex	ENST00000562955.2	47.0	+	Q5T011	False	rs200484269		as_specific	0.57356608478803			False		False			False	False	False					7.3	False	False	False		0.89089	0.5978392395957545	0.133	2.0
B4GALT2	chr1	43985014	SNP	MISSENSE	A	C	0.188	20	4	0/1		c.699A>C	p.Q233H	beta-1%3B4-galactosyltransferase 2	Beta 4-glycosyltransferases	ENST00000356836.10	4.0	+	O60909	False	rs753390618		as_specific	0.6359102244389028			False		False			False	False	False					3.83	False	False	False		0.72941	0.2920171275199112	0.329	1.0
BEST4	chr1	44785291	SNP	SILENT	G	A	0.731	10	26	0/1		c.729C>T	p.A243A	bestrophin 4	Bestrophins	ENST00000372207.4	6.0	-	Q8NFU0	False	rs200423836		as_specific	0.5860349127182045			False		False			False	False	False					7.3	False	False	False		0.156528	0.5343454440674543		0.0
BEST4	chr1	44786562	SNP	MISSENSE	G	A	0.4	2	2	0/1		c.382C>T	p.L128F	bestrophin 4	Bestrophins	ENST00000372207.4	3.0	-	Q8NFU0	False	rs1322233557		as_specific	0.685785536159601			False		False			False	False	False	ENST00000372207;				7.3	False	False	False		0.545202		0.841	3.0
CYP4X1	chr1	47046565	SNP	MISSENSE	C	T	0.352	46	24	0/1		c.1172C>T	p.P391L	cytochrome P450 family 4 subfamily X member 1	Cytochrome P450 family 4	ENST00000371901.4	9.0	+	Q8N118	False				0.4488778054862843			False		False			False	False	False					7.3	False	False	False		0.808011		0.636	3.0
TMEM59	chr1	54053108	SNP	SILENT	G	T	0.333	25	13	0/1		c.81C>A	p.A27A	transmembrane protein 59		ENST00000234831.10	1.0	-	Q9BXS4	False	rs373822656		as_specific	0.6433915211970075			False		False			False	False	False					7.3	False	False	False		0.127523	0.3827047070623131		0.0
SSBP3	chr1	54239129	SNP	SPLICE_SITE	G	A	0.3	152	67	0/1		c.927C>T	p.N309N	single stranded DNA binding protein 3		ENST00000371320.7	14.0	-	Q9BWW4	False	rs533940033		as_specific	0.3965087281795511			False		False			False	False	False					7.3	False	False	False		0.293338	0.9038827189228844		0.0
IL12RB2	chr1	67380096	SNP	MISSENSE	G	A	0.57	26	35	0/1		c.1828G>A	p.G610R	interleukin 12 receptor subunit beta 2	Fibronectin type III domain containing Interleukin receptors	ENST00000262345.5	13.0	+	Q99665	False	rs150091362		as_specific	0.4039900249376558			False		False			False	False	False					4.31	False	False	False		0.671984	0.9410233049939912	0.34	4.0
ACADM	chr1	75749530	SNP	MISSENSE	A	G	0.258	136	47	0/1		c.919A>G	p.M307V	acyl-CoA dehydrogenase medium chain	Acyl-CoA dehydrogenase family	ENST00000370834.9	10.0	+	P11310	False	rs751163688		as_specific	0.2793017456359102			False		False			False	False	False	ENST00000541113;ENST00000370841;ENST00000370834;ENST00000420607;				7.3	False	False	False		0.899056	0.3816503149673713	0.972	3.0
IFI44	chr1	78655455	SNP	MISSENSE	C	G	0.637	41	74	0/1		c.784C>G	p.L262V	interferon induced protein 44		ENST00000370747.9	5.0	+	Q8TCB0	False				0.3167082294264339			False		False			False	False	False					7.3	False	False	False		0.408506		0.059	3.0
DNTTIP2	chr1	93877819	SNP	MISSENSE	G	A	0.687	54	117	0/1		c.116C>T	p.T39I	deoxynucleotidyltransferase terminal interacting protein 2		ENST00000436063.7	2.0	-	Q5QJE6	False	rs183063787		as_specific	0.4139650872817955			False		False			False	False	False					3.33	False	False	False		0.367903	0.5109534390204054	0.014	3.0
SLC44A3	chr1	94837766	SNP	MISSENSE	C	G	0.311	93	41	0/1		c.469C>G	p.L157V	solute carrier family 44 member 3	Solute carriers	ENST00000529450.5	6.0	+	Q8N4M1	False	rs370657082		as_specific	0.3466334164588528			False		False			False	False	False					7.3	False	False	False		0.386148	0.6152253153839263	0.054	2.0
AMIGO1	chr1	109508508	SNP	SILENT	T	C	0.319	64	30	0/1		c.405A>G	p.V135V	adhesion molecule with Ig like domain 1	V-set domain containing	ENST00000369864.5	2.0	-	Q86WK6	False	rs200038885		as_specific	0.5660847880299252			False		False			False	False	False					3.91	False	False	False		0.079399			0.0
KCNA10	chr1	110517922	SNP	MISSENSE	C	T	0.676	28	60	0/1		c.866G>A	p.R289Q	potassium voltage-gated channel subfamily A member 10	Potassium voltage-gated channels	ENST00000369771.4	1.0	-	Q16322	False	rs571676088		as_specific	0.5361596009975063			False		False			False	False	False	ENST00000369771;				4.31	False	False	False		0.526662	0.6249431941824739	0.923	2.0
BCAS2	chr1	114581565	SNP	SILENT	T	C	0.215	35	10	0/1		c.27A>G	p.G9G	BCAS2, pre-mRNA processing factor	NineTeen complex Spliceosomal C complex	ENST00000369541.4	1.0	-	O75934	False	rs550993373		as_specific	0.5236907730673317			False		False			False	False	False					7.3	False	False	False		0.425033			0.0
IGSF3	chr1	116613787	SNP	SILENT	G	A	0.277	30	10	0/1		c.810C>T	p.A270A	immunoglobulin superfamily member 3	V-set domain containing Immunoglobulin like domain containing	ENST00000318837.6	3.0	-	O75054	False	rs142567436		as_specific	0.5835411471321695			False		False			False	False	False					3.57	False	False	False		0.223023	0.6120175306070929		0.0
ADAMTSL4	chr1	150558482	SNP	MISSENSE	C	T	0.264	24	8	0/1		c.2392C>T	p.R798W	ADAMTS like 4	ADAMTS like	ENST00000369038.6	13.0	+	Q6UY14	False	rs763279620		as_specific	0.6433915211970075			False		False			False	False	False					4.01	False	False	False		0.445378		0.121	3.0
TCHH	chr1	152107557	SNP	MISSENSE	C	T	0.279	83	31	0/1		c.5660G>A	p.R1887H	trichohyalin	S100 fused type protein family EF-hand domain containing	ENST00000368804.5	2.0	-	Q07283	False				0.5635910224438903			False		False			False	False	False					4.61	False	False	False		0.274935	0.5151464524417124	0.073	2.0
FLG2	chr1	152351822	SNP	SILENT	G	A	0.696	104	239	0/1		c.5964C>T	p.S1988S	filaggrin family member 2	S100 fused type protein family EF-hand domain containing	ENST00000388718.5	3.0	-	Q5D862	False	rs371924445		as_specific	0.5361596009975063			False		False			False	False	False					4.61	False	False	False		0.078294			0.0
NPR1	chr1	153687764	SNP	SILENT	G	C	0.357	47	27	0/1		c.2223G>C	p.V741V	natriuretic peptide receptor 1	Guanylate cyclase receptors	ENST00000368680.4	14.0	+	P16066	False	rs200272001		as_specific	0.600997506234414			False		False			False	False	False					4.61	False	False	False		0.173615	0.7513233458720815		0.0
NPR1	chr1	153693382	SNP	MISSENSE	C	T	0.548	29	35	0/1		c.3154C>T	p.L1052F	natriuretic peptide receptor 1	Guanylate cyclase receptors	ENST00000368680.4	22.0	+	P16066	False				0.5785536159600998			False		False			False	False	False					7.3	False	False	False		0.577743	0.5378401476958325	0.57	4.0
ADAR	chr1	154585342	SNP	SILENT	A	G	0.258	63	21	0/1		c.3240T>C	p.V1080V	adenosine deaminase, RNA specific	Adenosine deaminases acting on RNA	ENST00000529168.2	14.0	-	P55265	False				0.4962593516209476			False		False			False	False	False					7.3	False	False	False		0.177603	0.4738438338607109		0.0
PKLR	chr1	155294361	SNP	SILENT	G	A	0.596	18	27	0/1		c.897C>T	p.S299S	pyruvate kinase L/R		ENST00000392414.7	7.0	-	P30613	False	rs1040834188		as_specific	0.5685785536159601			False		False			False	False	False					7.3	False	False	False		0.193243			0.0
BCAN	chr1	156658542	SNP	SPLICE_SITE	G	C	0.629	14	24	0/1		c.e13-1G>C		brevican	Sushi domain containing Hyalectan proteoglycans V-set domain containing C-type lectin domain containing	ENST00000329117.10		+	Q96GW7	False				0.571072319201995			False		False		splicing;	False	False	False					7.3	False	False	False		0.976977	0.0659792633227757		1.07555910807978
SH2D2A	chr1	156815069	SNP	SILENT	G	A	0.238	17	4	0/1		c.276C>T	p.A92A	SH2 domain containing 2A	SH2 domain containing	ENST00000368199.7	3.0	-	Q9NP31	False				0.6184538653366584			False		False		gene_function_loss;	False	False	False					7.3	False	True	False		0.150738	0.9979720562980328		0.0
KLHDC9	chr1	161099605	SNP	MISSENSE	C	G	0.283	231	93	0/1		c.695C>G	p.P232R	kelch domain containing 9		ENST00000368011.9	3.0	+	Q8NEP7	False	rs1379773722		as_specific	0.5062344139650873			False		False			False	False	False					7.3	False	False	False		0.1925	0.8040776107796088	0.161	2.0
ILDR2	chr1	166922597	SNP	MISSENSE	G	A	0.329	163	80	0/1		c.1150C>T	p.H384Y	immunoglobulin like domain containing receptor 2		ENST00000529071.5	7.0	-	Q71H61	False	rs761230911		as_specific	0.5311720698254364			False		False		splicing;	False	False	False					4.61	False	False	False		0.688869	0.798968749977514	0.104	3.0
GORAB	chr1	170532153	SNP	MISSENSE	G	A	0.605	14	22	0/1		c.5G>A	p.S2N	golgin, RAB6 interacting		ENST00000367763.7	1.0	+	Q5T7V8	False				0.571072319201995			False		False			False	False	False					7.3	False	False	False		0.259756	0.8557180657312358	0.07	3.0
CACNA1E	chr1	181726156	SNP	MISSENSE	C	T	0.407	37	23	0/1		c.2234C>T	p.S745L	calcium voltage-gated channel subunit alpha1 E	Calcium voltage-gated channel alpha1 subunits EF-hand domain containing	ENST00000367570.5	18.0	+	Q15878	False	rs776757923		as_specific	0.4887780548628428			False		False			False	False	False					7.3	False	False	False		0.907471		0.34	2.0
CACNA1E	chr1	181798460	SNP	MISSENSE	G	A	0.307	64	29	0/1		c.6439G>A	p.E2147K	calcium voltage-gated channel subunit alpha1 E	Calcium voltage-gated channel alpha1 subunits EF-hand domain containing	ENST00000367570.5	47.0	+	Q15878	False	rs751185780		as_specific	0.6084788029925187			False		False			False	False	False					4.61	False	False	False		0.585091		0.274	2.0
ZNF648	chr1	182057237	SNP	SILENT	G	A	0.5	2	2	0/1		c.774C>T	p.A258A	zinc finger protein 648	Zinc fingers C2H2-type	ENST00000339948.3	2.0	-	Q5T619	False	rs752733290		as_specific	0.7032418952618454			False		False			False	False	False					7.3	False	False	False		0.099209	0.7000647207502969		0.0
SHCBP1L	chr1	182939312	SNP	MISSENSE	G	A	0.339	56	29	0/1		c.940C>T	p.R314C	SHC binding and spindle associated 1 like		ENST00000367547.8	5.0	-	Q9BZQ2	False	rs556978585		as_specific	0.3216957605985037			False		False			False	False	False					4.13	False	False	False		0.682512	0.7783522279697739	0.174	2.0
PRG4	chr1	186306757	SNP	SILENT	T	G	0.664	43	86	0/1		c.759T>G	p.T253T	proteoglycan 4		ENST00000367485.4	5.0	+	Q92954	False	rs140318596		as_specific	0.5187032418952618			False		False			False	False	False					3.38	False	False	False		0.239412	0.4626031394928378		0.0
TMCC2	chr1	205269834	SNP	SILENT	G	T	0.733	69	192	0/1		c.912G>T	p.L304L	transmembrane and coiled-coil domain family 2	Transmembrane and coiled-coil domain containing	ENST00000329800.7	2.0	+	O75069	False				0.6359102244389028			False		False			False	False	False					7.3	False	False	False		0.200874	0.8178694371698403		0.0
PM20D1	chr1	205844142	SNP	MISSENSE	C	T	0.359	92	51	0/1		c.652G>A	p.E218K	peptidase M20 domain containing 1		ENST00000367136.5	5.0	-	Q6GTS8	False	rs144488155		as_specific	0.5211970074812967			False		False			False	False	False					3.65	False	False	False		0.924073	0.7280312870159112	0.501	2.0
SLC26A9	chr1	205915078	SNP	SILENT	A	G	0.428	32	24	0/1		c.2478T>C	p.A826A	solute carrier family 26 member 9	Solute carriers	ENST00000340781.8	21.0	-	Q7LBE3	False	rs1169547841		as_specific	0.5860349127182045			False		False			False	False	False					7.3	False	False	False		0.336628	0.709149178576562		0.0
PACC1	chr1	212385284	SNP	MISSENSE	T	C	0.34	30	15	0/1		c.485A>G	p.N162S			ENST00000261455.8	4.0	-		False	rs147183323		as_specific	0.5561097256857855			False		False			False	False	False					3.83	False	False	False		0.625514	0.7305293094596305	0.053	3.0
RPS6KC1	chr1	213241407	SNP	MISSENSE	G	A	0.607	38	56	0/1		c.1931G>A	p.S644N	ribosomal protein S6 kinase C1		ENST00000366960.8	11.0	+	Q96S38	False	rs1158208292		as_specific	0.4089775561097257			False		False			False	False	False					7.3	False	False	False		0.279435		0.066	3.0
CENPF	chr1	214655303	SNP	MISSENSE	G	A	0.282	90	34	0/1		c.8385G>A	p.M2795I	centromere protein F		ENST00000366955.8	17.0	+	P49454	False	rs753288669		as_specific	0.3341645885286783			False		False			False	False	False					7.3	False	False	False		0.619613	0.695235805203341	0.038	1.0
USH2A	chr1	215728281	SNP	MISSENSE	C	T	0.636	30	53	0/1		c.11815G>A	p.E3939K	usherin	Fibronectin type III domain containing USH2 complex	ENST00000307340.8	61.0	-	O75445	False	rs146264950		as_specific	0.4538653366583541			False		False	p.E3939K(1)		False	False	False					3.61	False	False	False		0.700697	0.6548672621409615	0.15	3.0
AIDA	chr1	222673369	SNP	MISSENSE	T	C	0.342	28	14	0/1		c.650A>G	p.Y217C	axin interactor, dorsalization associated	C2 domain containing	ENST00000340020.11	8.0	-	Q96BJ3	False				0.3815461346633416			False		False			False	False	False	ENST00000340020;				7.3	False	False	False		0.777245	0.1257106939881241	0.92	3.0
DEGS1	chr1	224190236	SNP	MISSENSE	C	T	0.26	79	28	0/1		c.742C>T	p.P248S	delta 4-desaturase, sphingolipid 1	Fatty acid desaturases	ENST00000323699.9	2.0	+	O15121	False	rs538745265		as_specific	0.3890274314214463			False		False			False	False	False					7.3	False	False	False		0.535377	0.8144089708463529	0.158	3.0
OBSCN	chr1	228321827	SNP	MISSENSE	G	A	0.24	58	17	0/1		c.17857G>A	p.E5953K	obscurin, cytoskeletal calmodulin and titin-interacting RhoGEF	Fibronectin type III domain containing Rho guanine nucleotide exchange factors I-set domain containing	ENST00000570156.6	66.0	+	Q5VST9	False	rs923881306		as_specific	0.6134663341645885			False		False			False	False	False					4.61	False	False	False		0.868793	0.7292055771607903	0.263	2.0
ARV1	chr1	230979124	SNP	MISSENSE	A	G	0.187	12	2	0|1	230979121.0	c.19A>G	p.S7G	ARV1 homolog, fatty acid homeostasis modulator		ENST00000366658.6	1.0	+	Q9H2C2	False	rs765794989		as_specific	0.6084788029925187			False		False			False	False	False					7.3	False	False	False		0.687587	0.5256790444798418	0.09	2.0
PCNX2	chr1	233250754	SNP	MISSENSE	C	G	0.185	36	7	0/1		c.2207G>C	p.C736S	pecanex homolog 2		ENST00000258229.14	8.0	-	A6NKB5	False				0.341645885286783			False		False			False	False	False					7.3	False	False	False		0.627	0.3086868653557868	0.06	2.0
LYST	chr1	235806106	SNP	SILENT	T	C	0.4	78	52	0/1		c.3030A>G	p.G1010G	lysosomal trafficking regulator	BEACH domain containing WD repeat domain containing	ENST00000389793.7	6.0	-	Q99698	False	rs751511204		as_specific	0.371571072319202			False		False			False	False	False					3.83	False	False	False		0.14355			0.0
EFCAB2	chr1	244970428	SNP	NONSENSE	G	T	0.5	2	2	0|1	244970428.0	c.10G>T	p.E4*	EF-hand calcium binding domain 2	Dynein regulatory complex Cilia and flagella associated EF-hand domain containing	ENST00000366523.5	2.0	+	Q5VUJ9	False	rs766133148		as_specific	0.7531172069825436			True		False		gene_function_loss;	False	False	False					7.3	False	True	False		0.828869	0.5282910185319101		4.0
EFCAB2	chr1	244970434	SNP	MISSENSE	G	T	0.5	2	2	0|1	244970428.0	c.16G>T	p.D6Y	EF-hand calcium binding domain 2	Dynein regulatory complex Cilia and flagella associated EF-hand domain containing	ENST00000366523.5	2.0	+	Q5VUJ9	False	rs201927564		as_specific	0.7556109725685786			False		False			False	False	False					7.3	False	False	False		0.521505	0.7304450945302815	0.205	3.0
CNST	chr1	246591693	SNP	MISSENSE	A	T	0.53	38	44	0/1		c.131A>T	p.D44V	consortin, connexin sorting protein	Protein phosphatase 1 regulatory subunits	ENST00000366513.9	2.0	+	Q6PJW8	False				0.4538653366583541			False		False			False	False	False					7.3	False	False	False		0.449735	0.6383451471716733	0.045	2.0
ZNF672	chr1	248848617	SNP	MISSENSE	G	T	0.467	7	6	0/1		c.1343G>T	p.G448V	zinc finger protein 672	Zinc fingers C2H2-type	ENST00000306562.8	4.0	+	Q499Z4	False	rs138636050		as_specific	0.6059850374064838			False		False			False	False	False					4.31	False	False	False		0.266833		0.032	2.0
TAF1B	chr2	9854328	SNP	SILENT	C	T	0.565	38	47	0/1		c.306C>T	p.N102N	TATA-box binding protein associated factor, RNA polymerase I subunit B		ENST00000263663.10	5.0	+	Q53T94	False	rs376441869		as_specific	0.3765586034912718			False		False			False	False	False					4.61	False	False	False		0.343716	0.616851311613963		0.0
GREB1	chr2	11632034	SNP	SILENT	C	T	0.225	57	15	0/1		c.4737C>T	p.Y1579Y	growth regulation by estrogen in breast cancer 1		ENST00000381486.7	27.0	+	Q4ZG55	False	rs201715540		as_specific	0.4389027431421446			False		False			False	False	False					3.23	False	False	False		0.179625			0.0
NBAS	chr2	15275680	SNP	MISSENSE	G	A	0.333	57	28	0/1		c.5528C>T	p.P1843L	neuroblastoma amplified sequence		ENST00000281513.10	44.0	-	A2RRP1	False				0.4189526184538653			False		False			False	False	False					7.3	False	False	False		0.501885	0.5202639499501702	0.333	3.0
NBAS	chr2	15276989	SNP	MISSENSE	T	C	0.338	42	20	0/1		c.5251A>G	p.I1751V	neuroblastoma amplified sequence		ENST00000281513.10	43.0	-	A2RRP1	False	rs760807984		as_specific	0.3815461346633416			False		False			False	False	False					4.31	False	False	False		0.306058	0.6857089767796241	0.085	3.0
CIB4	chr2	26583867	SNP	SILENT	C	T	0.683	18	41	0/1		c.360G>A	p.E120E	calcium and integrin binding family member 4	EF-hand domain containing	ENST00000288861.5	5.0	-	A0PJX0	False				0.5960099750623441			False		False			False	False	False					7.3	False	False	False		0.172887	0.437251870310244		0.0
SLC5A6	chr2	27205480	SNP	MISSENSE	T	C	0.202	75	17	0/1		c.604A>G	p.T202A	solute carrier family 5 member 6	Solute carriers	ENST00000310574.8	7.0	-	Q9Y289	False				0.5311720698254364			False		False			False	False	False	ENST00000310574;ENST00000408041;				7.3	False	False	False		0.868567	0.7121136849342798	0.735	3.0
SLC4A1AP	chr2	27664561	SNP	MISSENSE	G	A	0.336	35	16	0/1		c.809G>A	p.R270Q	solute carrier family 4 member 1 adaptor protein		ENST00000326019.10	1.0	+	Q9BWU0	False				0.5112219451371571			False		False			False	False	False					7.3	False	False	False		0.892498	0.6902423651903703	0.674	4.0
VIT	chr2	36767193	SNP	MISSENSE	C	G	0.255	41	13	0/1		c.521C>G	p.T174S	vitrin		ENST00000404084.5	6.0	+	Q6UXI7	False	rs776405103		as_specific	0.4962593516209476			False		False			False	False	False					7.3	False	False	False		0.409611	0.4793931084525225	0.063	2.0
PRKD3	chr2	37274558	SNP	MISSENSE	G	C	0.214	77	20	0/1		c.1514C>G	p.S505C	protein kinase D3	Pleckstrin homology domain containing	ENST00000379066.5	11.0	-	O94806	False				0.3865336658354115			False		False			False	False	False					7.3	False	False	False		0.697505	0.6111055962777222	0.081	3.0
KCNG3	chr2	42492933	SNP	MISSENSE	G	C	0.6	3	6	0/1		c.569C>G	p.A190G	potassium voltage-gated channel modifier subfamily G member 3	Potassium voltage-gated channels	ENST00000306078.2	1.0	-	Q8TAE7	False				0.71571072319202			False		False			False	False	False	ENST00000306078;ENST00000394973;				7.3	False	False	False		0.739705	0.5290345347086238	0.829	2.0
SPTBN1	chr2	54618170	SNP	MISSENSE	T	C	0.258	172	60	0/1		c.740T>C	p.L247P	spectrin beta, non-erythrocytic 1	Pleckstrin homology domain containing Spectrins	ENST00000356805.9	7.0	+	Q01082	False				0.3965087281795511			False		False			False	False	False	ENST00000356805;ENST00000615901;ENST00000389980;ENST00000333896;				7.3	False	False	False		0.977186	0.7732941486289053	0.922	4.0
ATP6V1B1	chr2	70962799	SNP	MISSENSE	C	T	0.652	26	43	0/1		c.808C>T	p.R270C	ATPase H+ transporting V1 subunit B1	V-type ATPases	ENST00000234396.10	9.0	+	P15313	False	rs555708728		as_specific	0.5935162094763092			False		False			False	False	False	ENST00000234396;ENST00000454446;ENST00000412314;				7.3	False	False	False		0.913468		0.88	3.0
ALMS1	chr2	73573200	SNP	SILENT	C	T	0.675	25	54	0/1		c.11323C>T	p.L3775L	ALMS1, centrosome and basal body associated protein		ENST00000613296.5	16.0	+	Q8TCU4	False	rs771595125		as_specific	0.42643391521197			False		False			False	False	False					7.3	False	False	False		0.176449	0.5249259796379687		0.0
DCTN1	chr2	74378219	SNP	SILENT	C	T	0.64	27	50	0/1		c.60G>A	p.A20A	dynactin subunit 1	Dynactin	ENST00000361874.7	2.0	-	Q14203	False	rs150204862		as_specific	0.5037406483790524			False	ALK	False		structural_relation;	False	False	False					3.71	False	False	False		0.327149	0.707137546531968		0.0
TTC31	chr2	74492410	SNP	MISSENSE	C	T	0.432	30	22	0/1		c.1126C>T	p.L376F	tetratricopeptide repeat domain 31	Tetratricopeptide repeat domain containing	ENST00000233623.11	11.0	+	Q49AM3	False				0.5610972568578554			False		False			False	False	False					7.3	False	False	False		0.73695	0.7924821583761904	0.488	3.0
FER1L5	chr2	96702015	SNP	MISSENSE	G	A	0.618	72	116	0/1		c.5131G>A	p.V1711I	fer-1 like family member 5	Ferlin family	ENST00000624922.6	46.0	+	A0AVI2	False	rs762698691		as_specific	0.5461346633416458			False		False			False	False	False					7.3	False	False	False		0.722402	0.404816451788309	0.037	0.778220293335041
FAM178B	chr2	96972021	SNP	SILENT	A	C	0.332	9	4	0/1		c.444T>G	p.G148G	family with sequence similarity 178 member B		ENST00000490605.3	3.0	-	Q8IXR5	False	rs766015443		as_specific	0.6533665835411472			False		False			False	False	False					4.13	False	False	False		0.29491			0.0
ANKRD36	chr2	97187197	SNP	SPLICE_SITE	G	T	0.599	138	201	0/1		c.e31-1G>T		ankyrin repeat domain 36	Ankyrin repeat domain containing	ENST00000652721.1		+	A6QL64	False	rs752686197		as_specific	0.3366583541147132			False		False		splicing;	False	False	False					7.3	False	False	False		0.956681	0.7638629697105023		0.344716134221542
REV1	chr2	99404668	SNP	MISSENSE	A	C	0.586	28	40	0/1		c.2821T>G	p.S941A	REV1, DNA directed polymerase	DNA polymerases	ENST00000258428.8	18.0	-	Q9UBZ9	False				0.4164588528678304			False		False			False	False	False					7.3	False	False	False		0.916602		0.159	3.0
RGPD3	chr2	106424461	SNP	MISSENSE	C	T	0.188	86	19	0/1		c.3506G>A	p.R1169Q	RANBP2-like and GRIP domain containing 3	Tetratricopeptide repeat domain containing	ENST00000409886.4	20.0	-	A6NKT7	False	rs750784264		as_specific	0.428927680798005			False		False			False	False	False					7.3	False	False	False		0.487314	0.7586097568691662	0.147	2.0
SLC5A7	chr2	108001929	SNP	SILENT	T	C	0.655	24	47	0/1		c.630T>C	p.P210P	solute carrier family 5 member 7	Solute carriers	ENST00000264047.3	6.0	+	Q9GZV3	False				0.4164588528678304			False		False			False	False	False					7.3	False	False	False		0.232973	0.3260245139106237		0.0
SULT1C2	chr2	108308360	SNP	MISSENSE	G	A	0.623	43	70	0/1		c.829G>A	p.G277R	sulfotransferase family 1C member 2	Sulfotransferases, cytosolic	ENST00000437390.6	8.0	+	O00338	False	rs990383424		as_specific	0.4638403990024937			False		False			False	False	False					7.3	False	False	False		0.893204	0.4389167961245069	0.36	3.0
MARCO	chr2	118974567	SNP	SPLICE_SITE	T	G	0.175	13	2	0|1	118974567.0	c.e6+2T>G		macrophage receptor with collagenous structure	Scavenger receptors Scavenger receptor cysteine rich domain containing	ENST00000327097.4		+	Q9UEW3	False	rs951211050		as_specific	0.6084788029925187			False		False		splicing;	False	False	False					7.3	False	False	False		0.962036	0.8616358173433118		0.911806669218474
POLR2D	chr2	127852957	SNP	SILENT	G	A	0.621	63	103	0/1		c.222C>T	p.F74F	RNA polymerase II subunit D	RNA polymerase subunits	ENST00000409955.1	2.0	-	O15514	False	rs368863255		as_specific	0.4239401496259352			False		False			False	False	False					4.61	False	False	False		0.463632	0.5168209781546881		0.0
RAB3GAP1	chr2	135132926	SNP	MISSENSE	C	G	0.341	56	27	0/1		c.1268C>G	p.P423R	RAB3 GTPase activating protein catalytic subunit 1		ENST00000264158.13	14.0	+	Q15042	False	rs143010678		as_specific	0.3017456359102244			False		False			False	False	False					4.31	False	False	False		0.483766	0.5029508222997044	0.029	3.0
NEB	chr2	151538241	SNP	MISSENSE	G	A	0.337	125	64	0/1		c.20896C>T	p.R6966C	nebulin		ENST00000603639.5	137.0	-	P20929	False	rs115623365		as_specific	0.3466334164588528			False		False			False	False	False					3.76	False	False	False		0.922425		0.474	2.0
CACNB4	chr2	151860793	SNP	MISSENSE	G	C	0.336	108	55	0/1		c.645C>G	p.D215E	calcium voltage-gated channel auxiliary subunit beta 4	Membrane associated guanylate kinases Calcium voltage-gated channel auxiliary beta subunits	ENST00000397327.7	10.0	-	O00305	False				0.4189526184538653			False		False			False	False	False					7.3	False	False	False		0.857677	0.6107882051237502	0.484	2.0
TANC1	chr2	159224254	SNP	MISSENSE	G	A	0.246	45	15	0/1		c.3701G>A	p.G1234E	tetratricopeptide repeat, ankyrin repeat and coiled-coil containing 1	Ankyrin repeat domain containing Tetratricopeptide repeat domain containing	ENST00000263635.8	23.0	+	Q9C0D5	False				0.5536159600997507			False		False			False	False	False	ENST00000263635;				7.3	False	False	False		0.930688	0.8015075546021794	0.833	3.0
MYO3B	chr2	170387110	SNP	MISSENSE	A	T	0.423	46	32	0/1		c.1379A>T	p.N460I	myosin IIIB	Myosins, class III	ENST00000408978.8	14.0	+	Q8WXR4	False				0.4538653366583541			False		False			False	False	False					7.3	False	False	False		0.748892		0.477	2.0
AGPS	chr2	177461984	SNP	MISSENSE	T	G	0.537	38	43	0/1		c.962T>G	p.M321R	alkylglycerone phosphate synthase		ENST00000264167.10	9.0	+	O00116	False				0.3890274314214463			False		False			False	False	False	ENST00000264167;				7.3	False	False	False		0.866878	0.7181600963389868	0.979	4.0
PDE11A	chr2	177629470	SNP	SILENT	C	T	0.245	105	35	0|1	177629445.0	c.2739G>A	p.L913L	phosphodiesterase 11A	Phosphodiesterases	ENST00000286063.11	20.0	-	Q9HCR9	False				0.4588528678304239			False		False			False	False	False					7.3	False	False	False		0.146209	0.8399649828563582		0.0
TTN	chr2	178565431	SNP	MISSENSE	T	C	0.341	175	90	0/1		c.72997A>G	p.I24333V	titin	Fibronectin type III domain containing I-set domain containing Immunoglobulin like domain containing	ENST00000342992.10	275.0	-	Q8WZ42	False	rs201562505		as_specific	0.3915211970074813			False		False			False	False	False					3.12	False	False	False		0.513469	0.7646327277309644	0.106	3.0
TTN	chr2	178732479	SNP	MISSENSE	C	T	0.354	192	103	0/1		c.12850G>A	p.A4284T	titin	Fibronectin type III domain containing I-set domain containing Immunoglobulin like domain containing	ENST00000342992.10	53.0	-	Q8WZ42	False	rs185753307		as_specific	0.428927680798005			False		False			False	False	False					4.61	False	False	False		0.911675	0.7352524995380874	0.415	3.0
NCKAP1	chr2	183038015	SNP	MISSENSE	T	G	0.597	2	3	0|1	183038015.0	c.85A>C	p.T29P	NCK associated protein 1		ENST00000360982.2	1.0	-	Q9Y2A7	False	rs200148905		as_specific	0.7481296758104738			False		False			False	False	False					7.3	False	False	False		0.946469	0.6299776189921593	0.274	4.0
NABP1	chr2	191685682	SNP	MISSENSE	C	T	0.289	36	14	0/1		c.529C>T	p.P177S	nucleic acid binding protein 1		ENST00000425611.8	6.0	+	Q96AH0	False				0.3591022443890274			False		False			False	False	False					7.3	False	False	False		0.539651	0.3652847019390315	0.161	2.0
C2CD6	chr2	201493978	SNP	MISSENSE	T	C	0.291	178	76	0/1		c.2363A>G	p.Y788C	C2 calcium dependent domain containing 6	C2 domain containing	ENST00000439140.6	15.0	-	Q53TS8	False				0.3067331670822942			False		False			False	False	False					7.3	False	False	False		0.429756	0.9026010575069624	0.04	2.0
ATIC	chr2	215349627	SNP	MISSENSE	A	G	0.692	33	74	0/1		c.1751A>G	p.H584R	5-aminoimidazole-4-carboxamide ribonucleotide formyltransferase/IMP cyclohydrolase	Purinosome	ENST00000236959.14	16.0	+	P31939	False	rs201429123		as_specific	0.4114713216957606	L	Dom	False	ALK	False		structural_relation;	False	False	False					4.31	False	False	False		0.640313	0.4862088838982188	0.673	4.0
FN1	chr2	215425218	SNP	SILENT	G	C	0.616	62	99	0/1		c.912C>G	p.P304P	fibronectin 1	Endogenous ligands Fibronectin type III domain containing	ENST00000357867.8	7.0	-	P02751	False				0.4688279301745636			False	ALK{NM	False		structural_relation;	False	False	False					7.3	False	False	False		0.201589	0.4179655151903902		0.0
IGFBP2	chr2	216633956	SNP	MISSENSE	C	A	0.333	3	2	0/1		c.433C>A	p.Q145K	insulin like growth factor binding protein 2	Insulin like growth factor binding proteins	ENST00000233809.9	1.0	+	P18065	False				0.683291770573566			False		False			False	False	False					7.3	False	False	False		0.77736		0.111	2.0
RETREG2	chr2	219181136	SNP	SILENT	C	T	0.656	34	65	0/1		c.715C>T	p.L239L	reticulophagy regulator family member 2		ENST00000430297.7	6.0	+	Q8NC44	False	rs1295470458		as_specific	0.5286783042394015			False		False			False	False	False					7.3	False	False	False		0.162221	0.240831427013229		0.0
CHRNG	chr2	232542927	SNP	MISSENSE	T	C	0.667	13	28	0/1		c.650T>C	p.L217P	cholinergic receptor nicotinic gamma subunit	Cholinergic receptors nicotinic subunits	ENST00000651502.1	7.0	+	P07510	False	rs762950375		as_specific	0.6184538653366584			False		False			False	False	False					7.3	False	False	False		0.676691	0.7935582091165816	0.531	3.0
TRPM8	chr2	233980256	SNP	SILENT	C	T	0.371	21	12	0/1		c.2424C>T	p.Y808Y	transient receptor potential cation channel subfamily M member 8	Transient receptor potential cation channels	ENST00000324695.9	18.0	+	Q7Z2W7	False				0.3965087281795511			False		False			False	False	False					7.3	False	False	False		0.251699	0.758540700319527		0.0
ANKMY1	chr2	240523887	SNP	SILENT	G	A	0.696	9	22	0/1		c.1377C>T	p.I459I	ankyrin repeat and MYND domain containing 1	Ankyrin repeat domain containing Zinc fingers MYND-type	ENST00000403283.5	6.0	-	Q9P2S6	False	rs139230988		as_specific	0.6084788029925187			False		False			False	False	False					3.33	False	False	False		0.431411			0.0
ANKMY1	chr2	240557318	SNP	SILENT	G	A	0.653	16	32	0/1		c.255C>T	p.A85A	ankyrin repeat and MYND domain containing 1	Ankyrin repeat domain containing Zinc fingers MYND-type	ENST00000403283.5	2.0	-	Q9P2S6	False	rs144867069		as_specific	0.6932668329177057			False		False			False	False	False					3.33	False	False	False		0.315035	0.6624014808113577		0.0
GRM7	chr3	6861414	SNP	MISSENSE	G	A	0.626	6	9	0/1		c.26G>A	p.R9H	glutamate metabotropic receptor 7	Glutamate metabotropic receptors Protein phosphatase 1 regulatory subunits	ENST00000357716.9	1.0	+	Q14831	False	rs1255548681		as_specific	0.71571072319202			False		False			False	False	False					4.61	False	False	False		0.641269		0.194	3.0
CAND2	chr3	12833845	SNP	MISSENSE	C	A	0.67	34	69	0/1		c.3574C>A	p.P1192T	cullin associated and neddylation dissociated 2 (putative)		ENST00000456430.6	15.0	+	O75155	False				0.5486284289276808			False		False			False	False	False					7.3	False	False	False		0.706086		0.306	2.0
NUP210	chr3	13322338	SNP	SPLICE_SITE	G	A	0.613	22	35	0/1		c.4770C>T	p.G1590G	nucleoporin 210	Nucleoporins	ENST00000254508.7	35.0	-	Q8TEM1	False	rs765395956		as_specific	0.57356608478803			False		False			False	False	False					7.3	False	False	False		0.208969	0.5649185557606624		0.0
FBLN2	chr3	13628930	SNP	SILENT	C	T	0.563	18	21	0/1		c.2595C>T	p.S865S	fibulin 2	Fibulins	ENST00000404922.8	12.0	+	P98095	False	rs374811722		as_specific	0.6733167082294265			False		False			False	False	False					4.61	False	False	False		0.164103			0.0
KAT2B	chr3	20040556	SNP	MISSENSE	C	T	0.75	0	2	0/1		c.79C>T	p.P27S	lysine acetyltransferase 2B	Lysine acetyltransferases Bromodomain containing GCN5 related N-acetyltransferases ATAC complex SAGA complex	ENST00000263754.5	1.0	+	Q92831	False				0.7880299251870324			False		False			False	False	False					7.3	False	False	False		0.395055		0.048	3.0
NBEAL2	chr3	46996989	SNP	SILENT	C	T	0.655	23	44	0/1		c.2592C>T	p.P864P	neurobeachin like 2	BEACH domain containing WD repeat domain containing	ENST00000450053.8	18.0	+	Q6ZNJ1	False				0.6034912718204489			False		False			False	False	False					7.3	False	False	False		0.236327	0.7737066923196224		0.0
NBEAL2	chr3	46997569	SNP	MISSENSE	A	T	0.641	25	41	0/1		c.2833A>T	p.M945L	neurobeachin like 2	BEACH domain containing WD repeat domain containing	ENST00000450053.8	20.0	+	Q6ZNJ1	False	rs778704034		as_specific	0.5985037406483791			False		False			False	False	False					7.3	False	False	False		0.616027	0.4882951062530428	0.057	2.0
NBEAL2	chr3	47005794	SNP	MISSENSE	C	T	0.317	41	18	0/1		c.6748C>T	p.P2250S	neurobeachin like 2	BEACH domain containing WD repeat domain containing	ENST00000450053.8	42.0	+	Q6ZNJ1	False				0.6034912718204489			False		False			False	False	False	ENST00000450053;ENST00000423436;				7.3	False	False	False		0.831888	0.6095460981620503	0.952	2.0
UQCRC1	chr3	48604390	SNP	NONSENSE	C	A	0.196	52	11	0/1		c.469G>T	p.E157*	ubiquinol-cytochrome c reductase core protein 1	Mitochondrial complex III: ubiquinol-cytochrome c reductase complex subunits M16 metallopeptidases	ENST00000203407.6	5.0	-	P31930	False				0.5486284289276808			True		False		gene_function_loss;	False	False	False					7.3	False	True	False		0.937746	0.735186350347809		4.0
BSN	chr3	49658026	SNP	MISSENSE	C	T	0.368	47	28	0/1		c.8470C>T	p.P2824S	bassoon presynaptic cytomatrix protein	Zinc fingers	ENST00000296452.5	5.0	+	Q9UPA5	False	rs200377581		as_specific	0.6134663341645885			False		False			False	False	False					7.3	False	False	False		0.638406		0.232	3.0
RASSF1	chr3	50340738	SNP	MISSENSE	C	T	0.428	3	2	0/1		c.68G>A	p.R23H	Ras association domain family member 1	Ras association domain family	ENST00000359365.8	1.0	-	Q9NS23	False	rs112677709		as_specific	0.7406483790523691			False		False			False	False	False					7.3	False	False	False		0.552834	0.6655159177053135	0.241	3.0
RAD54L2	chr3	51657625	SNP	MISSENSE	G	T	0.302	55	23	0/1		c.3272G>T	p.R1091I	RAD54 like 2		ENST00000409535.6	20.0	+	Q9Y4B4	False				0.4688279301745636			False		False			False	False	False					7.3	False	False	False		0.948398		0.528	4.0
IQCF6	chr3	51778787	SNP	NONSENSE	G	A	0.604	15	24	0/1		c.277C>T	p.R93*	IQ motif containing F6		ENST00000667863.2	2.0	-	A8MYZ5	False	rs534977301		as_specific	0.600997506234414			True		False		gene_function_loss;	False	False	False					4.61	False	True	False		0.963508	0.3306047064794865		3.0
POC1A	chr3	52149270	SNP	MISSENSE	G	A	0.575	34	47	0/1		c.395C>T	p.T132I	POC1 centriolar protein A	WD repeat domain containing	ENST00000296484.7	4.0	-	Q8NBT0	False	rs367925607		as_specific	0.5311720698254364			False		False			False	False	False					7.3	False	False	False		0.771762	0.5284832904880805	0.268	3.0
ITIH3	chr3	52799892	SNP	MISSENSE	C	T	0.352	72	38	0/1		c.1046C>T	p.T349M	inter-alpha-trypsin inhibitor heavy chain 3		ENST00000449956.2	9.0	+	Q06033	False	rs377554371		as_specific	0.5561097256857855			False		False			False	False	False					7.3	False	False	False		0.42542		0.299	1.0
CPOX	chr3	98593359	SNP	MISSENSE	C	T	0.75	0	2	0/1		c.146G>A	p.R49Q	coproporphyrinogen oxidase		ENST00000647941.2	1.0	-	P36551	False	rs1370938707		as_specific	0.7581047381546134			False		False			False	False	False					7.3	False	False	False		0.262061	0.3568901197936852	0.096	2.0
SLC41A3	chr3	126022819	SNP	MISSENSE	C	A	0.156	206	37	0/1		c.712G>T	p.A238S	solute carrier family 41 member 3	Solute carriers	ENST00000315891.10	6.0	-	Q96GZ6	False				0.5386533665835411			False		False			False	False	False					7.3	False	False	False		0.942382	0.7729380035166526	0.151	3.0
PLXNA1	chr3	126989558	SNP	MISSENSE	G	A	0.552	57	70	0/1		c.965G>A	p.R322H	plexin A1	Plexins	ENST00000393409.2	1.0	+	Q9UIW2	False	rs146946538		as_specific	0.6234413965087282			False		False			False	False	False					4.61	False	False	False		0.28625	0.594826162854731	0.018	1.0
C3orf56	chr3	127197306	SNP	SILENT	C	T	0.571	43	58	0/1		c.621C>T	p.L207L	chromosome 3 open reading frame 56		ENST00000624688.2	2.0	+	Q8N813	False	rs1300882656		as_specific	0.6234413965087282			False		False			False	False	False					7.3	False	False	False		0.171498	0.8054487983964608		0.0
TOPBP1	chr3	133617197	SNP	MISSENSE	A	T	0.522	100	113	0/1		c.3722T>A	p.L1241H	DNA topoisomerase II binding protein 1	BRCA1 B complex	ENST00000260810.10	22.0	-	Q92547	False	rs1255301656		as_specific	0.399002493765586			False		False		dna_repair;	False	False	False					7.3	False	False	False		0.820319	0.3570112676084986	0.268	2.0
ARMC8	chr3	138289085	SNP	MISSENSE	T	G	0.515	57	64	0/1		c.1859T>G	p.F620C	armadillo repeat containing 8	Armadillo repeat containing CTLH complex	ENST00000469044.6	20.0	+	Q8IUR7	False				0.4438902743142144			False		False			False	False	False					7.3	False	False	False		0.900507	0.7169659019897536	0.409	3.0
GPR149	chr3	154428788	SNP	SILENT	T	A	0.254	43	14	0/1		c.828A>T	p.G276G	G protein-coupled receptor 149	G protein-coupled receptors, Class A orphans	ENST00000389740.3	1.0	-	Q86SP6	False				0.6109725685785536			False		False			False	False	False					7.3	False	False	False		0.185231	0.6892468283294771		0.0
RARRES1	chr3	158713860	SNP	SPLICE_SITE	C	A	0.23	102	29	0/1		c.e2+1G>T		retinoic acid receptor responder 1		ENST00000237696.10		-	P49788	False				0.3790523690773067			False		False		splicing;	False	False	False					7.3	False	False	False		0.978643	0.6949730237437386		0.789699420718226
MECOM	chr3	169116623	SNP	MISSENSE	T	C	0.512	80	85	0/1		c.685A>G	p.T229A	MDS1 and EVI1 complex locus	Lysine methyltransferases PR/SET domain family Zinc fingers C2H2-type	ENST00000464456.5	7.0	-	Q03112, Q13465	False				0.4314214463840399			False		False			False	False	False					7.3	False	False	False		0.660648	0.6691771705481033	0.183	5.0
HTR3E	chr3	184105840	SNP	MISSENSE	G	A	0.463	71	61	0/1		c.841G>A	p.A281T	5-hydroxytryptamine receptor 3E	5-hydroxytryptamine receptors, ionotropic	ENST00000335304.6	6.0	+	A5X5Y0	False				0.5286783042394015			False		False			False	False	False					7.3	False	False	False		0.435357	0.8963678412298671	0.373	2.0
NSD2	chr4	1918516	SNP	MISSENSE	G	A	0.582	22	31	0/1		c.1303G>A	p.V435I	nuclear receptor binding SET domain protein 2	PHD finger proteins SET domain containing Lysine methyltransferases PWWP domain containing	ENST00000382895.7	7.0	+	O96028	False	rs765853067		as_specific	0.4987531172069825			False		False			False	False	False					7.3	False	False	False		0.467962	0.6061186102842911	0.127	3.0
SLIT2	chr4	20595746	SNP	MISSENSE	G	A	0.445	227	178	0/1		c.3232G>A	p.D1078N	slit guidance ligand 2		ENST00000504154.6	31.0	+	O94813	False				0.399002493765586			False		False			False	False	False					7.3	False	False	False		0.859609	0.6805511407472029	0.414	3.0
DHX15	chr4	24540232	SNP	SILENT	A	G	0.43	122	94	0/1		c.1662T>C	p.D554D	DEAH-box helicase 15	Spliceosomal B complex DEAH-box helicases Spliceosomal A complex U11/U12 di-snRNP	ENST00000336812.5	10.0	-	O43143	False	rs200166548		as_specific	0.3840399002493765			False		False			False	False	False					7.3	False	False	False		0.317069	0.7419798244041994		0.0
KCTD8	chr4	44447672	SNP	SILENT	G	C	0.5	19	19	0/1		c.852C>G	p.S284S	potassium channel tetramerization domain containing 8		ENST00000360029.4	1.0	-	Q6ZWB6	False	rs767468874		as_specific	0.655860349127182			False		False			False	False	False					7.3	False	False	False		0.139692	0.5896771587881767		0.0
EXOC1	chr4	55877941	SNP	MISSENSE	G	T	0.16	77	14	0/1		c.1099G>T	p.A367S	exocyst complex component 1	Exocyst complex	ENST00000381295.7	9.0	+	Q9NV70	False				0.3366583541147132			False		False			False	False	False					7.3	False	False	False		0.853464	0.6013595292394414	0.06	4.0
CCNG2	chr4	77164441	SNP	SILENT	A	G	0.589	29	44	0/1		c.873A>G	p.P291P	cyclin G2	Cyclins	ENST00000316355.10	7.0	+	Q16589	False				0.4039900249376558			False		False			False	False	False					7.3	False	False	False		0.180633	0.8953049092357662		0.0
SEC31A	chr4	82842463	SNP	MISSENSE	G	A	0.303	15	6	0/1		c.2645C>T	p.P882L	SEC31 homolog A, COPII coat complex component	WD repeat domain containing	ENST00000395310.7	22.0	-	O94979	False	rs1450610381		as_specific	0.42643391521197			False	JAK2	False		structural_relation;	False	False	False					7.3	False	False	False		0.809769	0.3944527762030914	0.072	3.0
ADH1C	chr4	99347033	SNP	NONSENSE	C	A	0.687	71	160	0/1		c.232G>T	p.G78*	alcohol dehydrogenase 1C (class I), gamma polypeptide	Alcohol dehydrogenases	ENST00000515683.6	3.0	-	P00326	False	rs932546861 rs283413			0.4713216957605985			True		False		gene_function_loss;	False	False	False					7.3	False	True	False
ANK2	chr4	113373391	SNP	MISSENSE	A	T	0.309	98	44	0/1		c.11639A>T	p.D3880V	ankyrin 2	Ankyrin repeat domain containing	ENST00000503423.6	45.0	+	Q01484	False				0.3940149625935162			False		False			False	False	False					7.3	False	False	False		0.898522	0.6552864892609408	0.66	4.0
NDST4	chr4	115076129	SNP	MISSENSE	T	C	0.675	40	83	0/1		c.908A>G	p.Y303C	N-deacetylase and N-sulfotransferase 4	Sulfotransferases, membrane bound	ENST00000264363.7	2.0	-	Q9H3R1	False				0.3765586034912718			False		False			False	False	False					7.3	False	False	False		0.824611	0.5844451641294003	0.513	3.0
SYNPO2	chr4	119031516	SNP	MISSENSE	C	A	0.43	46	34	0/1		c.2741C>A	p.S914Y	synaptopodin 2	PDZ domain containing	ENST00000307142.9	4.0	+	Q9UMS6	False				0.5261845386533666			False		False			False	False	False					7.3	False	False	False		0.754856	0.7728570588445751	0.49	3.0
ELMOD2	chr4	140525523	SNP	MISSENSE	A	G	0.371	83	49	0/1		c.95A>G	p.Q32R	ELMO domain containing 2		ENST00000323570.8	2.0	+	Q8IZ81	False	rs537745308		as_specific	0.3441396508728179			False		False			False	False	False					7.3	False	False	False		0.73982	0.2879284788277646	0.384	3.0
TBC1D9	chr4	140669024	SNP	MISSENSE	G	C	0.29	77	28	0/1		c.1481C>G	p.A494G	TBC1 domain family member 9	GRAM domain containing EF-hand domain containing	ENST00000442267.3	9.0	-	Q6ZT07	False				0.516209476309227			False		False		splicing;	False	False	False					7.3	False	False	False		0.93634	0.1731501153134243	0.159	2.0
USP38	chr4	143203531	SNP	MISSENSE	C	A	0.307	78	34	0/1		c.1174C>A	p.P392T	ubiquitin specific peptidase 38	Ubiquitin specific peptidases	ENST00000307017.9	5.0	+	Q8NB14	False				0.3216957605985037			False		False			False	False	False					7.3	False	False	False		0.867952	0.2759622992232441	0.494	3.0
C4orf51	chr4	145680412	SNP	MISSENSE	G	A	0.28	53	21	0/1		c.209G>A	p.G70E	chromosome 4 open reading frame 51		ENST00000438731.6	1.0	+	C9J302	False				0.4114713216957606			False		False			False	False	False					7.3	False	False	False		0.572501		0.157	2.0
LRBA	chr4	150588057	SNP	SILENT	G	A	0.635	135	240	0/1		c.6354C>T	p.I2118I	LPS responsive beige-like anchor protein	BEACH domain containing WD repeat domain containing	ENST00000357115.9	41.0	-	P50851	False	rs199753191		as_specific	0.4064837905236907			False		False			False	False	False					4.61	False	False	False		0.431314	0.4953615940213186		0.0
FHDC1	chr4	152976177	SNP	SILENT	C	T	0.252	14	4	0/1		c.2886C>T	p.S962S	FH2 domain containing 1		ENST00000511601.5	12.0	+	Q9C0D6	False	rs199562283		as_specific	0.6533665835411472			False	234	False		structural_relation;	False	False	False					4.61	False	False	False		0.074381			0.0
ETFDH	chr4	158682366	SNP	MISSENSE	G	A	0.251	154	50	0/1		c.206G>A	p.G69E	electron transfer flavoprotein dehydrogenase		ENST00000307738.5	2.0	+	Q16134	False				0.399002493765586			False		False			False	False	False	ENST00000511912;ENST00000307738;				7.3	False	False	False		0.925518		0.936	4.0
FSTL5	chr4	161920647	SNP	MISSENSE	T	C	0.358	33	20	0/1		c.166A>G	p.M56V	follistatin like 5	I-set domain containing EF-hand domain containing	ENST00000306100.10	4.0	-	Q8N475	False	rs148108933		as_specific	0.371571072319202			False		False			False	False	False					4.01	False	False	False		0.496306	0.5003472397397128	0.095	3.0
CASP3	chr4	184631770	SNP	MISSENSE	T	A	0.658	24	47	0/1		c.478A>T	p.I160F	caspase 3	Caspases	ENST00000308394.9	6.0	-	P42574	False				0.3092269326683292			False		False			False	False	False					7.3	False	False	False		0.693377	0.8140599778932115	0.228	3.0
SLC6A18	chr5	1232858	SNP	MISSENSE	A	T	0.25	45	15	0/1		c.409A>T	p.S137C	solute carrier family 6 member 18	Solute carriers	ENST00000324642.4	3.0	+	Q96N87	False				0.6334164588528678			False		False			False	False	False					7.3	False	False	False		0.80231	0.433955687887762	0.691	2.0
MAST4	chr5	67165704	SNP	SILENT	C	T	0.261	16	5	0/1		c.5958C>T	p.S1986S	microtubule associated serine/threonine kinase family member 4	PDZ domain containing	ENST00000403666.5	28.0	+	O15021	False				0.6384039900249376			False		False			False	False	False					7.3	False	False	False		0.059058	0.6174964809175407		0.0
BDP1	chr5	71553117	SNP	SPLICE_SITE	A	G	0.452	70	59	0/1		c.6997A>G	p.I2333V	B double prime 1, subunit of RNA polymerase III transcription initiation factor IIIB	Myb/SANT domain containing	ENST00000358731.9	35.0	+	A6H8Y1	False				0.3366583541147132			False		False			False	False	False					7.3	False	False	False		0.251596		0.069	2.0
IQGAP2	chr5	76683180	SNP	SILENT	G	T	0.447	110	90	0/1		c.3726G>T	p.G1242G	IQ motif containing GTPase activating protein 2		ENST00000274364.11	29.0	+	Q13576	False				0.3541147132169576			False		False			False	False	False					7.3	False	False	False		0.249398			0.0
PDE8B	chr5	77412237	SNP	SPLICE_SITE	T	C	0.208	79	19	0/1		c.e18+2T>C				ENST00000646262.1		+		False				0.4613466334164589			False		False		splicing;	False	False	False					7.3	False	False	False		0.978446			0.705633070666394
CMYA5	chr5	79730129	SNP	MISSENSE	A	G	0.429	157	116	0/1		c.1364A>G	p.Q455R	cardiomyopathy associated 5	Tripartite motif containing A-kinase anchoring proteins Fibronectin type III domain containing	ENST00000446378.3	2.0	+	Q8N3K9	False	rs1445515272		as_specific	0.4663341645885286			False		False			False	False	False					7.3	False	False	False		0.227461	0.6798676608191067	0.022	1.0
CMYA5	chr5	79739147	SNP	MISSENSE	T	C	0.508	184	192	0/1		c.10382T>C	p.I3461T	cardiomyopathy associated 5	Tripartite motif containing A-kinase anchoring proteins Fibronectin type III domain containing	ENST00000446378.3	2.0	+	Q8N3K9	False	rs1449273912		as_specific	0.4214463840399002			False		False			False	False	False					7.3	False	False	False		0.304878	0.5998204767262916	0.022	2.0
CHD1	chr5	98875102	SNP	MISSENSE	C	A	0.246	104	32	0/1		c.3410G>T	p.S1137I	chromodomain helicase DNA binding protein 1		ENST00000614616.4	25.0	-	O14646	False				0.2618453865336658			False		False			False	False	False	ENST00000614616;ENST00000284049;				7.3	False	False	False		0.843866	0.4012392951441739	0.711	4.0
SLCO4C1	chr5	102270633	SNP	MISSENSE	G	A	0.217	75	21	0/1		c.793C>T	p.L265F	solute carrier organic anion transporter family member 4C1	Solute carriers	ENST00000310954.7	3.0	-	Q6ZQN7	False	rs755186487		as_specific	0.3291770573566084			False		False			False	False	False					7.3	False	False	False		0.846689	0.6710294579120702	0.184	3.0
SLCO6A1	chr5	102388699	SNP	MISSENSE	A	G	0.421	48	31	0/1		c.2006T>C	p.L669S	solute carrier organic anion transporter family member 6A1		ENST00000506729.6	12.0	-	Q86UG4	False				0.2793017456359102			False		False			False	False	False					7.3	False	False	False		0.431697	0.5350587492899401	0.532	3.0
PJA2	chr5	109362919	SNP	NONSENSE	G	A	0.448	101	81	0/1		c.1573C>T	p.Q525*	praja ring finger ubiquitin ligase 2	Ring finger proteins	ENST00000361189.7	6.0	-	O43164	False				0.3640897755610973			True		False		gene_function_loss;	False	False	False					7.3	False	True	False		0.979699	0.5996901513138982		4.0
PRRC1	chr5	127524581	SNP	MISSENSE	C	T	0.173	219	46	0/1		c.154C>T	p.P52S	proline rich coiled-coil 1		ENST00000296666.13	3.0	+	Q96M27	False				0.4164588528678304			False	PRRC1	False		structural_relation;	False	False	False					7.3	False	False	False		0.397143		0.019	3.0
SEPTIN8	chr5	132762550	SNP	SILENT	G	A	0.561	47	62	0/1		c.624C>T	p.N208N			ENST00000378721.8	5.0	-		False	rs30510		as_specific	0.5760598503740648			False		False			False	False	False					7.3	False	False	False
SHROOM1	chr5	132822901	SNP	SILENT	G	A	0.454	17	14	0/1		c.2439C>T	p.D813D	shroom family member 1		ENST00000319854.7	7.0	-	Q2M3G4	False	rs756169500		as_specific	0.655860349127182			False		False			False	False	False					7.3	False	False	False		0.123917	0.874016963525402		0.0
SLC35A4	chr5	140567507	SNP	MISSENSE	G	A	0.466	50	42	0/1		c.338G>A	p.S113N	solute carrier family 35 member A4	Solute carriers	ENST00000514199.1	2.0	+	L0R6Q1, Q96G79	False	rs552003175		as_specific	0.6234413965087282			False		False			False	False	False					7.3	False	False	False		0.520123	0.8261074128630693	0.317	2.0
PCDHB3	chr5	141101287	SNP	MISSENSE	C	G	0.423	44	33	0/1		c.638C>G	p.T213S	protocadherin beta 3	Clustered protocadherins	ENST00000231130.3	1.0	+	Q9Y5E6	False	rs1351685284		as_specific	0.5062344139650873			False		False			False	False	False					7.3	False	False	False		0.22014		0.054	2.0
DCTN4	chr5	150711283	SNP	MISSENSE	C	G	0.494	41	38	0/1		c.1249G>C	p.V417L	dynactin subunit 4	Dynactin	ENST00000447998.6	13.0	-	Q9UJW0	False	rs200145293		as_specific	0.4314214463840399			False		False			False	False	False					7.3	False	False	False		0.92402	0.5943685549219985	0.2	3.0
CCDC69	chr5	151201628	SNP	MISSENSE	C	A	0.21	100	23	0/1		c.185G>T	p.R62I	coiled-coil domain containing 69		ENST00000355417.7	3.0	-	A6NI79	False				0.4613466334164589			False		False			False	False	False					7.3	False	False	False		0.664014	0.6865793329482479	0.042	1.0
FAM71B	chr5	157162894	SNP	SILENT	C	T	0.557	89	111	0/1		c.1371G>A	p.A457A	family with sequence similarity 71 member B		ENST00000302938.4	2.0	-	Q8TC56	False	rs369862230		as_specific	0.513715710723192			False		False			False	False	False					7.3	False	False	False		0.091911			0.0
DBN1	chr5	177459113	SNP	MISSENSE	G	A	0.178	37	8	0/1		c.1249C>T	p.P417S	drebrin 1		ENST00000393565.5	12.0	-	Q16643	False				0.6608478802992519			False		False			False	False	False					7.3	False	False	False		0.364731		0.157	4.0
DDX41	chr5	177511803	SNP	SILENT	G	A	0.579	24	33	0/1		c.1857C>T	p.S619S	DEAD-box helicase 41	Spliceosomal P complex DEAD-box helicases Spliceosomal C complex	ENST00000330503.12	17.0	-	Q9UJV9	False				0.5960099750623441			False		False			False	False	False					7.3	False	False	False		0.179623			0.0
SERPINB6	chr6	2959212	SNP	MISSENSE	C	T	0.783	16	61	0/1		c.121G>A	p.V41I	serpin family B member 6	Deafness associated genes Serpin peptidase inhibitors	ENST00000644178.1	2.0	-	P35237	False	rs140220538		as_specific	0.513715710723192			False		False			False	False	False					3.57	False	False	False		0.868793	0.7457821753428177	0.428	3.0
F13A1	chr6	6167614	SNP	SILENT	C	T	0.249	25	7	0/1		c.1752G>A	p.K584K	coagulation factor XIII A chain	Transglutaminases	ENST00000264870.8	13.0	-	P00488	False				0.5062344139650873			False		False			False	False	False					7.3	False	False	False		0.273849	0.6710783336592725		0.0
DSP	chr6	7585763	SNP	MISSENSE	G	A	0.285	107	42	0/1		c.8501G>A	p.R2834H	desmoplakin	Plakins	ENST00000379802.8	24.0	+	P15924	False	rs121912999		as_specific	0.5012468827930174			False		False			False	False	False					7.3	False	False	False		0.754784		0.638	3.0
MAK	chr6	10796090	SNP	NONSENSE	G	A	0.329	137	67	0/1		c.1051C>T	p.Q351*	male germ cell associated kinase		ENST00000313243.6	9.0	-	P20794	False	rs778223936		as_specific	0.4364089775561097			True		False		gene_function_loss;	False	False	False					7.3	False	True	False		0.978418			4.0
HIVEP1	chr6	12164267	SNP	MISSENSE	G	A	0.274	36	13	0/1		c.7963G>A	p.G2655S	human immunodeficiency virus type I enhancer binding protein 1	Zinc fingers C2H2-type	ENST00000379388.7	9.0	+	P15822	False				0.5511221945137157			False		False			False	False	False					7.3	False	False	False		0.248033		0.067	3.0
NUP153	chr6	17624653	SNP	MISSENSE	G	A	0.195	89	21	0/1		c.4082C>T	p.T1361I	nucleoporin 153	Zinc fingers RANBP2-type Nucleoporins	ENST00000262077.3	20.0	-	P49790	False				0.456359102244389			False		False			False	False	False					7.3	False	False	False		0.739936		0.045	3.0
H2AC13	chr6	27808235	SNP	MISSENSE	G	A	0.589	34	51	0/1		c.26G>A	p.G9D			ENST00000358739.4	1.0	+		False				0.5461346633416458			False		False			False	False	False					7.3	False	False	False		0.505825		0.247	3.0
TCF19	chr6	31161482	SNP	MISSENSE	C	T	0.274	85	31	0/1		c.274C>T	p.H92Y	transcription factor 19	PHD finger proteins	ENST00000376257.8	3.0	+	Q9Y242	False				0.5361596009975063			False		False			False	False	False					7.3	False	False	False		0.788028	0.575997293449307	0.279	3.0
HLA-C	chr6	31271272	DNP	MISSENSE	GG	TA	0.333	24	11	0|1	31271272.0	c.419_420CC>TA	p.S140L	major histocompatibility complex, class I, C	C1-set domain containing Histocompatibility complex	ENST00000376228.9	3.0	-	P04222, P10321, P30499, P30501, P30504, P30505, P30508, P30510, Q07000, Q29865, Q29960, Q29963, Q95604, Q9TNN7	False				0.6915422885572139			False		False			False	False	False					7.3	False	False	False
HLA-B	chr6	31356366	DNP	MISSENSE	GT	TA	0.913	2	32	1|1		c.419_420AC>TA	p.Y140L	major histocompatibility complex, class I, B	C1-set domain containing Histocompatibility complex	ENST00000412585.7	3.0	-	P01889, P03989, P10319, P18463, P18464, P18465, P30460, P30461, P30462, P30464, P30466, P30475, P30479, P30480, P30481, P30483, P30484, P30485, P30486, P30487, P30488, P30490, P30491, P30492, P30493, P30495, P30498, P30685, Q04826, Q29718, Q29836, Q29940, Q31610, Q31612, Q95365	False				0.6965174129353234			False		False	p.Y140D(3) p.Y140*(1)		False	False	False					7.3	False	False	False
NOTCH4	chr6	32213787	DNP	MISSENSE	CA	AT	0.698	13	29	0/1		c.2220_2221TG>AT	p.740_741NG>KC	notch 4	Ankyrin repeat domain containing	ENST00000375023.3	14.0	-	Q99466	False				0.5422885572139303			False		False			False	False	False					7.3	False	False	False
ZBTB9	chr6	33455191	SNP	MISSENSE	A	C	0.628	50	84	0|1	33455191.0	c.91A>C	p.S31R	zinc finger and BTB domain containing 9	BTB domain containing Zinc fingers C2H2-type	ENST00000395064.3	2.0	+	Q96C00	False	rs746240241		as_specific	0.571072319201995			False		False			False	False	False					7.3	False	False	False		0.52832	0.4503482706876647	0.052	3.0
TULP1	chr6	35503808	SNP	MISSENSE	C	T	0.4	12	7	0/1		c.1153G>A	p.G385R	tubby like protein 1		ENST00000229771.11	12.0	-	O00294	False	rs766181526		as_specific	0.6059850374064838			False		False			False	False	False	ENST00000322263;ENST00000229771;ENST00000614066;				7.3	False	False	False		0.790497	0.6381505184974342	0.86	3.0
PGC	chr6	41742411	SNP	MISSENSE	A	G	0.537	24	28	0/1		c.526T>C	p.F176L	progastricsin		ENST00000373025.7	5.0	-	P20142	False	rs760290944		as_specific	0.5985037406483791			False		False			False	False	False					7.3	False	False	False		0.742213	0.8123770225768135	0.529	4.0
GNMT	chr6	42963629	SNP	MISSENSE	G	A	0.296	63	25	0/1		c.811G>A	p.G271S	glycine N-methyltransferase	Seven-beta-strand methyltransferase motif containing	ENST00000372808.4	6.0	+	Q14749	False				0.5960099750623441			False		False			False	False	False					7.3	False	False	False		0.688554	0.7505184238801438	0.529	3.0
KLHDC3	chr6	43017885	SNP	MISSENSE	G	A	0.318	169	77	0/1		c.364G>A	p.G122R	kelch domain containing 3		ENST00000326974.9	4.0	+	Q9BQ90	False				0.5187032418952618			False		False			False	False	False	ENST00000326974;ENST00000332245;				7.3	False	False	False		0.902541	0.950351228850862	0.808	3.0
TDRD6	chr6	46689377	SNP	MISSENSE	C	T	0.521	52	59	0/1		c.1249C>T	p.H417Y	tudor domain containing 6	Tudor domain containing	ENST00000316081.11	1.0	+	O60522	False	rs777197011		as_specific	0.486284289276808			False		False			False	False	False					7.3	False	False	False		0.475967	0.721202464805048	0.171	3.0
MEP1A	chr6	46793675	SNP	MISSENSE	C	A	0.178	46	9	0/1		c.104C>A	p.A35E	meprin A subunit alpha	Astacins	ENST00000230588.9	3.0	+	Q16819	False				0.2992518703241895			False		False			False	False	False					7.3	False	False	False		0.489193	0.4339289542206631	0.022	1.0
DOP1A	chr6	83138007	SNP	MISSENSE	G	A	0.588	48	69	0/1		c.3965G>A	p.S1322N			ENST00000349129.6	21.0	+		False	rs144823309		as_specific	0.3765586034912718			False		False			False	False	False					4.61	False	False	False		0.382456		0.052	3.0
SLC35A1	chr6	87511469	SNP	SILENT	C	T	0.31	71	31	0/1		c.957C>T	p.D319D	solute carrier family 35 member A1	Solute carriers	ENST00000369552.9	8.0	+	P78382	False	rs370551846		as_specific	0.3516209476309227			False		False			False	False	False					4.61	False	False	False		0.159413	0.9262048402927284		0.0
SEC63	chr6	107924897	SNP	MISSENSE	A	G	0.35	159	90	0/1		c.260T>C	p.L87S	SEC63 homolog, protein translocation regulator	DNAJ (HSP40) heat shock proteins	ENST00000369002.9	3.0	-	Q9UGP8	False				0.3366583541147132			False		False			False	False	False					7.3	False	False	False		0.823888	0.573291639209792	0.597	3.0
ROS1	chr6	117310138	SNP	MISSENSE	C	A	0.3	125	53	0/1		c.6377G>T	p.R2126L	ROS proto-oncogene 1, receptor tyrosine kinase	Fibronectin type III domain containing Receptor Tyrosine Kinases	ENST00000368508.7	40.0	-	P08922	False	rs199882276		as_specific	0.3865336658354115	"O, E"	Dom	False	"GOPC, SDC4, SLC34A2, EZR, LRIG3"	False		structural_relation;	False	False	False	ENST00000368508;ENST00000368507;				7.3	False	False	False		0.945688	0.2805929696719731	0.879	2.0
LAMA2	chr6	129514545	SNP	MISSENSE	C	A	0.33	84	41	0/1		c.9161C>A	p.A3054E	laminin subunit alpha 2	Laminin subunits	ENST00000421865.2	64.0	+	P24043	False	rs151049890		as_specific	0.4463840399002494			False		False			False	False	False					4.01	False	False	False		0.462979	0.7160350618456018	0.216	3.0
MOXD1	chr6	132320663	SNP	MISSENSE	C	T	0.311	30	13	0/1		c.1331G>A	p.R444H	monooxygenase DBH like 1		ENST00000367963.8	9.0	-	Q6UVY6	False	rs142592039		as_specific	0.314214463840399			False		False			False	False	False					4.31	False	False	False		0.693419		0.166	3.0
ALDH8A1	chr6	134932995	SNP	SILENT	G	A	0.698	9	22	0/1		c.480C>T	p.T160T	aldehyde dehydrogenase 8 family member A1	Aldehyde dehydrogenases	ENST00000367847.2	4.0	-	Q9H2A2	False	rs544667948		as_specific	0.5361596009975063			False		False			False	False	False					4.13	False	False	False		0.201339	0.5929429897693698		0.0
HIVEP2	chr6	142772390	SNP	SILENT	T	C	0.31	40	17	0/1		c.2349A>G	p.S783S	human immunodeficiency virus type I enhancer binding protein 2	Zinc fingers C2H2-type	ENST00000367604.6	5.0	-	P31629	False	rs147571754		as_specific	0.516209476309227			False		False			False	False	False					3.46	False	False	False		0.080482	0.7889402435175299		0.0
MTHFD1L	chr6	150905757	SNP	SILENT	G	A	0.694	18	43	0/1		c.888G>A	p.L296L	methylenetetrahydrofolate dehydrogenase (NADP+ dependent) 1 like		ENST00000367321.7	8.0	+	Q6UB35	False	rs759538161		as_specific	0.4239401496259352			False		False			False	False	False					7.3	False	False	False		0.216485	0.7574346432719476		0.0
PDE10A	chr6	165416264	SNP	MISSENSE	C	A	0.6	43	67	0/1		c.1067G>T	p.G356V	phosphodiesterase 10A	Phosphodiesterases	ENST00000672902.1	13.0	-	Q9Y233	False				0.3640897755610973			False		False	p.V356L(1)		False	False	False	ENST00000366882;ENST00000648884;ENST00000648917;ENST00000647590;ENST00000539869;ENST00000650117;				7.3	False	False	False		0.898781	0.602591705099309	0.911	3.0
UNC93A	chr6	167296049	SNP	MISSENSE	C	T	0.776	8	30	0/1		c.287C>T	p.T96I	unc-93 homolog A		ENST00000230256.8	3.0	+	Q86WB7	False	rs746613878		as_specific	0.5211970074812967			False		False			False	False	False					7.3	False	False	False		0.904134	0.7399830527113909	0.468	2.0
RADIL	chr7	4822421	SNP	MISSENSE	T	A	0.182	42	9	0/1		c.1588A>T	p.S530C	Rap associating with DIL domain	PDZ domain containing	ENST00000399583.4	6.0	-	Q96JH8	False				0.5935162094763092			False		False			False	False	False					7.3	False	False	False		0.774712	0.4513868953576777	0.062	2.0
KDELR2	chr7	6466222	SNP	SILENT	G	A	0.793	38	148	0/1		c.453C>T	p.Y151Y	KDEL endoplasmic reticulum protein retention receptor 2		ENST00000258739.9	4.0	-	P33947	False	rs369059498		as_specific	0.5012468827930174			False		False			False	False	False					4.13	False	False	False		0.140112			0.0
THSD7A	chr7	11428957	SNP	MISSENSE	T	C	0.194	390	95	0/1		c.3233A>G	p.H1078R	thrombospondin type 1 domain containing 7A		ENST00000423059.9	14.0	-	Q9UPZ6	False	rs767418554		as_specific	0.4014962593516209			False		False			False	False	False					7.3	False	False	False		0.850258	0.3192190678137276	0.18	2.0
SCIN	chr7	12581192	SNP	MISSENSE	G	A	0.676	31	68	0/1		c.487G>A	p.G163S	scinderin	Gelsolin/villins	ENST00000297029.10	3.0	+	Q9Y6U3	False	rs779688539		as_specific	0.4314214463840399			False		False			False	False	False					7.3	False	False	False		0.899538	0.5009162373888816	0.611	2.0
KLHL7	chr7	23174295	SNP	SILENT	A	G	0.787	27	106	0/1		c.1758A>G	p.T586T	kelch like family member 7	BTB domain containing Kelch like	ENST00000339077.10	11.0	+	Q8IXQ5	False	rs1335074172		as_specific	0.3790523690773067			False		False			False	False	False					7.3	False	False	False		0.157394	0.9222764445801408		0.0
FAM221A	chr7	23689304	SNP	MISSENSE	C	T	0.193	153	35	0/1		c.275C>T	p.P92L	family with sequence similarity 221 member A		ENST00000344962.9	3.0	+	A4D161	False	rs146280373		as_specific	0.3665835411471321			False		False			False	False	False					3.31	False	False	False		0.854955	0.8759085013582015	0.405	2.0
MPP6	chr7	24679191	SNP	MISSENSE	G	A	0.208	212	56	0/1		c.1175G>A	p.R392Q	membrane palmitoylated protein 6	Membrane associated guanylate kinases PDZ domain containing	ENST00000222644.9	10.0	+	Q9NZW5	False	rs753238135		as_specific	0.3690773067331671			False		False			False	False	False					4.61	False	False	False		0.965686	0.5643472209080402	0.361	4.0
CDK13	chr7	39987846	SNP	MISSENSE	G	T	0.752	27	80	0/1		c.1459G>T	p.A487S	cyclin dependent kinase 13	Cyclin dependent kinases	ENST00000181839.10	2.0	+	Q14004	False	rs34910103		as_specific	0.4438902743142144			False		False			False	False	False					3.65	False	False	False		0.806176	0.7584580953743559	0.204	3.0
NPC1L1	chr7	44539901	SNP	MISSENSE	C	T	0.346	34	17	0/1		c.496G>A	p.E166K	NPC1 like intracellular cholesterol transporter 1	Solute carriers	ENST00000423141.1	2.0	-	Q9UHC9	False	rs778443348		as_specific	0.6159600997506235			False		False			False	False	False					3.91	False	False	False		0.559043	0.2607828921122265	0.309	2.0
ABCA13	chr7	48275256	SNP	MISSENSE	C	G	0.168	282	58	0/1		c.5590C>G	p.L1864V	ATP binding cassette subfamily A member 13	ATP binding cassette subfamily A	ENST00000435803.6	17.0	+	Q86UQ4	False				0.3965087281795511			False		False			False	False	False					7.3	False	False	False		0.202099		0.118	2.0
RABGEF1	chr7	66809191	SNP	SILENT	G	A	0.161	142	28	0/1		c.1383G>A	p.K461K	RAB guanine nucleotide exchange factor 1	VPS9 domain containing	ENST00000284957.9	9.0	+	Q9UJ41	False				0.3965087281795511			False		False			False	False	False					7.3	False	False	False		0.166783	0.6214666319384174		0.0
GALNT17	chr7	71670103	SNP	SILENT	C	T	0.192	306	73	0/1		c.1398C>T	p.Y466Y	polypeptide N-acetylgalactosaminyltransferase 17	Polypeptide N-acetylgalactosaminyltransferases	ENST00000333538.10	8.0	+	Q6IS24	False	rs144202399		as_specific	0.4638403990024937			False		False			False	False	False					4.13	False	False	False		0.228717	0.4553113615482573		0.0
TYW1B	chr7	72575702	SNP	MISSENSE	T	A	0.199	156	38	0/1		c.1803A>T	p.E601D	tRNA-yW synthesizing protein 1 homolog B		ENST00000620995.5	14.0	-	Q6NUM6	False				0.3740648379052369			False		False			False	False	False					7.3	False	False	False		0.712147	0.9387265257241756		1.0
MLXIPL	chr7	73596240	SNP	SILENT	C	T	0.265	131	45	0/1		c.1971G>A	p.A657A	MLX interacting protein like	Basic helix-loop-helix proteins	ENST00000313375.8	13.0	-	Q9NP71	False	rs370408161		as_specific	0.6408977556109726			False		False			False	False	False					4.01	False	False	False		0.136272			0.0
CCL26	chr7	75769729	SNP	SILENT	T	C	0.809	15	62	0/1		c.249A>G	p.K83K	C-C motif chemokine ligand 26	Endogenous ligands Chemokine ligands	ENST00000394905.2	4.0	-	Q9Y258	False	rs781788714		as_specific	0.4812967581047381			False		False			False	False	False					7.3	False	False	False		0.13771	0.5523080118879913		0.0
AKAP9	chr7	91992883	SNP	SPLICE_SITE	A	T	0.232	76	22	0/1		c.e5-2A>T		A-kinase anchoring protein 9	A-kinase anchoring proteins Protein phosphatase 1 regulatory subunits	ENST00000356239.8		+	Q99996	False				0.3840399002493765	E	Dom	False	BRAF	False		splicing;structural_relation;	False	False	False					7.3	False	False	False		0.982341	0.3532833161010992		1.24556693562678
PDK4	chr7	95587453	SNP	MISSENSE	T	C	0.244	98	29	0/1		c.946A>G	p.T316A	pyruvate dehydrogenase kinase 4		ENST00000005178.6	9.0	-	Q16654	False	rs761104203		as_specific	0.3541147132169576			False		False			False	False	False					4.61	False	False	False		0.503104	0.8479279794397561	0.128	4.0
TRRAP	chr7	98925186	SNP	SILENT	G	T	0.741	43	127	0/1		c.2895G>T	p.V965V	transformation/transcription domain associated protein	SAGA complex	ENST00000446306.7	21.0	+	Q9Y4A5	False	rs540794466		as_specific	0.5087281795511222			False		False			False	False	False					7.3	False	False	False		0.232884	0.341346324486937		0.0
GAL3ST4	chr7	100166560	SNP	MISSENSE	C	A	0.195	118	29	0/1		c.371G>T	p.G124V	galactose-3-O-sulfotransferase 4	Sulfotransferases, membrane bound	ENST00000360039.9	3.0	-	Q96RP7	False				0.6134663341645885			False		False			False	False	False					7.3	False	False	False		0.353254	0.6211276449519902	0.041	3.0
PILRB	chr7	100358823	SNP	SILENT	C	T	0.8	32	133	0/1		c.198C>T	p.N66N	paired immunoglobin-like type 2 receptor beta	V-set domain containing	ENST00000452089.5	7.0	+	Q9UKJ0	False	rs199598131		as_specific	0.5536159600997507			False		False			False	False	False					4.13	False	False	False		0.189596	0.614247965563048		0.0
GIGYF1	chr7	100684814	DNP	MISSENSE	GC	AA	0.286	29	11	0/1		c.1370_1371GC>TT	p.G457V	GRB10 interacting GYF protein 1		ENST00000275732.5	12.0	-	O75420	False				0.6393034825870647			False		False			False	False	False					7.3	False	False	False
ACHE	chr7	100893568	SNP	MISSENSE	C	G	0.826	15	71	0/1		c.665G>C	p.G222A	acetylcholinesterase (Cartwright blood group)	Blood group antigens	ENST00000412389.5	1.0	-	P22303	False				0.6882793017456359			False		False			False	False	False	ENST00000241069;ENST00000419336;ENST00000428317;ENST00000302913;ENST00000412389;ENST00000426415;ENST00000430554;ENST00000411582;				7.3	False	False	False		0.54484	0.8802460641644579	0.872	3.0
MUC3A	chr7	100949675	DNP	MISSENSE	GT	AG	0.187	12	2	0|1	100949646.0	c.51_52GT>AG	p.W18G	mucin 3A, cell surface associated	Mucins	ENST00000379458.9	1.0	+	Q02505	False				0.6417910447761194			False		False			False	False	False					7.3	False	False	False
MUC3A	chr7	100952147	DNP	MISSENSE	CA	TG	0.452	343	286	0/1		c.368_369CA>TG	p.S123L	mucin 3A, cell surface associated	Mucins	ENST00000379458.9	2.0	+	Q02505	False				0.5422885572139303			False		False			False	False	False					7.3	False	False	False
MUC3A	chr7	100954739	DNP	MISSENSE	CT	TC	0.667	1	3	0/1		c.2960_2961CT>TC	p.T987I	mucin 3A, cell surface associated	Mucins	ENST00000379458.9	2.0	+	Q02505	False				0.4800995024875621			False		False			False	False	False					7.3	False	False	False
MUC3A	chr7	100955861	SNP	MISSENSE	T	C	0.248	8	2	0/1		c.4082T>C	p.L1361P	mucin 3A, cell surface associated	Mucins	ENST00000379458.9	2.0	+	Q02505	False	rs1469946718		as_specific	0.5037406483790524			False		False			False	False	False					7.3	False	False	False			0.3235521018389115
MUC12	chr7	101008746	SNP	SILENT	C	T	0.214	79	20	0/1		c.15600C>T	p.T5200T	mucin 12, cell surface associated	Mucins	ENST00000379442.7	7.0	+	Q9UKN1	False				0.5062344139650873			False		False			False	False	False					7.3	False	False	False		0.191152	0.3786448753096907		0.0
VGF	chr7	101164646	SNP	MISSENSE	C	A	0.185	12	2	0/1		c.198G>T	p.E66D	VGF nerve growth factor inducible	Granins	ENST00000249330.3	2.0	-	O15240	False	rs1180894803		as_specific	0.685785536159601			False		False			False	False	False					7.3	False	False	False		0.35604	0.5377082395356337	0.15	3.0
CUX1	chr7	102283049	SNP	MISSENSE	G	A	0.18	53	10	0/1		c.1990G>A	p.E664K	cut like homeobox 1	CUT class homeoboxes and pseudogenes	ENST00000437600.9	23.0	+	P39880, Q13948	False	rs377645698		as_specific	0.628428927680798			False		False			False	False	False					7.3	False	False	False		0.872862	0.5790679935031636	0.115	3.0
IQUB	chr7	123502623	SNP	NONSENSE	C	A	0.695	34	76	0/1		c.997G>T	p.E333*	IQ motif and ubiquitin domain containing		ENST00000466202.5	6.0	-	Q8NA54	False	rs1054942267		as_specific	0.3366583541147132			True		False		gene_function_loss;	False	False	False					7.3	False	True	False		0.971853	0.43817376084988		3.0
POT1	chr7	124892272	SNP	NONSENSE	C	A	0.365	364	211	0/1		c.118G>T	p.G40*	protection of telomeres 1	Shelterin complex	ENST00000357628.8	6.0	-	Q9NUX5	False				0.341645885286783			True		False	p.G40E(2)	gene_function_loss;	False	False	False					7.3	False	True	False		0.973576	0.7896238596858133		4.0
KLF14	chr7	130733862	SNP	MISSENSE	G	A	0.75	0	2	0/1		c.172C>T	p.P58S	Kruppel like factor 14	Kruppel like factors Zinc fingers C2H2-type	ENST00000583337.3	1.0	-	Q8TD94	False	rs111400400		as_specific	0.7855361596009975			False		False			False	False	False					7.3	False	False	False			0.7569018899553231
NUP205	chr7	135606806	SNP	MISSENSE	C	G	0.749	49	144	0/1		c.2961C>G	p.I987M	nucleoporin 205	Nucleoporins	ENST00000285968.11	21.0	+	Q92621	False	rs61756073		as_specific	0.3516209476309227			False		False			False	False	False					3.61	False	False	False		0.753408	0.3805432916054529	0.275	4.0
[truncated: 405 more rows]
[truncated: 4 more columns]

## Sheet: DBTRG-05MG_gene_fusions
19 fusions concerning 35 genes
Fusion name	Left gene	Right gene	Splice type	Annotations
ANO10--RBMS3	ANO10	RBMS3	ONLY_REF_SPLICE	INTRACHROMOSOMAL[chr3:13.34Mb]
APP--MT-CO3	APP	MT-CO3	INCL_NON_REF_SPLICE	INTERCHROMOSOMAL[chr21--chrM]
[truncated: 17 more rows]
