# Supplementary material for: Molecular landscapes of glioblastoma cell lines revealed a group of patients that do not benefit from WWOX tumor suppressor expression
Source: Front Neurosci. 2023 Sep 15;17:1260409. doi: 10.3389/fnins.2023.1260409 (PMC10540236; doi:10.3389/fnins.2023.1260409)
Supplement: Supplementary file 7 [file Table_2.XLSX]

## Sheet: Suppl.Table 2 Title
	Supplementary Table 2 – Glioblastoma patients that resemble various WWOX/POLE4/HSF2BP expression combinations identified in cell lines.
	Patients from TCGA-GBM cohort that resemble various combinations of WWOX/POLE4/HSF2BP expression identified in U87MG, T98G, U251MG (abbrev. "UTU"), and DBTRG-05MG (abbrev. "DBTRG").
	Consecutive spreadsheets include patients' data required for survival analysis.
	For each spreadsheet name, the color of the group corresponds to survival curve from Figure 4.

## Sheet: Purple group - Figure 4B - OS
	Patients with WWOX > cutpoint 359.53925 (↑), POLE4 < cutpoint 472.80912 (↓), and HSF2BP < cutpoint 27.244386 (↓)
patient_id	WWOX	POLE4	HSF2BP	time_OS	OS	group
TCGA-02-2485	511.4286	363.8095	27.1429	470	0	UTU_WWOX-resembling
TCGA-06-5856	448.6107	299.8761	26.4738	114	1	UTU_WWOX-resembling
TCGA-19-1390	397.6799	85.0717	24.0155	772	1	UTU_WWOX-resembling
TCGA-19-2620	819.5971	140.1099	24.7253	148	1	UTU_WWOX-resembling
TCGA-26-5134	403.6885	301.2295	18.4426	167	0	UTU_WWOX-resembling
TCGA-27-1835	422.639	470.864	25.4521	648	1	UTU_WWOX-resembling
TCGA-27-2519	594.7255	194.8332	20.4521	316	0	UTU_WWOX-resembling
TCGA-28-2514	581.4375	280.122	11.9789	160	0	UTU_WWOX-resembling
TCGA-76-4932	453.7313	60.199	21.393	1458	1	UTU_WWOX-resembling
median expression ->	453.7313	280.122	24.0155

## Sheet: Blue group - Figure 4B - OS
	Patients with WWOX < cutpoint 285.69276 (↓), POLE4 > cutpoint 762.15726 (↑), and HSF2BP > cutpoint 46.424728 (↑)
patient_id	WWOX	POLE4	HSF2BP	time_OS	OS	group
TCGA-02-0055	196.22	1540.01	53.82	76	1	UTU_Vec-resembling
TCGA-02-2486	222.56	1418.29	57.93	493	0	UTU_Vec-resembling
TCGA-06-0130	170.71	1216.09	100.05	394	1	UTU_Vec-resembling
TCGA-06-0156	201.04	870.80	79.21	178	1	UTU_Vec-resembling
TCGA-06-5410	179.49	963.95	48.07	108	1	UTU_Vec-resembling
TCGA-06-5418	153.85	776.20	68.49	83	1	UTU_Vec-resembling
TCGA-06-5859	266.07	1171.25	114.09	139	0	UTU_Vec-resembling
TCGA-27-1831	241.80	1273.37	72.62	505	1	UTU_Vec-resembling
TCGA-27-2521	153.32	1179.87	64.32	316	0	UTU_Vec-resembling
TCGA-27-2524	135.95	2121.28	61.09	231	1	UTU_Vec-resembling
median expression ->	187.85475	1197.9782	66.40605

## Sheet: Red group - Figure 4B - OS
	Patients with WWOX < cutpoint 332.96938 (↓), POLE4 < cutpoint 553.41474 (↓), and HSF2BP < cutpoint 34.90808 (↓)
patient_id	WWOX	POLE4	HSF2BP	time_OS	OS	group
TCGA-06-0125	318.60	199.23	32.19	1448	1	DBTRG_Vec-resembling
TCGA-06-0187	228.23	365.26	7.05	828	1	DBTRG_Vec-resembling
TCGA-06-0744	264.65	322.44	32.95	595	0	DBTRG_Vec-resembling
TCGA-06-2559	240.29	496.33	26.76	150	1	DBTRG_Vec-resembling
TCGA-06-2561	265.92	321.69	16.90	282	0	DBTRG_Vec-resembling
TCGA-06-2564	260.44	193.23	25.20	181	0	DBTRG_Vec-resembling
TCGA-12-3650	292.81	551.37	29.11	333	1	DBTRG_Vec-resembling
TCGA-16-1045	241.74	363.24	19.94	883	1	DBTRG_Vec-resembling
TCGA-27-1837	318.45	178.61	14.10	427	1	DBTRG_Vec-resembling
TCGA-28-1753	315.11	293.68	18.22	37	0	DBTRG_Vec-resembling
TCGA-32-2638	291.27	133.65	20.44	224	0	DBTRG_Vec-resembling
TCGA-41-2572	250.78	397.23	18.31	406	1	DBTRG_Vec-resembling
TCGA-76-4928	199.82	509.20	23.66	94	1	DBTRG_Vec-resembling
median expression ->	264.65	322.44	20.44

## Sheet: Green group - Figure 4B - OS
	Patients with WWOX > cutpoint 380.792558 (↑), POLE4 > cutpoint 744.613742 (↑), and HSF2BP > cutpoint 44.37633 (↑)
patient_id	WWOX	POLE4	HSF2BP	time_OS	OS	group
TCGA-06-0649	914.66	1105.10	61.54	64	1	DBTRG_WWOX-resembling
TCGA-06-0745	439.97	1229.95	94.19	239	1	DBTRG_WWOX-resembling
TCGA-06-2567	416.53	1002.66	89.68	133	1	DBTRG_WWOX-resembling
TCGA-06-5412	404.35	959.72	51.40	138	1	DBTRG_WWOX-resembling
TCGA-06-5413	457.20	829.73	56.44	268	0	DBTRG_WWOX-resembling
TCGA-12-0821	479.24	982.14	46.36	323	1	DBTRG_WWOX-resembling
TCGA-12-5299	384.52	897.35	50.04	98	1	DBTRG_WWOX-resembling
TCGA-19-2625	544.94	796.93	44.56	124	1	DBTRG_WWOX-resembling
TCGA-26-5136	634.99	953.24	49.77	37	0	DBTRG_WWOX-resembling
TCGA-27-2526	563.48	1151.69	81.46	87	1	DBTRG_WWOX-resembling
TCGA-28-5208	459.77	824.23	60.34	474	0	DBTRG_WWOX-resembling
TCGA-32-2632	648.25	1116.33	72.95	269	1	DBTRG_WWOX-resembling
TCGA-76-4925	407.63	1206.17	45.44	146	1	DBTRG_WWOX-resembling
median expression ->	459.77	982.14	56.44

## Sheet: Purple group - Figure 4C - DFS
	Patients with WWOX > cutpoint 359.53925 (↑), POLE4 < cutpoint 645.6093 (↓), and HSF2BP < cutpoint 27.244386 (↓)
patient_id	WWOX	POLE4	HSF2BP	time_DFS	DFS	group
TCGA-02-2485	511.43	363.81	27.14	470	1	UTU_WWOX-resembling
TCGA-06-5856	448.61	299.88	26.47	114	1	UTU_WWOX-resembling
TCGA-12-3653	444.53	506.16	19.58	357	1	UTU_WWOX-resembling
TCGA-19-2620	819.60	140.11	24.73	148	0	UTU_WWOX-resembling
TCGA-26-5134	403.69	301.23	18.44	167	0	UTU_WWOX-resembling
TCGA-27-1835	422.64	470.86	25.45	648	1	UTU_WWOX-resembling
TCGA-27-2519	594.73	194.83	20.45	316	1	UTU_WWOX-resembling
TCGA-76-4932	453.73	60.20	21.39	1458	1	UTU_WWOX-resembling
median expression ->	451.17	300.55	23.06

## Sheet: Blue group - Figure 4C - DFS
	Patients with WWOX < cutpoint 359.53925 (↓), POLE4 > cutpoint 762.15726 (↑), and HSF2BP > cutpoint 46.424728 (↑)
patient_id	WWOX	POLE4	HSF2BP	time_DFS	DFS	group
TCGA-02-0055	196.22	1540.01	53.82	76	1	UTU_Vec-resembling
TCGA-02-2486	222.56	1418.29	57.93	493	1	UTU_Vec-resembling
TCGA-06-0130	170.71	1216.09	100.05	320	1	UTU_Vec-resembling
TCGA-06-0156	201.04	870.80	79.21	164	1	UTU_Vec-resembling
TCGA-06-0644	288.81	778.20	66.40	375	1	UTU_Vec-resembling
TCGA-06-5410	179.49	963.95	48.07	108	1	UTU_Vec-resembling
TCGA-06-5416	347.73	897.25	59.57	204	1	UTU_Vec-resembling
TCGA-06-5418	153.85	776.20	68.49	83	1	UTU_Vec-resembling
TCGA-06-5859	266.07	1171.25	114.09	139	1	UTU_Vec-resembling
TCGA-14-1829	349.44	2958.96	74.41	218	1	UTU_Vec-resembling
TCGA-27-1831	241.80	1273.37	72.62	505	1	UTU_Vec-resembling
TCGA-27-2521	153.32	1179.87	64.32	316	1	UTU_Vec-resembling
TCGA-27-2524	135.95	2121.28	61.09	231	1	UTU_Vec-resembling
median expression ->	201.04	1179.87	66.40

## Sheet: Red group - Figure 4C - DFS
	Patients with WWOX < cutpoint 332.96938 (↓), POLE4 < cutpoint 553.41474 (↓), and HSF2BP < cutpoint 34.90808 (↓)
patient_id	WWOX	POLE4	HSF2BP	time_DFS	DFS	group
TCGA-06-0125	318.60	199.23	32.19	1439	1	DBTRG_Vec-resembling
TCGA-06-0187	228.23	365.26	7.05	801	1	DBTRG_Vec-resembling
TCGA-06-0744	264.65	322.44	32.95	595	0	DBTRG_Vec-resembling
TCGA-06-2559	240.29	496.33	26.76	150	1	DBTRG_Vec-resembling
TCGA-06-2561	265.92	321.69	16.90	282	1	DBTRG_Vec-resembling
TCGA-06-2564	260.44	193.23	25.20	181	1	DBTRG_Vec-resembling
TCGA-12-3650	292.81	551.37	29.11	333	1	DBTRG_Vec-resembling
TCGA-16-1045	241.74	363.24	19.94	883	1	DBTRG_Vec-resembling
TCGA-27-1837	318.45	178.61	14.10	427	1	DBTRG_Vec-resembling
TCGA-28-1753	315.11	293.68	18.22	37	1	DBTRG_Vec-resembling
TCGA-32-2638	291.27	133.65	20.44	224	0	DBTRG_Vec-resembling
TCGA-41-2572	250.78	397.23	18.31	406	1	DBTRG_Vec-resembling
TCGA-76-4928	199.82	509.20	23.66	94	1	DBTRG_Vec-resembling
median expression ->	264.65	322.44	20.44

## Sheet: Green group - Figure 4C - DFS
	Patients with WWOX > cutpoint 380.792558 (↑), POLE4 > cutpoint 744.613742 (↑), and HSF2BP > cutpoint 44.37633 (↑)
patient_id	WWOX	POLE4	HSF2BP	time_DFS	DFS	group
TCGA-06-0649	914.66	1105.10	61.54	62	1	DBTRG_WWOX-resembling
TCGA-06-0745	439.97	1229.95	94.19	164	1	DBTRG_WWOX-resembling
TCGA-06-2567	416.53	1002.66	89.68	133	1	DBTRG_WWOX-resembling
TCGA-06-5412	404.35	959.72	51.40	138	1	DBTRG_WWOX-resembling
TCGA-06-5413	457.20	829.73	56.44	268	1	DBTRG_WWOX-resembling
TCGA-12-0821	479.24	982.14	46.36	323	1	DBTRG_WWOX-resembling
TCGA-12-5299	384.52	897.35	50.04	98	1	DBTRG_WWOX-resembling
TCGA-19-2625	544.94	796.93	44.56	124	0	DBTRG_WWOX-resembling
TCGA-27-2526	563.48	1151.69	81.46	87	1	DBTRG_WWOX-resembling
TCGA-28-5208	459.77	824.23	60.34	474	1	DBTRG_WWOX-resembling
median expression ->	458.48	970.93	58.39
