# Supplementary material for: Molecular landscapes of glioblastoma cell lines revealed a group of patients that do not benefit from WWOX tumor suppressor expression
Source: Front Neurosci. 2023 Sep 15;17:1260409. doi: 10.3389/fnins.2023.1260409 (PMC10540236; doi:10.3389/fnins.2023.1260409)
Supplement: Supplementary file 8 [file Table_3.XLSX]

## Sheet: Suppl.Table 3 Title
	Supplementary Table 3 – Most variable genes in U87MG, T98G, U251MG, and DBTRG-05MG.
	Genes were filtered by variance using variance_filter = TRUE (with "n" parameter set to 10000) of BioNERO package in R environment.
	Afterwards, genes were scanned for duplicates that were present in all four lists via Kutools for Excel.

## Sheet: Cell-line specific
Genes filtered by variance (up to 10,000 genes per cell line, lower number if expression did not vary much across samples).
DBTRG-05MG	T98G	U87MG	U251MG
A4GALT	A1BG-AS1	A4GALT	A1BG-AS1
AACS	A4GALT	AAAS	A2M
AADAT	AAAS	AACS	A4GALT
AAGAB	AACS	AADAT	AAAS
AAK1	AAGAB	AAGAB	AACS
AAMDC	AAK1	AAK1	AAGAB
AARS1	AAMDC	AAMDC	AAMDC
AARSD1	AAMP	AAMP	AAMP
AASDHPPT	AAR2	AAR2	AAR2
AASS	AARS1	AARD	AARS2
AATF	AARS2	AARS2	AARSD1
ABCA1	AARSD1	AARSD1	AASDH
ABCA13	AASDH	AASDH	AASDHPPT
ABCA15P	AASDHPPT	AASDHPPT	AASS
ABCA17P	AASS	AASS	AATF
ABCA2	AATF	AATF	ABCA1
ABCA3	ABCA1	ABAT	ABCA15P
ABCA5	ABCA15P	ABCA1	ABCA2
ABCA7	ABCA2	ABCA15P	ABCA3
ABCB1	ABCA4	ABCA2	ABCA5
ABCB10	ABCA5	ABCA7	ABCA7
ABCB4	ABCA7	ABCB10	ABCB10
ABCB7	ABCB10	ABCB7	ABCB8
ABCB8	ABCB8	ABCB8	ABCB9
ABCB9	ABCB9	ABCB9	ABCC1
ABCC1	ABCC1	ABCC1	ABCC10
ABCC3	ABCC10	ABCC10	ABCC4
ABCC4	ABCC2	ABCC2	ABCC5
ABCD1	ABCC3	ABCC3	ABCD1
ABCD3	ABCC4	ABCC4	ABCD4
ABCF1	ABCC5	ABCC5	ABCF1
ABCF2	ABCD3	ABCD1	ABCF2
ABCG1	ABCD4	ABCD3	ABCF3
ABCG2	ABCF1	ABCD4	ABCG1
ABHD10	ABCF2	ABCF2	ABHD10
ABHD11	ABCF3	ABCF3	ABHD11
ABHD12	ABCG1	ABCG2	ABHD12
ABHD13	ABCG2	ABHD10	ABHD13
ABHD14B	ABHD10	ABHD11	ABHD14B
ABHD16A	ABHD11	ABHD12	ABHD16A
ABHD17A	ABHD12	ABHD13	ABHD17A
ABHD17B	ABHD13	ABHD14B	ABHD17B
ABHD17C	ABHD14B	ABHD15	ABHD17C
ABHD2	ABHD16A	ABHD16A	ABHD2
ABHD3	ABHD17A	ABHD17A	ABHD3
ABHD5	ABHD17B	ABHD17B	ABHD5
ABHD6	ABHD17C	ABHD17C	ABHD6
ABHD8	ABHD2	ABHD2	ABHD8
ABI1	ABHD3	ABHD3	ABI1
ABI2	ABHD4	ABHD5	ABI3BP
ABI3BP	ABHD6	ABHD6	ABL1
ABITRAM	ABHD8	ABI1	ABL2
ABL2	ABI1	ABI2	ABLIM1
ABLIM1	ABI2	ABI3BP	ABLIM3
ABLIM2	ABL1	ABITRAM	ABR
ABLIM3	ABL2	ABL1	ABRACL
ABR	ABLIM3	ABL2	ABRAXAS1
ABRACL	ABR	ABLIM3	ABT1
ABRAXAS1	ABRACL	ABRACL	ABTB1
ABRAXAS2	ABRAXAS1	ABRAXAS1	ABTB2
ABTB1	ABRAXAS2	ABRAXAS2	ACAA1
ABTB2	ABT1	ABT1	ACAA2
ABTB3	ACAA1	ABTB1	ACACA
ACAA1	ACAA2	ABTB2	ACAD10
ACAA2	ACACA	ABTB3	ACAD11
ACACA	ACACB	ACAA1	ACAD8
ACACB	ACAD10	ACACA	ACAD9
ACAD10	ACAD11	ACACB	ACADM
ACAD11	ACAD8	ACAD10	ACADS
ACAD9	ACAD9	ACAD11	ACADSB
ACADM	ACADM	ACAD8	ACADVL
ACADS	ACADS	ACAD9	ACAP1
ACADSB	ACADSB	ACADM	ACAP2
ACADVL	ACADVL	ACADS	ACAP3
ACAP1	ACAP1	ACADSB	ACBD3
ACAP2	ACAP2	ACADVL	ACBD4
ACAP3	ACAP3	ACAP1	ACBD5
ACAT1	ACBD3	ACAP3	ACBD6
ACBD3	ACBD5	ACBD4	ACCS
ACBD5	ACBD6	ACBD5	ACD
ACBD6	ACBD7	ACBD6	ACER3
ACBD7	ACCS	ACCS	ACHE
ACCS	ACD	ACD	ACIN1
ACD	ACER3	ACER3	ACLY
ACE	ACIN1	ACIN1	ACO1
ACER3	ACKR3	ACKR3	ACO2
ACHE	ACLY	ACLY	ACOT13
ACIN1	ACO2	ACO1	ACOT2
ACO2	ACOT13	ACO2	ACOT7
ACOT11	ACOT2	ACOT13	ACOT8
ACOT2	ACOT7	ACOT2	ACOT9
ACOT7	ACOT8	ACOT7	ACOX1
ACOT9	ACOT9	ACOT8	ACOX3
ACP1	ACOX1	ACOT9	ACP1
ACP2	ACOX3	ACOX1	ACP2
ACP5	ACP1	ACOX2	ACP5
ACP6	ACP6	ACOX3	ACP6
ACP7	ACSF2	ACP1	ACSF2
ACSF2	ACSF3	ACP5	ACSF3
ACSL1	ACSL1	ACP6	ACSL3
ACSL3	ACSL3	ACP7	ACSL4
ACSL4	ACSL4	ACSF2	ACSS1
ACSS1	ACSL5	ACSF3	ACSS2
ACSS2	ACSS1	ACSL1	ACSS3
ACSS3	ACSS2	ACSL3	ACTB
ACTB	ACTB	ACSL4	ACTG1
ACTG1	ACTG1	ACSS2	ACTL6A
ACTL6A	ACTL6A	ACSS3	ACTMAP
ACTMAP	ACTMAP	ACTA2	ACTN1
ACTN1	ACTN1	ACTB	ACTN4
ACTN4	ACTN4	ACTG1	ACTR1A
ACTR10	ACTR10	ACTL10	ACTR1B
ACTR1B	ACTR1A	ACTL6A	ACTR2
ACTR2	ACTR1B	ACTN1	ACTR3
ACTR3	ACTR2	ACTN4	ACTR3B
ACTR3B	ACTR3	ACTR10	ACTR5
ACTR5	ACTR3B	ACTR1A	ACTR6
ACTR6	ACTR5	ACTR1B	ACTR8
ACVR1	ACTR6	ACTR2	ACVR1
ACVR1B	ACTR8	ACTR3	ACVR1B
ACVR2A	ACVR1B	ACTR3B	ACVR2A
ACVR2B	ACVR2A	ACTR5	ACVR2B
ACY1	ACVR2B	ACTR6	ACY1
ACYP1	ACVRL1	ACTR8	ACYP1
ACYP2	ACY1	ACVR1	ACYP2
ADA	ACYP1	ACVR1B	ADA
ADA2	ACYP2	ACVR2A	ADAM10
ADAL	ADA	ACVR2B	ADAM15
ADAM10	ADAL	ACY1	ADAM17
ADAM12	ADAM10	ACYP1	ADAM23
ADAM15	ADAM12	ACYP2	ADAM9
ADAM17	ADAM15	ADA	ADAMTS1
ADAM19	ADAM17	ADAL	ADAMTS12
ADAM22	ADAM19	ADAM10	ADAMTS15
ADAM23	ADAM9	ADAM12	ADAMTSL1
ADAM9	ADAMTS1	ADAM15	ADAMTSL4-AS1
ADAMTS1	ADAMTS12	ADAM17	ADAMTSL5
ADAMTS12	ADAMTS7	ADAM22	ADAP2
ADAMTS15	ADAMTSL4	ADAM23	ADAR
ADAMTS16	ADAMTSL4-AS1	ADAM8	ADARB1
ADAMTS3	ADAMTSL5	ADAMTS1	ADAT1
ADAMTS4	ADAP2	ADAMTS12	ADAT2
ADAMTS9	ADAR	ADAMTS16	ADCK1
ADAMTS9-AS2	ADAT1	ADAMTS4	ADCK2
ADAMTSL1	ADAT2	ADAMTS7	ADCK5
ADAMTSL4-AS1	ADCK1	ADAMTSL1	ADCY3
ADAMTSL5	ADCK5	ADAP2	ADCY6
ADAP2	ADCY3	ADAR	ADCY7
ADAR	ADCY6	ADARB1	ADD1
ADARB1	ADCY7	ADAT1	ADGRB2
ADAT1	ADD1	ADAT2	ADGRE2
ADAT2	ADD3	ADCK1	ADGRE5
ADCK1	ADGRA2	ADCK2	ADGRF3
ADCK2	ADGRA3	ADCK5	ADGRG1
ADCK5	ADGRB2	ADCY3	ADGRL1
ADCY2	ADGRE2	ADCY7	ADGRL1-AS1
ADCY6	ADGRE5	ADCY8	ADGRV1
ADCY7	ADGRF3	ADD1	ADH5
ADCY9	ADGRG1	ADD3	ADI1
ADD2	ADGRL1-AS1	ADGRA3	ADIPOR1
ADD3	ADGRL2	ADGRB2	ADIPOR2
ADGRA2	ADH5	ADGRE2	ADIRF-AS1
ADGRA3	ADIPOR1	ADGRE5	ADISSP
ADGRE2	ADIPOR2	ADGRF4	ADK
ADGRG1	ADISSP	ADGRG1	ADM
ADGRL1	ADK	ADGRL1-AS1	ADNP
ADGRL1-AS1	ADM	ADGRV1	ADNP2
ADGRV1	ADM-DT	ADH5	ADO
ADH5	ADNP	ADIPOR1	ADORA2B
ADI1	ADO	ADIPOR2	ADPRM
ADIPOR2	ADPRM	ADIRF-AS1	ADRA1B
ADIRF-AS1	ADPRS	ADISSP	ADRA1D
ADISSP	ADRA1D	ADK	ADRM1
ADK	ADRB1	ADM	ADSS1
ADM	ADRB2	ADM-DT	ADSS2
ADM2	ADRM1	ADNP	AEBP2
ADNP	ADSS1	ADNP2	AFAP1
ADNP2	ADSS2	ADO	AFDN
ADORA1	AEBP2	ADORA2A	AFF1
ADORA2B	AEN	ADORA2B	AFF4
ADPRHL1	AFAP1L1	ADPRM	AFF4-DT
ADPRM	AFAP1L2	ADPRS	AFG1L
ADPRS	AFDN	ADRA1B	AFG3L1P
ADRB2	AFF1	ADRM1	AFG3L2
ADRM1	AFF3	ADSS1	AFMID
ADSS2	AFF4	ADSS2	AFP
AEBP2	AFG1L	AEBP2	AFTPH
AEN	AFG3L1P	AEN	AGA
AFAP1	AFG3L2	AFDN	AGAP2
AFAP1L1	AFMID	AFF1	AGAP3
AFAP1L2	AFTPH	AFF3	AGBL3
AFDN	AGA	AFG1L	AGBL5
AFF1	AGAP1	AFG3L1P	AGFG2
AFF3	AGAP2	AFG3L2	AGK
AFF4	AGAP3	AFMID	AGO1
AFF4-DT	AGBL3	AFP	AGO2
AFG1L	AGBL5	AGA	AGO3
AFG3L1P	AGFG2	AGAP1	AGPAT1
AFMID	AGGF1	AGAP2	AGPAT2
AFTPH	AGK	AGAP3	AGPAT3
AGA	AGO1	AGBL2	AGPAT4
AGAP1	AGO2	AGBL3	AGPAT5
AGAP2	AGO3	AGBL5	AGPS
AGAP3	AGPAT1	AGFG1	AGRN
AGBL2	AGPAT2	AGFG2	AGTPBP1
AGBL3	AGPAT3	AGGF1	AGTRAP
AGBL5	AGPAT4	AGK	AHCTF1
AGFG2	AGPAT5	AGO1	AHCY
AGGF1	AGRN	AGO2	AHCYL1
AGO1	AGTPBP1	AGO3	AHCYL2
AGO3	AGTRAP	AGO4	AHDC1
AGPAT2	AHCTF1	AGPAT1	AHNAK
AGPAT3	AHCY	AGPAT3	AHNAK2
AGPAT4	AHCYL1	AGPAT4	AHSA1
AGPAT5	AHCYL2	AGPAT5	AHSA2P
AGPS	AHDC1	AGPS	AIDA
AGRN	AHNAK	AGRN	AIF1L
AGTPBP1	AHNAK2	AGTRAP	AIFM1
AGTRAP	AHR	AHCTF1	AIFM2
AHCTF1	AHRR	AHCY	AIG1
AHCY	AHSA1	AHCYL1	AIMP2
AHCYL1	AIDA	AHCYL2	AIP
AHDC1	AIFM1	AHDC1	AJUBA
AHNAK	AIFM2	AHNAK	AJUBA-DT
AHNAK2	AIG1	AHNAK2	AK1
AHSA1	AIMP2	AHR	AK2
AHSA2P	AIP	AHRR	AK3
AIF1L	AJM1	AHSA1	AK4
AIFM2	AJUBA	AHSA2P	AK5
AIG1	AJUBA-DT	AIDA	AKAP1
AIMP2	AK1	AIFM1	AKAP10
AIP	AK2	AIFM2	AKAP12
AJM1	AK3	AIG1	AKAP13
AJUBA	AK4	AIMP2	AKAP1-DT
AJUBA-DT	AK5	AIP	AKAP6
AK1	AKAP1	AJM1	AKAP7
AK2	AKAP1-DT	AJUBA	AKAP8
AK3	AKAP6	AJUBA-DT	AKAP8L
AK4	AKAP7	AK1	AKAP9
AK5	AKAP8L	AK2	AKIP1
AKAP10	AKAP9	AK3	AKIRIN1
AKAP11	AKIP1	AK4	AKIRIN2
AKAP12	AKIRIN1	AK5	AKNA
AKAP7	AKIRIN2	AKAP1	AKR1A1
AKAP8L	AKNA	AKAP10	AKR1B1
AKAP9	AKR1A1	AKAP11	AKR1B10
AKIRIN1	AKR1B10	AKAP12	AKR1C3
AKNA	AKR1B15	AKAP13	AKR7A2
AKNAD1	AKR1C1	AKAP1-DT	AKT1
AKR1A1	AKR1C2	AKAP3	AKT1S1
AKR1B10	AKR1C3	AKAP7	AKT2
AKR1C1	AKR7A2	AKAP8	AKTIP
AKR1C2	AKT1	AKAP8L	ALAS1
AKR1C3	AKT1S1	AKAP9	ALCAM
AKR7A2	AKT2	AKIP1	ALDH18A1
AKT1	AKT3	AKIRIN1	ALDH1A3
AKT3	AKTIP	AKIRIN2	ALDH1B1
AKTIP	ALAD	AKR1A1	ALDH3A2
ALAD	ALAS1	AKR1B1	ALDH3B1
ALCAM	ALDH18A1	AKR1B10	ALDH4A1
ALDH18A1	ALDH1A3	AKR1C1	ALDH5A1
ALDH1A1	ALDH1A3-AS1	AKR1C2	ALDH6A1
ALDH1B1	ALDH1B1	AKR1C3	ALDH7A1
ALDH1L1	ALDH2	AKR7A2	ALDH9A1
ALDH1L2	ALDH3A1	AKT1	ALDOA
ALDH2	ALDH3A2	AKT1S1	ALG1
ALDH3B1	ALDH3B1	AKT3	ALG11
ALDH5A1	ALDH4A1	AKTIP	ALG13
ALDH6A1	ALDH6A1	ALAD	ALG14
ALDH7A1	ALDH7A1	ALAS1	ALG2
ALDH9A1	ALDH9A1	ALCAM	ALG3
ALDOA	ALDOA	ALDH18A1	ALG8
ALG1	ALG1	ALDH1A3	ALG9
ALG10B	ALG10B	ALDH1B1	ALKBH1
ALG11	ALG11	ALDH1L2	ALKBH2
ALG13	ALG12	ALDH2	ALKBH3
ALG14	ALG13	ALDH3A2	ALKBH4
ALG2	ALG14	ALDH3B1	ALKBH5
ALG3	ALG2	ALDH4A1	ALKBH7
ALG5	ALG3	ALDH6A1	ALMS1
ALG6	ALG5	ALDH7A1	ALOX12-AS1
ALKBH1	ALG6	ALDH9A1	ALPK1
ALKBH2	ALG8	ALDOC	ALPK2
ALKBH3	ALG9	ALG1	ALS2
ALKBH7	ALKBH1	ALG10B	ALYREF
ALMS1	ALKBH2	ALG13	AMACR
ALOX12-AS1	ALKBH3	ALG14	AMBRA1
ALPK2	ALKBH4	ALG1L10P	AMD1
ALS2	ALKBH5	ALG2	AMDHD2
ALS2CL	ALKBH7	ALG3	AMER1
ALX1	ALKBH8	ALG5	AMFR
ALYREF	ALOX12-AS1	ALG6	AMIGO1
AMACR	ALPK1	ALG8	AMIGO2
AMD1	ALPK2	ALG9	AMMECR1
AMDHD2	ALS2	ALKBH2	AMN1
AMER1	ALX4	ALKBH3	AMOT
AMFR	ALYREF	ALKBH4	AMOTL1
AMIGO2	AMACR	ALKBH5	AMOTL2
AMMECR1	AMBRA1	ALKBH7	AMPD2
AMMECR1L	AMD1	ALKBH8	AMZ2
AMN1	AMDHD2	ALOX12-AS1	AMZ2P1
AMOT	AMER1	ALPK1	ANAPC1
AMOTL1	AMFR	ALPL	ANAPC11
AMOTL2	AMMECR1	ALS2	ANAPC13
AMPD2	AMMECR1L	ALYREF	ANAPC1P2
AMPD3	AMN1	AMACR	ANAPC2
AMPH	AMOTL1	AMBRA1	ANAPC5
AMZ2	AMOTL2	AMD1	ANAPC7
AMZ2P1	AMPD2	AMDHD1	ANGEL1
ANAPC1	AMPD3	AMDHD2	ANK2
ANAPC11	AMZ2	AMER1	ANK3
ANAPC13	AMZ2P1	AMFR	ANKEF1
ANAPC15	ANAPC1	AMMECR1	ANKFY1
ANAPC16	ANAPC11	AMMECR1L	ANKHD1
ANAPC2	ANAPC13	AMOTL1	ANKIB1
ANAPC5	ANAPC15	AMOTL2	ANKLE2
ANAPC7	ANAPC2	AMPD2	ANKMY2
ANGEL1	ANAPC4	AMPD3	ANKRA2
ANGEL2	ANAPC5	AMPH	ANKRD1
ANGPTL2	ANAPC7	AMZ2	ANKRD10
ANGPTL4	ANG	AMZ2P1	ANKRD11
ANK1	ANGEL1	ANAPC1	ANKRD12
ANK2	ANGEL2	ANAPC11	ANKRD13A
ANKAR	ANGPTL2	ANAPC15	ANKRD13B
ANKEF1	ANGPTL4	ANAPC1P2	ANKRD13C
ANKFY1	ANGPTL6	ANAPC2	ANKRD13D
ANKH	ANKEF1	ANAPC4	ANKRD16
ANKHD1	ANKFY1	ANAPC5	ANKRD17
ANKHD1-DT	ANKH	ANAPC7	ANKRD17-DT
ANKIB1	ANKHD1	ANGEL1	ANKRD27
ANKLE2	ANKHD1-DT	ANGEL2	ANKRD28
ANKRA2	ANKIB1	ANGPT1	ANKRD33BP1
ANKRD1	ANKLE2	ANGPTL2	ANKRD34A
ANKRD10	ANKMY2	ANGPTL6	ANKRD36
ANKRD11	ANKRA2	ANK2	ANKRD36B
ANKRD12	ANKRD10	ANKEF1	ANKRD37
ANKRD13A	ANKRD11	ANKFY1	ANKRD39
ANKRD13B	ANKRD12	ANKH	ANKRD40
ANKRD13C	ANKRD13A	ANKLE2	ANKRD42
ANKRD13D	ANKRD13B	ANKMY2	ANKRD42-DT
ANKRD16	ANKRD13C	ANKRA2	ANKRD44
ANKRD17	ANKRD13D	ANKRD10	ANKRD46
ANKRD17-DT	ANKRD17	ANKRD11	ANKRD49
ANKRD26	ANKRD26	ANKRD12	ANKRD50
ANKRD27	ANKRD27	ANKRD13A	ANKRD52
ANKRD28	ANKRD28	ANKRD13C	ANKRD54
ANKRD33B	ANKRD33B	ANKRD13D	ANKRD6
ANKRD33BP1	ANKRD33BP1	ANKRD16	ANKRD9
ANKRD34A	ANKRD36	ANKRD17	ANKS1A
ANKRD36	ANKRD36B	ANKRD17-DT	ANKS1B
ANKRD36B	ANKRD36C	ANKRD26	ANKS3
ANKRD37	ANKRD37	ANKRD27	ANKS6
ANKRD40	ANKRD39	ANKRD28	ANKZF1
ANKRD42	ANKRD40	ANKRD29	ANO7
ANKRD44	ANKRD42-DT	ANKRD31	ANO8
ANKRD46	ANKRD46	ANKRD33BP1	ANP32A
ANKRD49	ANKRD49	ANKRD34A	ANP32B
ANKRD50	ANKRD50	ANKRD35	ANTKMT
ANKRD52	ANKRD52	ANKRD36	ANTXR1
ANKRD54	ANKRD54	ANKRD36B	ANTXR2
ANKRD6	ANKRD9	ANKRD36C	ANXA1
ANKRD9	ANKS1A	ANKRD37	ANXA11
ANKS1A	ANKS3	ANKRD39	ANXA2
ANKS1B	ANKS6	ANKRD40	ANXA2P2
ANKS3	ANKZF1	ANKRD44	ANXA2R
ANKZF1	ANLN	ANKRD46	ANXA2R-AS1
ANLN	ANO10	ANKRD49	ANXA2R-OT1
ANO1	ANO6	ANKRD50	ANXA3
ANO10	ANO7	ANKRD52	ANXA4
ANO5	ANO8	ANKRD54	ANXA5
ANO7	ANP32A	ANKRD9	ANXA6
ANO8	ANP32B	ANKS1A	ANXA7
ANP32A	ANP32E	ANKS3	AOPEP
ANP32B	ANTKMT	ANKZF1	AP1AR
ANP32E	ANTXR1	ANO10	AP1B1
ANPEP	ANTXR2	ANO5	AP1G1
ANTKMT	ANXA11	ANO6	AP1M1
ANTXR2	ANXA2	ANO7	AP1S1
ANXA1	ANXA2P2	ANO8	AP1S2
ANXA11	ANXA2R	ANP32A	AP2A1
ANXA2	ANXA2R-AS1	ANP32B	AP2A2
ANXA2P2	ANXA2R-OT1	ANP32E	AP2B1
ANXA2R-AS1	ANXA4	ANTKMT	AP2M1
ANXA2R-OT1	ANXA5	ANTXR1	AP2S1
ANXA3	ANXA6	ANTXR2	AP3B2
ANXA4	ANXA7	ANXA1	AP3D1
ANXA6	AOC1	ANXA2	AP3M1
AOPEP	AOPEP	ANXA2P2	AP3S1
AP1AR	AP1AR	ANXA2R	AP3S2
AP1M2	AP1B1	ANXA2R-OT1	AP4B1
AP1S1	AP1M1	ANXA4	AP4E1
AP1S3	AP1S1	ANXA5	AP5B1
AP2A1	AP2A1	ANXA6	AP5S1
AP2B1	AP2A2	ANXA7	AP5Z1
AP2M1	AP2M1	ANXA8	APAF1
AP2S1	AP2S1	AOPEP	APBA1
AP3B1	AP3B2	AOX1	APBA2
AP3D1	AP3D1	AP1AR	APBA3
AP3M1	AP3M1	AP1B1	APBB1
AP3M2	AP3M2	AP1M1	APBB2
AP3S1	AP3S1	AP1S1	APBB3
AP4B1	AP3S2	AP1S2	APC
AP4E1	AP4B1	AP1S3	APC2
AP4M1	AP4E1	AP2A1	APCDD1
AP5B1	AP4M1	AP2A2	APCDD1L-DT
AP5M1	AP4S1	AP2B1	APEH
AP5S1	AP5B1	AP2M1	APEX1
AP5Z1	AP5M1	AP3B1	APEX2
APAF1	AP5S1	AP3B2	APH1A
APBA2	AP5Z1	AP3D1	APH1B
APBA3	APBA2	AP3M1	API5
APBB1	APBA3	AP3M2	APLF
APBB2	APBB1	AP3S1	APLP1
APBB3	APBB2	AP3S2	APLP2
APC	APBB3	AP4B1	APOBEC3C
APC2	APC	AP4E1	APOBEC3F
APEH	APCDD1L-DT	AP4M1	APOL1
APEX1	APEH	AP5B1	APOL2
APEX2	APEX1	AP5M1	APOL3
APH1B	APEX2	AP5S1	APOL6
API5	APH1A	AP5Z1	APOLD1
APLF	APH1B	APAF1	APOO
APLP1	API5	APBA3	APP
APLP2	APLF	APBB1	APPBP2
APMAP	APLN	APBB1IP	APPL1
APOBEC3B	APLP1	APBB2	APRT
APOBEC3C	APLP2	APBB3	APTX
APOBEC3D	APOBEC3B	APCDD1L	AQP11
APOBEC3F	APOBEC3C	APCDD1L-DT	AQR
APOBEC3G	APOBEC3D	APEH	AR
APOE	APOBEC3F	APEX1	ARAF
APOL1	APOBEC3G	APEX2	ARAP1
APOL2	APOE	APH1A	ARAP3
APOL3	APOL1	APH1B	ARCN1
APOL6	APOL2	API5	AREL1
APOO	APOL3	APLF	ARF1
APP	APOL6	APLP1	ARF3
APPBP2	APOLD1	APLP2	ARF4
APP-DT	APOO	APOBEC3B	ARF5
APPL1	APOOL	APOBEC3C	ARF6
APPL2	APP	APOBEC3F	ARFGAP1
APRT	APPBP2	APOBEC3G	ARFGAP2
APTR	APPBP2-DT	APOL1	ARFGAP3
APTX	APPL1	APOL2	ARFGEF1
AQP11	APPL2	APOL6	ARFGEF2
AQP5-AS1	APRT	APOLD1	ARFIP2
AQR	APTR	APOO	ARFRP1
AR	APTX	APOOL	ARG2
ARAP3	AQP11	APP	ARGLU1
ARCN1	AQP3	APPBP2	ARHGAP1
AREG	AQR	APPBP2-DT	ARHGAP10
ARF1	AR	APPL1	ARHGAP12
ARF3	ARAF	APPL2	ARHGAP17
ARF4	ARAP1	APRT	ARHGAP18
ARF5	ARAP3	APTX	ARHGAP21
ARF6	ARCN1	AQP9	ARHGAP22
ARFGAP1	AREL1	AQR	ARHGAP23
ARFGAP2	ARF1	ARAP1	ARHGAP27
ARFGAP3	ARF3	ARAP3	ARHGAP29
ARFGEF1	ARF5	ARC	ARHGAP31
ARFGEF2	ARF6	ARCN1	ARHGAP33
ARFGEF3	ARFGAP1	AREL1	ARHGAP35
ARFIP2	ARFGAP2	ARF1	ARHGAP45
ARFRP1	ARFGAP3	ARF3	ARHGAP5
ARG2	ARFGEF1	ARF4	ARHGDIA
ARGLU1	ARFGEF2	ARF5	ARHGEF1
ARHGAP1	ARFGEF3	ARF6	ARHGEF10L
ARHGAP10	ARFIP1	ARFGAP1	ARHGEF11
ARHGAP11A	ARFIP2	ARFGAP2	ARHGEF12
ARHGAP12	ARFRP1	ARFGAP3	ARHGEF18
ARHGAP17	ARG2	ARFGEF1	ARHGEF25
ARHGAP18	ARGLU1	ARFGEF2	ARHGEF26
ARHGAP21	ARHGAP1	ARFIP1	ARHGEF28
ARHGAP22	ARHGAP10	ARFIP2	ARHGEF37
ARHGAP24	ARHGAP11A	ARFRP1	ARHGEF39
ARHGAP26	ARHGAP12	ARGLU1	ARHGEF40
ARHGAP27	ARHGAP17	ARHGAP1	ARHGEF4-AS1
ARHGAP29	ARHGAP18	ARHGAP10	ARHGEF6
ARHGAP31	ARHGAP20	ARHGAP11A	ARHGEF7
ARHGAP33	ARHGAP21	ARHGAP12	ARHGEF9
ARHGAP35	ARHGAP22	ARHGAP17	ARID1A
ARHGAP5	ARHGAP23	ARHGAP18	ARID1B
ARHGAP6	ARHGAP24	ARHGAP21	ARID3B
ARHGDIA	ARHGAP26	ARHGAP22	ARID4A
ARHGEF1	ARHGAP27	ARHGAP23	ARID4B
ARHGEF10	ARHGAP28	ARHGAP24	ARID5A
ARHGEF10L	ARHGAP31	ARHGAP26	ARID5B
ARHGEF11	ARHGAP33	ARHGAP28	ARIH2
ARHGEF12	ARHGAP35	ARHGAP31	ARIH2OS
ARHGEF19	ARHGAP42	ARHGAP33	ARK2N
ARHGEF2	ARHGDIA	ARHGAP35	ARL1
ARHGEF25	ARHGEF1	ARHGAP5	ARL13B
ARHGEF26	ARHGEF10	ARHGDIA	ARL14EP
ARHGEF28	ARHGEF10L	ARHGDIB	ARL16
ARHGEF37	ARHGEF11	ARHGEF1	ARL2
ARHGEF39	ARHGEF17	ARHGEF10	ARL2BP
ARHGEF40	ARHGEF18	ARHGEF11	ARL3
ARHGEF4-AS1	ARHGEF19	ARHGEF12	ARL4A
ARID1A	ARHGEF2	ARHGEF18	ARL4C
ARID1B	ARHGEF28	ARHGEF2	ARL5A
ARID2	ARHGEF40	ARHGEF25	ARL5B
ARID3B	ARHGEF7	ARHGEF28	ARL6
ARID5A	ARHGEF9	ARHGEF3	ARL6IP5
ARID5B	ARID1A	ARHGEF40	ARL6IP6
ARIH2	ARID1B	ARHGEF7	ARL8A
ARIH2OS	ARID2	ARID1A	ARL8B
ARK2C	ARID3A	ARID1B	ARMC1
ARK2N	ARID3B	ARID2	ARMC10
ARL1	ARID4A	ARID3A	ARMC2
ARL10	ARID4B	ARID3B	ARMC6
ARL13B	ARIH2	ARID4A	ARMC7
ARL14EP	ARIH2OS	ARID4B	ARMC8
ARL15	ARK2N	ARID5B	ARMC9
ARL16	ARL1	ARIH2	ARMCX2
ARL2	ARL10	ARIH2OS	ARMCX3
ARL2BP	ARL14EP	ARK2N	ARMCX4
ARL4C	ARL16	ARL13B	ARMCX6
ARL4D	ARL2	ARL14EP	ARMH3
ARL5A	ARL2BP	ARL15	ARMT1
ARL5B	ARL3	ARL16	ARNT
ARL6	ARL4A	ARL2BP	ARNT2
ARL6IP1	ARL4D	ARL3	ARNT2-DT
ARL6IP5	ARL6	ARL4A	ARPC1B
ARL8A	ARL6IP5	ARL4C	ARPC2
ARL8B	ARL6IP6	ARL4D	ARPC3
ARMC10	ARL8A	ARL5A	ARPC4
ARMC2	ARL8B	ARL5B	ARPC5
ARMC5	ARMC1	ARL6	ARPIN
ARMC6	ARMC10	ARL6IP5	ARPP19
ARMC7	ARMC2	ARL6IP6	ARRB2
ARMC8	ARMC6	ARL8A	ARRDC1
ARMC9	ARMC7	ARL8B	ARRDC1-AS1
ARMCX2	ARMC8	ARMC1	ARRDC2
ARMCX3	ARMC9	ARMC10	ARRDC3
ARMCX4	ARMCX1	ARMC2	ARRDC3-AS1
ARMT1	ARMCX2	ARMC6	ARSA
ARPC1B	ARMCX6	ARMC7	ARSD
ARPC4	ARMH1	ARMC8	ARSF
ARPC5	ARMH3	ARMC9	ARSJ
ARPC5L	ARNT	ARMCX1	ARSK
ARPIN	ARNT2	ARMCX2	ARSL
ARPP19	ARPC1B	ARMCX4	ARV1
ARPP21	ARPC2	ARMCX6	ARVCF
ARRB1	ARPC3	ARMH3	ASAH1
ARRB2	ARPC4	ARMH4	ASAH2B
ARRDC1	ARPC5	ARMT1	ASAP1
ARRDC2	ARPC5L	ARNT	ASAP2
ARRDC3	ARPIN	ARNT2	ASAP3
ARRDC3-AS1	ARPP19	ARPC1B	ASB13
ARRDC4	ARRB1	ARPC2	ASB16-AS1
ARSA	ARRB2	ARPC3	ASB3
ARSB	ARRDC1	ARPC4	ASB6
ARSI	ARRDC1-AS1	ARPC5	ASB8
ARSJ	ARRDC2	ARPC5L	ASCC1
ARSK	ARRDC3-AS1	ARPIN	ASCC2
ARSL	ARSA	ARPP19	ASF1B
ARTN	ARSB	ARRB1	ASH1L-AS1
ARV1	ARSD	ARRB2	ASH2L
ARVCF	ARSG	ARRDC1	ASIC1
ASAH1	ARSK	ARRDC1-AS1	ASL
ASAH2B	ARSL	ARRDC2	ASPH
ASAP1	ARV1	ARRDC3	ASPHD1
ASAP2	ARVCF	ARRDC3-AS1	ASPHD2
ASAP3	AS3MT	ARSA	ASPSCR1
ASB1	ASAH1	ARSB	ASRGL1
ASB13	ASAP1	ARSD	ASS1
ASB16-AS1	ASAP2	ARSG	ASTE1
ASB6	ASAP3	ARSI	ASTN2
ASB8	ASB1	ARSJ	ASXL1
ASCC1	ASB13	ARSK	ASXL2
ASCC3	ASB16-AS1	ARV1	ATAD1
ASF1B	ASB3	AS3MT	ATAD2
ASH1L	ASB5	ASAH1	ATAD3A
ASH1L-AS1	ASB6	ASAH2B	ATAD3B
ASH2L	ASB8	ASAP1	ATAT1
ASL	ASCC1	ASAP2	ATE1
ASNS	ASCC2	ASB1	ATF1
ASPH	ASF1B	ASB13	ATF6
ASPHD1	ASH1L	ASB16-AS1	ATF6B
ASPHD2	ASH1L-AS1	ASB2	ATF7
ASPSCR1	ASH2L	ASB3	ATF7IP
ASRGL1	ASL	ASB6	ATG10
ASS1	ASPHD1	ASB8	ATG101
ASTE1	ASPHD2	ASCC1	ATG12
ASTN2	ASPSCR1	ASCC3	ATG16L1
ASXL2	ASRGL1	ASF1B	ATG16L2
ATAD1	ASS1	ASH1L	ATG2A
ATAD2	ASTE1	ASH1L-AS1	ATG2B
ATAD2B	ASTN2	ASL	ATG3
ATAD3A	ASXL1	ASPH	ATG4A
ATAD3B	ATAD1	ASPSCR1	ATG4B
ATAT1	ATAD2	ASS1	ATG4D
ATE1	ATAD3A	ASTN2	ATG5
ATF1	ATAD3B	ASXL1	ATG9A
ATF3	ATAT1	ASXL2	ATIC
ATF4	ATE1	ATAD2	ATL2
ATF5	ATF1	ATAD2B	ATL3
ATF6	ATF3	ATAD3A	ATM
ATF6B	ATF4	ATAD3B	ATMIN
ATF7	ATF5	ATAT1	ATN1
ATF7IP	ATF6	ATE1	ATOH8
ATG10	ATF6B	ATF1	ATOSA
ATG101	ATF7	ATF3	ATOSB
ATG12	ATF7IP	ATF4	ATOX1
ATG13	ATG10	ATF5	ATP11B
ATG14	ATG101	ATF6B	ATP11C
ATG16L1	ATG12	ATF7	ATP13A1
ATG16L2	ATG14	ATF7IP	ATP13A2
ATG2A	ATG16L1	ATG101	ATP13A3
ATG3	ATG16L2	ATG12	ATP1A1
ATG4A	ATG2A	ATG14	ATP1A1-AS1
ATG4B	ATG3	ATG16L1	ATP1B3
ATG4C	ATG4A	ATG16L2	ATP2A1-AS1
ATG4D	ATG4B	ATG2A	ATP2B1-AS1
ATG5	ATG4C	ATG2B	ATP2B4
ATG7	ATG4D	ATG3	ATP2C1
ATG9A	ATG5	ATG4A	ATP5F1A
ATL2	ATG7	ATG4B	ATP5F1B
ATL3	ATG9A	ATG4C	ATP5F1C
ATM	ATIC	ATG4D	ATP5F1D
ATMIN	ATL1	ATG5	ATP5F1E
ATN1	ATL3	ATG7	ATP5IF1
ATOSA	ATM	ATG9A	ATP5MC1
ATOSB	ATMIN	ATIC	ATP5MC2
ATOX1	ATN1	ATL1	ATP5MC3
ATP10D	ATOSA	ATL2	ATP5MJ
ATP11A	ATOSB	ATL3	ATP5MK
ATP11B	ATOX1	ATM	ATP5PB
ATP11C	ATP10D	ATMIN	ATP5PD
ATP13A3	ATP11A	ATN1	ATP5PDP3
ATP1A1	ATP13A1	ATOSA	ATP5PDP4
ATP1A1-AS1	ATP13A2	ATOSB	ATP5PF
ATP1B1	ATP13A3	ATOX1	ATP6AP1
ATP2A1-AS1	ATP1A1	ATP10D	ATP6AP1-DT
ATP2A2	ATP1A1-AS1	ATP11B	ATP6AP2
ATP2A3	ATP1B1	ATP11C	ATP6V0A1
ATP2B1	ATP1B3	ATP13A1	ATP6V0A2
ATP2B1-AS1	ATP23	ATP13A2	ATP6V0B
ATP2B4	ATP2A1-AS1	ATP13A3	ATP6V0D1
ATP2C1	ATP2A2	ATP13A3-DT	ATP6V0D1-DT
ATP5F1A	ATP2B1	ATP1A1	ATP6V0E1
ATP5F1B	ATP2C1	ATP1A1-AS1	ATP6V0E2
ATP5F1C	ATP5F1A	ATP1B1	ATP6V1B2
ATP5F1D	ATP5F1B	ATP1B3	ATP6V1C1
ATP5F1E	ATP5F1D	ATP23	ATP6V1D
ATP5IF1	ATP5IF1	ATP2A1-AS1	ATP6V1E1
ATP5MC1	ATP5MC1	ATP2B1	ATP6V1F
ATP5MC1P5	ATP5MC2	ATP2B1-AS1	ATP6V1G1
ATP5MC2	ATP5MC3	ATP2B4	ATP6V1H
ATP5MC3	ATP5MJ	ATP2C1	ATP7B
ATP5PD	ATP5MK	ATP5F1A	ATP8B1-AS1
ATP5PF	ATP5PB	ATP5F1B	ATP8B2
ATP6AP1	ATP5PD	ATP5F1C	ATP8B3
ATP6AP1-DT	ATP5PF	ATP5F1D	ATP9A
ATP6AP2	ATP6AP1	ATP5F1E	ATP9B
ATP6V0A1	ATP6AP1-DT	ATP5IF1	ATPAF1
ATP6V0A2	ATP6AP2	ATP5MC1	ATPAF2
ATP6V0B	ATP6V0A1	ATP5MC2	ATR
ATP6V0D1	ATP6V0A2	ATP5MC3	ATRAID
ATP6V0E1	ATP6V0B	ATP5MJ	ATRIP
ATP6V0E2	ATP6V0D1	ATP5MK	ATRN
ATP6V1C1	ATP6V0D1-DT	ATP5PB	ATRX
ATP6V1C2	ATP6V0E1	ATP5PD	ATXN1
ATP6V1D	ATP6V0E2	ATP5PF	ATXN1-AS1
ATP6V1E1	ATP6V1B2	ATP6AP1	ATXN2
ATP6V1E2	ATP6V1C1	ATP6AP1-DT	ATXN2L
ATP6V1F	ATP6V1D	ATP6AP2	ATXN7
ATP6V1H	ATP6V1E1	ATP6V0A1	ATXN7L1
ATP7A	ATP6V1E2	ATP6V0A2	ATXN7L2
ATP8B1-AS1	ATP6V1F	ATP6V0B	ATXN7L3
ATP8B2	ATP6V1G1	ATP6V0D1	ATXN7L3B
ATP8B3	ATP6V1H	ATP6V0D1-DT	AUH
ATP9A	ATP8A1	ATP6V0E1	AUNIP
ATPAF1	ATP8B2	ATP6V0E2	AUP1
ATR	ATP8B3	ATP6V1B1-AS1	AURKA
ATRAID	ATP9A	ATP6V1B2	AURKAIP1
ATRIP	ATP9B	ATP6V1C1	AUTS2
ATRN	ATPAF1	ATP6V1D	AVEN
ATRNL1	ATPAF2	ATP6V1E1	AVL9
ATXN1	ATR	ATP6V1E2	AVPI1
ATXN2	ATRAID	ATP6V1F	AXIN1
ATXN2L	ATRIP	ATP6V1G1	AXL
ATXN3	ATRN	ATP6V1H	AZGP1
ATXN7L2	ATRX	ATP8A1	AZI2
ATXN7L3	ATXN1	ATP8B1-AS1	AZIN1
AUNIP	ATXN2	ATP8B2	AZIN2
AUP1	ATXN2L	ATP8B3	B2M
AURKA	ATXN3	ATP9A	B3GALNT1
AURKAIP1	ATXN7	ATP9B	B3GALNT2
AURKB	ATXN7L1	ATPAF1	B3GALT6
AUTS2	ATXN7L2	ATPAF2	B3GAT3
AVEN	ATXN7L3	ATR	B3GNT2
AVL9	ATXN7L3B	ATRAID	B3GNT5
AVPI1	AUH	ATRIP	B3GNT9
AXIN1	AUP1	ATRN	B3GNTL1
AXL	AURKAIP1	ATRX	B4GALNT1
AZI2	AURKB	ATXN1	B4GALNT3
AZIN1	AUTS2	ATXN2	B4GALT1
AZIN2	AVEN	ATXN2L	B4GALT2
B2M	AVL9	ATXN3	B4GALT3
B3GALNT1	AVPI1	ATXN7	B4GALT4
B3GALNT2	AXIN1	ATXN7L1	B4GALT7
B3GALT5	AXIN2	ATXN7L2	B4GAT1
B3GALT6	AXL	ATXN7L3	B9D1
B3GAT3	AZI2	ATXN7L3B	BAALC
B3GLCT	AZIN1	AUH	BABAM2
B3GNT2	AZIN2	AUP1	BACE1
B3GNT5	B2M	AURKA	BACE2
B3GNT7	B3GALNT2	AURKAIP1	BACH1
B3GNT9	B3GALT6	AURKB	BAD
B3GNTL1	B3GALT9	AVEN	BAG1
B4GALNT1	B3GAT3	AVL9	BAG3
B4GALNT3	B3GLCT	AVPI1	BAG4
B4GALT1	B3GNT2	AXIN1	BAG6
B4GALT2	B3GNT5	AXIN2	BAHD1
B4GALT4	B3GNT9	AXL	BAIAP2
B4GALT5	B3GNTL1	AZIN1	BAIAP2-DT
B4GALT6	B4GALNT1	AZIN2	BAIAP2L1
B4GALT7	B4GALNT4	B2M	BAK1
B4GAT1	B4GALT1	B3GALNT1	BANF1
B9D1	B4GALT2	B3GALNT2	BANP
B9D2	B4GALT4	B3GALT6	BAP1
BAALC	B4GALT5	B3GALT9	BATF3
BABAM2	B4GALT7	B3GAT3	BAX
BACE2	B4GAT1	B3GLCT	BAZ1B
BACH1	B9D1	B3GNT2	BAZ2A
BAD	B9D2	B3GNT5	BBC3
BAG1	BAALC	B3GNT9	BBIP1
BAG2	BABAM2	B3GNTL1	BBLN
BAG4	BACE1	B4GALT1	BBS1
BAG5	BACE2	B4GALT2	BBS12
BAG6	BACH1	B4GALT4	BBS2
BAHD1	BAD	B4GALT5	BBS4
BAIAP2	BAG1	B4GALT7	BBS7
BAIAP2L1	BAG3	B4GAT1	BBS9
BAIAP3	BAG5	B9D1	BBX
BAK1	BAG6	B9D2	BCAM
BAMBI	BAHCC1	BAALC	BCAN-AS2
BANF1	BAHD1	BAALC-AS2	BCAP29
BAP1	BAIAP2	BABAM2	BCAP31
BARD1	BAIAP2-DT	BACE1	BCAR1
BATF2	BAIAP2L1	BACE2	BCAR3
BATF3	BAK1	BACH1	BCAS2
BAX	BAMBI	BAD	BCAS3
BAZ1B	BANF1	BAG2	BCAS4
BAZ2A	BANP	BAG3	BCAT2
BAZ2B-AS1	BAP1	BAG4	BCCIP
BBC3	BASP1	BAG5	BCDIN3D
BBIP1	BATF2	BAG6	BCKDHA
BBLN	BATF3	BAHD1	BCKDHB
BBS1	BAX	BAIAP2	BCKDK
BBS10	BAZ1B	BAIAP2-DT	BCL2
BBS12	BAZ2A	BAK1	BCL2L1
BBS2	BAZ2B-AS1	BANF1	BCL2L11
BBS4	BBC3	BANP	BCL2L12
BBS7	BBIP1	BAP1	BCL2L13
BBS9	BBLN	BARD1	BCL2L2
BBX	BBOF1	BASP1	BCL3
BCAM	BBS1	BAX	BCL7A
BCAN-AS2	BBS10	BAZ1B	BCL7B
BCAP29	BBS12	BAZ2A	BCL7C
BCAP31	BBS2	BAZ2B	BCL9
BCAR3	BBS4	BBC3	BCL9L
BCAS2	BBS7	BBLN	BCLAF1
BCAS4	BBS9	BBS1	BCORL1
BCAT1	BCAM	BBS12	BCR
BCAT2	BCAN-AS2	BBS2	BCS1L
BCCIP	BCAP29	BBS4	BDH1
BCDIN3D	BCAP31	BBS7	BDH2
BCHE	BCAR1	BBS9	BDNF
BCKDHA	BCAR3	BBX	BDP1
BCKDK	BCAS2	BCAN-AS2	BECN1
BCL10	BCAS3	BCAP31	BEND3
BCL2	BCAS4	BCAR3	BEND7
BCL2L1	BCAT1	BCAS2	BET1
BCL2L11	BCAT2	BCAS3	BET1L
BCL3	BCCIP	BCAS4	BEX1
BCL7A	BCDIN3D	BCAT2	BEX3
BCL7B	BCKDHA	BCCIP	BFAR
BCL7C	BCKDHB	BCDIN3D	BHLHE40
BCLAF1	BCKDK	BCKDHA	BICD1
BCO2	BCL10	BCKDHB	BICD2
BCORL1	BCL2	BCKDK	BICRA
BCR	BCL2L1	BCL11B	BID
BDH1	BCL2L11	BCL2L11	BIN1
BDH2	BCL2L12	BCL2L12	BIN3
BDNF	BCL2L13	BCL2L13	BIRC2
BDNF-AS	BCL2L2	BCL2L2	BIRC5
BDP1	BCL3	BCL3	BIRC6
BECN1	BCL6	BCL7B	BIVM
BEND7	BCL7A	BCL7C	BLCAP
BET1	BCL7B	BCL9	BLMH
BET1L	BCL7C	BCL9L	BLOC1S1
BEX1	BCL9	BCLAF1	BLOC1S2
BEX2	BCL9L	BCOR	BLOC1S4
BEX3	BCLAF1	BCORL1	BLOC1S6
BEX4	BCOR	BCR	BLTP2
BFAR	BCORL1	BCRP2	BLTP3A
BFSP1	BCORP1	BCS1L	BLTP3B
BHLHE40	BCR	BDH2	BLVRA
BHLHE41	BCS1L	BDKRB1	BLVRB
BICD1	BDH1	BDNF	BLZF1
BICD2	BDH2	BDP1	BMAL1
BICRA	BDNF	BEAN1	BMP1
BICRAL	BDP1	BECN1	BMP2K
BID	BECN1	BEGAIN	BMP6
BIK	BEND6	BEND3	BMPR1A
BIN1	BEST1	BEND3P1	BMPR1B
BIN3	BET1	BEND6	BMPR2
BIRC2	BET1L	BEND7	BMS1
BIRC3	BEX2	BEST1	BMT2
BIRC5	BEX3	BEST3	BNC2
BIRC6	BFAR	BET1	BNC2-AS1
BIVM	BFSP1	BET1L	BNIP3
BLM	BHLHE40	BEX2	BNIP3L
BLMH	BHLHE41	BEX3	BOC
BLOC1S1	BICC1	BEX4	BOD1
BLOC1S2	BICD1	BFAR	BOD1L1
BLOC1S3	BICD2	BFSP1	BOLA3
BLOC1S4	BICRA	BHLHE40	BOP1
BLOC1S6	BID	BHLHE41	BORA
BLTP1	BIN1	BHMT2	BORCS5
BLTP3A	BIN3	BICC1	BORCS6
BLTP3B	BIRC3	BICD1	BPHL
BLVRB	BIRC6	BICD2	BPNT1
BLZF1	BISPR	BICDL3P	BPTF
BMAL2	BIVM	BICRA	BRAF
BMERB1	BLCAP	BICRAL	BRAT1
BMI1	BLMH	BID	BRCA1
BMP1	BLOC1S1	BIN1	BRCC3
BMP2K	BLOC1S2	BIN3	BRD2
BMP4	BLOC1S3	BIRC2	BRD3
BMP6	BLOC1S4	BIRC5	BRD3OS
BMPER	BLOC1S6	BIRC6	BRD4
BMPR1A	BLTP1	BIVM	BRD9
BMPR1B	BLTP2	BLCAP	BRF2
BMPR2	BLTP3A	BLK	BRI3
BMS1	BLVRA	BLMH	BRK1
BMS1P10	BLVRB	BLOC1S1	BRME1
BMS1P23	BLZF1	BLOC1S2	BRMS1
BMT2	BMAL1	BLOC1S3	BRPF1
BNC2	BMAL2	BLOC1S4	BRPF3
BNIP3	BMF	BLOC1S6	BRSK1
BNIP3L	BMP1	BLTP1	BRWD1
BOC	BMP2	BLTP2	BRWD3
BOD1	BMP2K	BLTP3B	BSCL2
BOLA1	BMP4	BLVRA	BSDC1
BOLA3	BMP7	BLVRB	BSG
BOP1	BMPR1A	BLZF1	BST1
BORA	BMPR2	BMAL1	BTAF1
BPGM	BMS1P23	BMAL2	BTBD1
BPHL	BMT2	BMERB1	BTBD10
BPNT1	BNIP3	BMF	BTBD2
BRAT1	BNIP3L	BMI1	BTBD7
BRCA1	BOC	BMP1	BTBD9
BRCA2	BOD1	BMP2K	BTC
BRCC3	BOD1L1	BMPER	BTF3
BRD3OS	BOK	BMPR2	BTF3L4
BRD4	BOLA1	BMS1	BTG2
BRD7	BOLA3	BMS1P23	BTN2A1
BRF1	BOLA3-DT	BMT2	BTN2A2
BRF2	BOP1	BNC2	BTN2A3P
BRI3	BORCS5	BNC2-AS1	BTN3A2
BRI3BP	BORCS6	BNIP3	BTRC
BRIP1	BPHL	BNIP3L	BUB3
BRK1	BPNT1	BOC	BUD13
BRME1	BPNT2	BOD1	BUD23
BRMS1	BPTF	BOD1L1	BUD31
BROX	BRAF	BOLA1	BVES
BRPF3	BRAP	BOLA3	BYSL
BRSK1	BRAT1	BOLA3-DT	BZW1
BRWD3	BRCA1	BOP1	BZW2
BSCL2	BRD2	BORA	C10orf143
BSDC1	BRD3	BORCS5	C11orf24
BSG	BRD3OS	BORCS6	C11orf58
BSG-AS1	BRD4	BPGM	C11orf68
BST1	BRD7	BPHL	C11orf80
BST2	BRD9	BPNT1	C12orf29
BTAF1	BRF1	BPNT2	C12orf4
BTBD1	BRF2	BPTF	C12orf43
BTBD10	BRI3	BRAF	C12orf76
BTBD19	BRI3BP	BRAP	C14orf132
BTBD2	BRK1	BRCA1	C14orf28
BTBD3	BRME1	BRCC3	C14orf93
BTBD7	BRMS1	BRD2	C15orf39
BTBD9	BRPF1	BRD3	C15orf40
BTC	BRPF3	BRD3OS	C15orf61
BTF3	BRSK1	BRD4	C16orf74
BTF3L4	BRSK2	BRD7	C16orf87
BTG1	BRWD1	BRD8	C16orf95
BTG2	BRWD3	BRD9	C16orf95-DT
BTN2A1	BSCL2	BRF1	C17orf114
BTN2A2	BSDC1	BRF2	C17orf58
BTN3A1	BSG	BRI3	C17orf67
BTN3A2	BST2	BRI3BP	C17orf75
BTN3A3	BTAF1	BRIP1	C19orf12
BTRC	BTBD1	BRME1	C19orf25
BUB1	BTBD10	BRMS1	C19orf44
BUB1B	BTBD19	BROX	C19orf47
BUB3	BTBD2	BRPF1	C19orf48P
BUD13	BTBD3	BRPF3	C19orf53
BUD23	BTBD7	BRSK1	C19orf73
BUD31	BTBD9	BRWD1-AS2	C1D
BVES	BTF3	BRWD3	C1GALT1
BZW1	BTF3L4	BSCL2	C1orf109
BZW2	BTG2	BSDC1	C1orf131
C10orf143	BTN2A1	BSG	C1orf159
C10orf88	BTN2A2	BSN-DT	C1orf174
C11orf24	BTN2A3P	BTAF1	C1orf198
C11orf58	BTN3A1	BTBD1	C1orf21
C11orf65	BTN3A2	BTBD10	C1orf216
C11orf68	BTN3A3	BTBD19	C1orf35
C11orf80	BTNL12P	BTBD2	C1orf43
C12orf29	BTRC	BTBD3	C1orf52
C12orf4	BUB1	BTBD7	C1orf53
C12orf43	BUB3	BTBD9	C1orf56
C12orf60	BUD13	BTD	C1orf74
C12orf75	BUD23	BTF3	C1QBP
C14orf93	BUD31	BTF3-DT	C1QL1
C15orf39	BYSL	BTF3L4	C1QTNF1
C15orf40	BZW1	BTG2	C1QTNF6
C15orf61	BZW2	BTN2A1	C1R
C16orf46	C10orf88	BTN2A2	C1RL
C16orf74	C11orf24	BTN2A3P	C1S
C16orf87	C11orf58	BTN3A2	C20orf96
C16orf95	C11orf65	BTN3A3	C21orf91
C17orf100	C11orf68	BTRC	C22orf39
C17orf114	C11orf80	BUB1B	C22orf46P
C17orf58	C12orf29	BUB3	C2CD2
C17orf67	C12orf4	BUD13	C2CD3
C17orf80	C12orf43	BUD23	C2CD5
C18orf32	C12orf75	BUD31	C2orf27A
C19orf12	C12orf76	BVES	C2orf42
C19orf25	C14orf132	BVES-AS1	C2orf49
C19orf48P	C14orf28	BYSL	C2orf49-DT
C19orf73	C14orf93	BZW1	C2orf68
C1D	C15orf39	BZW2	C2orf69
C1GALT1	C15orf40	C10orf143	C2orf74
C1GALT1C1	C15orf61	C10orf88	C2orf74-DT
C1orf109	C16orf54	C11orf24	C2orf76
C1orf115	C16orf95	C11orf58	C3orf14
C1orf122	C16orf95-DT	C11orf65	C3orf18
C1orf131	C17orf100	C11orf68	C3orf33
C1orf159	C17orf58	C11orf80	C4orf19
C1orf174	C17orf67	C12orf29	C4orf3
C1orf198	C17orf75	C12orf4	C4orf48
C1orf21	C17orf80	C12orf43	C5orf15
C1orf216	C18orf32	C12orf75	C5orf22
C1orf35	C19orf12	C12orf76	C5orf24
C1orf43	C19orf25	C14orf132	C5orf46
C1orf52	C19orf44	C14orf28	C6orf120
C1orf53	C19orf47	C14orf93	C6orf136
C1orf56	C19orf48P	C15orf39	C6orf141
C1orf74	C19orf53	C15orf40	C6orf226
C1QBP	C19orf73	C15orf61	C6orf52
C1QL4	C1D	C16orf46	C6orf89
C1QTNF1	C1GALT1	C16orf87	C7orf50
C1QTNF2	C1GALT1C1	C16orf95	C7orf57
C1QTNF6	C1GALT1C1L	C16orf95-DT	C8orf33
C1RL	C1orf109	C17orf100	C8orf58
C21orf58	C1orf122	C17orf58	C8orf76
C22orf39	C1orf131	C17orf67	C8orf82
C22orf46P	C1orf159	C17orf75	C8orf88
C2CD3	C1orf174	C17orf80	C9orf40
C2CD4C	C1orf198	C18orf32	C9orf43
C2CD5	C1orf21	C19orf25	C9orf50
C2orf27A	C1orf216	C19orf44	C9orf72
C2orf42	C1orf35	C19orf47	C9orf78
C2orf49	C1orf43	C19orf48P	C9orf85
C2orf68	C1orf52	C19orf53	CA11
C2orf69	C1orf53	C19orf81	CA13
C2orf74	C1orf74	C1D	CA5BP1
C2orf74-DT	C1QBP	C1GALT1C1	CAAP1
C2orf76	C1QL1	C1orf109	CAB39
C3	C1QTNF1	C1orf122	CAB39L
C3orf18	C1QTNF6	C1orf131	CABIN1
C3orf33	C1R	C1orf159	CABLES1
C3orf38	C1RL	C1orf174	CABLES2
C3orf52	C1RL-AS1	C1orf198	CACFD1
C4orf3	C1S	C1orf21	CACNB1
C4orf33	C2	C1orf216	CACNB3
C4orf36	C20orf144	C1orf35	CACTIN
C4orf46	C20orf96	C1orf43	CACUL1
C4orf48	C21orf58	C1orf52	CACYBP
C5orf22	C21orf91	C1orf53	CAD
C5orf24	C22orf23	C1orf54	CADM4
C5orf63	C22orf39	C1orf56	CAHM
C6orf120	C22orf46P	C1orf74	CALCOCO1
C6orf136	C2CD2	C1orf94	CALCOCO2
C6orf141	C2CD5	C1QBP	CALM2
C6orf226	C2orf42	C1QL1	CALM3
C6orf52	C2orf49	C1QTNF1	CALR
C6orf89	C2orf68	C1QTNF2	CALU
C7orf31	C2orf69	C1QTNF6	CAMK1
C7orf50	C2orf74	C1R	CAMK1D
C7orf57	C2orf74-DT	C1RL	CAMK2D
C8orf33	C2orf76	C1S	CAMK2G
C8orf58	C3	C20orf96	CAMK2N1
C8orf76	C3orf18	C21orf91	CAMK2N2
C8orf82	C3orf38	C22orf39	CAMK4
C8orf88	C4orf3	C22orf46P	CAMKK1
C9orf24	C4orf33	C2CD2	CAMKK2
C9orf40	C5orf15	C2CD3	CAMKMT
C9orf72	C5orf24	C2CD5	CAMLG
C9orf85	C6orf120	C2orf27A	CAMSAP1
CA11	C6orf136	C2orf42	CAMSAP1-DT
CA13	C6orf226	C2orf49	CAMSAP2
CA2	C6orf52	C2orf49-DT	CAMSAP3
CA3-AS1	C6orf89	C2orf68	CAMTA1
CA5B	C7orf31	C2orf69	CAMTA2
CA5BP1	C7orf50	C2orf74	CAND1
CA8	C8orf33	C2orf74-DT	CANT1
CAAP1	C8orf48	C2orf76	CANX
CAB39	C8orf58	C3	CAP1
CAB39L	C8orf76	C3orf14	CAPG
CABIN1	C8orf82	C3orf18	CAPN1
CABLES1	C9orf163	C3orf38	CAPN10
CABLES2	C9orf40	C3orf52	CAPN10-DT
CACFD1	C9orf72	C4orf3	CAPN15
CACHD1	C9orf78	C4orf46	CAPN2
CACNA1A	C9orf85	C4orf48	CAPN5
CACNA2D1	CA11	C5orf15	CAPN7
CACNA2D3	CA12	C5orf22	CAPNS1
CACNB1	CA5BP1	C5orf24	CAPRIN1
CACNB3	CAAP1	C5orf63	CAPRIN2
CACNB4	CAB39	C6orf120	CAPS
CACNG4	CAB39L	C6orf136	CAPZA1
CACNG7	CABIN1	C6orf226	CAPZA2
CACTIN	CABLES1	C6orf52	CAPZB
CACUL1	CABLES2	C6orf89	CARD10
CACYBP	CACFD1	C7orf50	CARD19
CADM1	CACNA1C	C7orf57	CARD6
CADM2	CACNB1	C8orf48	CARD8
CADM3	CACNB3	C8orf58	CARD9
CADM4	CACNG4	C8orf76	CARF
CADPS2	CACTIN	C8orf82	CARHSP1
CALB1	CACUL1	C9orf40	CARM1
CALCB	CACYBP	C9orf72	CARNMT1
CALCOCO1	CAD	C9orf78	CARS1
CALCOCO2	CADM1	C9orf85	CARS2
CALD1	CADM4	CA11	CASC15
CALHM2	CADPS2	CA12	CASC3
CALHM6	CAHM	CA13	CASD1
CALM2	CALCOCO1	CA5BP1	CASK
CALM3	CALHM2	CAAP1	CASKIN2
CALR	CALM1	CAB39	CASP1
CALU	CALM2	CAB39L	CASP2
CAMK1	CALM3	CABIN1	CASP4
CAMK1D	CALR	CABLES2	CASP7
CAMK2D	CALU	CABYR	CASP8
CAMK2G	CAMK1D	CACFD1	CASP8AP2
CAMK2N1	CAMK2D	CACNA1A	CASP9
CAMK2N2	CAMK2G	CACNA1C	CAST
CAMK4	CAMK2N1	CACNA2D1	CASTOR1
CAMKK1	CAMK2N2	CACNB1	CASTOR3P
CAMKK2	CAMK4	CACNB3	CAT
CAMKMT	CAMKK1	CACTIN	CATSPER2P1
CAMSAP1	CAMKK2	CACUL1	CATSPERG
CAMSAP1-DT	CAMKMT	CACYBP	CAV1
CAMSAP2	CAMLG	CAD	CAV2
CAMSAP3	CAMSAP1	CADPS	CAVIN1
CAMTA1	CAMSAP1-DT	CAHM	CBARP
CAMTA2	CAMTA1	CALB2	CBFA2T2
CAND1	CAMTA2	CALCOCO1	CBFB
CANX	CAND1	CALCOCO2	CBL
CAP2	CANT1	CALHM2	CBLB
CAPG	CANX	CALM1	CBLL1
CAPN1	CAP1	CALM2	CBR1
CAPN10	CAP2	CALM3	CBR3-AS1
CAPN1-AS1	CAPG	CALR	CBR4
CAPN2	CAPN1	CALU	CBX1
CAPN5	CAPN10	CAMK1	CBX2
CAPN7	CAPN10-DT	CAMK1D	CBX3
CAPNS1	CAPN15	CAMK2D	CBX4
CAPRIN1	CAPN1-AS1	CAMK2G	CBX5
CAPRIN2	CAPN2	CAMK2N1	CBX6
CAPS2	CAPN5	CAMK2N2	CBX7
CAPZA1	CAPN7	CAMK4	CBX8
CAPZA2	CAPNS1	CAMKK1	CBY1
CAPZB	CAPRIN1	CAMKK2	CC2D1A
CARD10	CAPRIN2	CAMKMT	CC2D1B
CARD11	CAPS2	CAMLG	CC2D2A
CARD19	CAPZA2	CAMSAP1	CCAR1
CARD6	CAPZB	CAMTA1	CCAR2
CARD8	CARD10	CAMTA2	CCDC102A
CARD9	CARD16	CAND1	CCDC102B
CARF	CARD19	CANT1	CCDC106
CARHSP1	CARD8	CANX	CCDC107
CARMIL1	CARD9	CAP1	CCDC112
CARNMT1	CARF	CAP2	CCDC113
CARS1	CARHSP1	CAPG	CCDC115
CARS2	CARMIL1	CAPN10	CCDC117
CASC2	CARMIL2	CAPN10-DT	CCDC12
CASC3	CARNMT1	CAPN15	CCDC121
CASD1	CARS1	CAPN1-AS1	CCDC124
CASK	CARS2	CAPN2	CCDC125
CASP10	CASC3	CAPN5	CCDC126
CASP2	CASD1	CAPN7	CCDC127
CASP3	CASK	CAPNS1	CCDC134
CASP4	CASKIN2	CAPRIN1	CCDC136
CASP6	CASP1	CAPRIN2	CCDC137
CASP8	CASP2	CAPZA1	CCDC138
CASP8AP2	CASP3	CAPZA2	CCDC142
CAST	CASP4	CAPZB	CCDC149
CASTOR1	CASP5	CARD10	CCDC157
CASTOR3P	CASP6	CARD16	CCDC159
CASZ1	CASP7	CARD19	CCDC15-DT
CAT	CASP8	CARD6	CCDC163
CATSPER1	CASP8AP2	CARD8	CCDC167
CATSPER2P1	CASP9	CARD9	CCDC174
CATSPERG	CAST	CARF	CCDC18
CAV1	CASTOR1	CARHSP1	CCDC184
CAVIN1	CASTOR3P	CARM1	CCDC191
CAVIN3	CAT	CARMIL1	CCDC22
CBARP	CATSPER1	CARNMT1	CCDC25
CBFA2T2	CATSPER2P1	CARS1	CCDC28A
CBFB	CAV2	CARS2	CCDC28B
CBL	CAVIN1	CASC2	CCDC32
CBLB	CAVIN3	CASC3	CCDC34
CBLL1	CBARP	CASK	CCDC40
CBLL1-AS1	CBFA2T2	CASKIN2	CCDC47
CBR1	CBFB	CASP10	CCDC50
CBR3-AS1	CBL	CASP2	CCDC51
CBR4	CBLB	CASP3	CCDC57
CBX2	CBLL1	CASP4	CCDC59
CBX3	CBR3-AS1	CASP6	CCDC6
CBX4	CBR4	CASP7	CCDC61
CBX5	CBX1	CASP8	CCDC66
CBX7	CBX2	CASP8AP2	CCDC7
CBX8	CBX3	CASP9	CCDC71
CBY1	CBX4	CAST	CCDC71L
CC2D1A	CBX6	CASTOR1	CCDC77
CC2D2A	CBX7	CASTOR3P	CCDC80
CCAR1	CBX8	CAT	CCDC82
CCAR2	CBY1	CATSPER1	CCDC85C
CCDC102A	CC2D1A	CATSPER2P1	CCDC87
CCDC102B	CC2D1B	CAV1	CCDC88A
CCDC106	CC2D2A	CAV2	CCDC9
CCDC107	CCAR1	CAVIN1	CCDC90B
CCDC112	CCAR2	CAVIN3	CCDC92
CCDC113	CCDC102A	CBARP	CCDC93
CCDC115	CCDC102B	CBFA2T2	CCDC9B
CCDC12	CCDC106	CBFB	CCHCR1
CCDC121	CCDC107	CBL	CCM2
CCDC124	CCDC112	CBLB	CCN2
CCDC125	CCDC113	CBLL1	CCNB1IP1
CCDC126	CCDC115	CBLL1-AS1	CCND1
CCDC134	CCDC117	CBR3-AS1	CCND3
CCDC136	CCDC12	CBR4	CCNDBP1
CCDC137	CCDC124	CBX1	CCNE1
CCDC138	CCDC125	CBX2	CCNG2
CCDC14	CCDC127	CBX3	CCNI
CCDC142	CCDC134	CBX4	CCNJ
CCDC149	CCDC136	CBX5	CCNJL
CCDC15	CCDC137	CBX6	CCNK
CCDC152	CCDC14	CBX7	CCNL1
CCDC153	CCDC142	CBX8	CCNL2
CCDC159	CCDC144BP	CBY1	CCNO
CCDC160	CCDC149	CC2D1A	CCNQ
CCDC163	CCDC15	CC2D1B	CCNT1
CCDC167	CCDC157	CC2D2A	CCNY
CCDC171	CCDC159	CCAR1	CCNY-AS1
CCDC174	CCDC15-DT	CCAR2	CCNYL1
CCDC18	CCDC163	CCDC102A	CCS
CCDC181	CCDC167	CCDC106	CCSER2
CCDC184	CCDC171	CCDC107	CCT2
CCDC18-AS1	CCDC174	CCDC113	CCT3
CCDC191	CCDC18	CCDC115	CCT4
CCDC22	CCDC18-AS1	CCDC117	CCT5
CCDC24	CCDC22	CCDC12	CCT6A
CCDC25	CCDC24	CCDC124	CCT6B
CCDC28A	CCDC25	CCDC125	CCT6P1
CCDC28B	CCDC28A	CCDC127	CCT7
CCDC30	CCDC28B	CCDC134	CCT8
CCDC32	CCDC30	CCDC137	CD151
CCDC40	CCDC32	CCDC138	CD274
CCDC47	CCDC34	CCDC14	CD276
CCDC51	CCDC40	CCDC142	CD2AP
CCDC57	CCDC47	CCDC148	CD2BP2
CCDC59	CCDC51	CCDC149	CD302
CCDC6	CCDC57	CCDC15	CD320
CCDC61	CCDC59	CCDC152	CD44
CCDC66	CCDC6	CCDC157	CD47
CCDC69	CCDC61	CCDC15-DT	CD55
CCDC7	CCDC69	CCDC163	CD58
CCDC71	CCDC7	CCDC167	CD59
CCDC71L	CCDC71	CCDC171	CD63-AS1
CCDC77	CCDC71L	CCDC174	CD81
CCDC80	CCDC77	CCDC18	CD82
CCDC82	CCDC85C	CCDC184	CD83
CCDC85B	CCDC86	CCDC191	CD9
CCDC85C	CCDC87	CCDC22	CD99L2
CCDC87	CCDC88A	CCDC25	CDADC1
CCDC88B	CCDC89	CCDC28A	CDAN1
CCDC90B	CCDC9	CCDC28B	CDC123
CCDC93	CCDC90B	CCDC30	CDC14A
CCDC96	CCDC91	CCDC32	CDC16
CCDC97	CCDC92	CCDC34	CDC20
CCDC9B	CCDC93	CCDC40	CDC25B
CCHCR1	CCDC96	CCDC47	CDC26
CCL2	CCDC97	CCDC50	CDC27
CCM2	CCDC9B	CCDC51	CDC34
CCN1	CCHCR1	CCDC57	CDC37
CCN2	CCL26	CCDC59	CDC37L1
CCNA1	CCM2	CCDC6	CDC37L1-DT
CCNA2	CCN1	CCDC61	CDC42
CCNB1	CCN3	CCDC66	CDC42BPA
CCNB2	CCNA2	CCDC69	CDC42BPB
CCND1	CCNB1	CCDC7	CDC42EP2
CCND3	CCNB1IP1	CCDC71	CDC42EP3
CCNE1	CCNB2	CCDC71L	CDC42EP4
CCNE2	CCND1	CCDC77	CDC42SE1
CCNF	CCND3	CCDC80	CDC42SE2
CCNG1	CCNDBP1	CCDC82	CDC45
CCNG2	CCNE1	CCDC85B	CDC5L
CCNI	CCNF	CCDC86	CDC6
CCNJ	CCNG1	CCDC87	CDC7
CCNJL	CCNG2	CCDC88A	CDC73
CCNL1	CCNI	CCDC88B	CDCA4
CCNL2	CCNJ	CCDC89	CDCA5
CCNO	CCNJL	CCDC9	CDCA7L
CCNQ	CCNK	CCDC90B	CDH11
CCNT1	CCNL1	CCDC92	CDH13
CCNT2	CCNL2	CCDC93	CDH24
CCNY	CCNO	CCDC96	CDH4
CCNY-AS1	CCNQ	CCDC9B	CDH5
CCNYL1	CCNT1	CCHCR1	CDH6
CCP110	CCNT2	CCL2	CDIN1
CCPG1	CCNY	CCL26	CDIP1
CCR10	CCNY-AS1	CCM2	CDK10
CCS	CCP110	CCN1	CDK11A
CCSAP	CCPG1	CCNA2	CDK11B
CCSER2	CCS	CCNB1	CDK12
CCT2	CCSAP	CCNB2	CDK13
CCT4	CCSER2	CCND3	CDK13-DT
CCT5	CCT2	CCNDBP1	CDK14
CCT6B	CCT3	CCNE1	CDK16
CCT6P1	CCT4	CCNE2	CDK17
CCT8	CCT5	CCNG1	CDK18
CD109	CCT6A	CCNG2	CDK19
CD151	CCT6P1	CCNI	CDK20
CD163L1	CCT7	CCNJ	CDK2AP2
CD164	CCT8	CCNK	CDK4
CD177	CCZ1B	CCNL1	CDK5
CD22	CD109	CCNL2	CDK5RAP1
CD24	CD151	CCNO	CDK5RAP2
CD274	CD163L1	CCNT1	CDK5RAP3
CD276	CD164	CCNT2	CDK6
CD2AP	CD1D	CCNY	CDK7
CD2BP2-DT	CD22	CCNY-AS1	CDK8
CD300C	CD276	CCNYL1	CDK9
CD302	CD2AP	CCP110	CDKAL1
CD320	CD2BP2	CCPG1	CDKL5
CD44	CD302	CCR1	CDKN1B
CD46	CD320	CCR10	CDKN2AIP
CD47	CD33	CCRL2	CDKN2AIPNL
CD55	CD44	CCS	CDPF1
CD58	CD46	CCSAP	CDR2
CD59	CD47	CCSER2	CDR2L
CD63	CD55	CCT2	CDS2
CD63-AS1	CD58	CCT3	CDT1
CD70	CD59	CCT4	CDV3
CD74	CD63	CCT5	CDYL
CD81	CD63-AS1	CCT6A	CEBPA
CD81-AS1	CD81	CCT7	CEBPB
CD82	CD81-AS1	CCT8	CEBPD
CD83	CD82	CD109	CEBPZ
CD99L2	CD9	CD151	CELF1
CDADC1	CD99L2	CD163L1	CELSR2
CDC14B	CDADC1	CD164	CEMIP2
CDC20	CDAN1	CD274	CENATAC
CDC23	CDC123	CD276	CENATAC-DT
CDC25A	CDC14A	CD27-AS1	CEND1
CDC25B	CDC14B	CD2AP	CENPB
CDC25C	CDC16	CD2BP2	CENPBD1P
CDC27	CDC20-DT	CD40	CENPBD2P
CDC34	CDC23	CD44	CENPC
CDC37	CDC25B	CD46	CENPF
CDC37L1	CDC26	CD47	CENPJ
CDC37L1-DT	CDC27	CD55	CENPM
CDC40	CDC34	CD58	CENPN
CDC42	CDC37	CD59	CENPO
CDC42BPA	CDC37L1	CD63	CENPS
CDC42BPB	CDC40	CD63-AS1	CENPT
CDC42BPG	CDC42	CD70	CENPX
CDC42EP1	CDC42BPA	CD74	CEP104
CDC42EP2	CDC42BPB	CD81	CEP120
CDC42EP3	CDC42EP1	CD82	CEP126
CDC42EP4	CDC42EP2	CD9	CEP131
CDC42SE2	CDC42EP3	CD99L2	CEP135
CDC45	CDC42EP4	CDADC1	CEP162
CDC5L	CDC42EP5	CDAN1	CEP164
CDC6	CDC42SE1	CDC123	CEP170
CDC7	CDC42SE2	CDC14A	CEP170B
CDC73	CDC5L	CDC16	CEP192
CDCA2	CDC73	CDC20	CEP250
CDCA3	CDCA5	CDC23	CEP290
CDCA4	CDCA7L	CDC25A	CEP350
CDCA5	CDCA8	CDC25B	CEP41
CDCA7	CDH11	CDC25C	CEP44
CDCA8	CDH13	CDC26	CEP57L1
CDCP1	CDH15	CDC34	CEP63
CDH10	CDH2	CDC37	CEP68
CDH11	CDIN1	CDC37L1	CEP70
CDH13	CDIP1	CDC37L1-DT	CEP72
CDH18	CDK1	CDC40	CEP76
CDHR3	CDK10	CDC42	CEP78
CDIN1	CDK11A	CDC42BPA	CEP83
CDIP1	CDK11B	CDC42BPB	CEP85
CDK1	CDK12	CDC42EP1	CEP85L
CDK10	CDK13	CDC42EP2	CEP89
CDK11A	CDK13-DT	CDC42EP3	CEPT1
CDK11B	CDK15	CDC42EP4	CERCAM
CDK12	CDK16	CDC42SE1	CERK
CDK13	CDK17	CDC45	CERS2
CDK14	CDK19	CDC5L	CERS4
CDK16	CDK20	CDC6	CERS5
CDK18	CDK2AP1	CDC7	CERS6
CDK19	CDK2AP2	CDC73	CERT1
CDK20	CDK4	CDCA2	CES2
CDK2AP1	CDK5	CDCA4	CETN2
CDK2AP2	CDK5RAP1	CDCA5	CETN3
CDK4	CDK5RAP2	CDCA7	CFAP119
CDK5R1	CDK5RAP3	CDCA7L	CFAP20
CDK5RAP2	CDK6	CDCA8	CFAP20DC
CDK5RAP3	CDK7	CDCP1	CFAP300
CDK6	CDK8	CDH13	CFAP36
CDK7	CDK9	CDH2	CFAP410
CDK8	CDKAL1	CDH24	CFAP418-AS1
CDK9	CDKN1A	CDIN1	CFAP68
CDKL5	CDKN1B	CDIPTOSP	CFAP97
CDKN1A	CDKN2AIP	CDK1	CFB
CDKN1B	CDKN2AIPNL	CDK10	CFD
CDKN2AIP	CDKN2D	CDK11A	CFDP1
CDKN2AIPNL	CDKN3	CDK11B	CFL1
CDKN2C	CDON	CDK12	CFL2
CDKN2D	CDPF1	CDK13	CFLAR
CDKN3	CDR2L	CDK13-DT	CGGBP1
CDO1	CDS2	CDK14	CGN
CDON	CDT1	CDK17	CGNL1
CDPF1	CDV3	CDK19	CGREF1
CDR2	CDYL	CDK20	CGRRF1
CDT1	CEACAM16-AS1	CDK2AP1	CHAC2
CDV3	CEBPB	CDK2AP2	CHAF1A
CDYL	CEBPD	CDK4	CHAF1B
CEACAM1	CEBPG	CDK5	CHAMP1
CEBPB	CEBPZ	CDK5R2	CHASERR
CEBPG	CELF1	CDK5RAP1	CHCHD1
CECR2	CELSR1	CDK5RAP2	CHCHD10
CECR7	CELSR3	CDK5RAP3	CHCHD2
CELF2	CEMIP	CDK6	CHCHD2P2
CELSR2	CENATAC	CDK7	CHCHD4
CELSR3	CENATAC-DT	CDK8	CHCHD5
CEMIP2	CEND1	CDK9	CHCHD6
CENATAC-DT	CENPA	CDKAL1	CHCHD7
CEND1	CENPB	CDKN1A	CHD1
CENPA	CENPBD1P	CDKN1B	CHD1L
CENPB	CENPC	CDKN2AIP	CHD2
CENPBD1P	CENPF	CDKN2AIPNL	CHD3
CENPBD2P	CENPH	CDKN2D	CHD4
CENPC	CENPJ	CDKN3	CHD6
CENPH	CENPO	CDNF	CHD7
CENPI	CENPS	CDPF1	CHD8
CENPJ	CENPT	CDR2	CHD9
CENPL	CENPU	CDR2L	CHEK1
CENPM	CENPW	CDS2	CHERP
CENPN	CENPX	CDT1	CHFR
CENPO	CEP104	CDV3	CHGB
CENPP	CEP120	CDYL	CHI3L2
CENPQ	CEP126	CDYL2	CHIC1
CENPS	CEP128	CEBPB	CHIC2
CENPT	CEP131	CEBPZ	CHKA
CENPU	CEP164	CELF1	CHKB-DT
CENPV	CEP170	CELSR1	CHMP1A
CENPW	CEP170B	CELSR3	CHMP1B
CENPX	CEP19	CEMIP	CHMP2A
CEP112	CEP192	CEMIP2	CHMP3
CEP120	CEP20	CENATAC	CHMP4B
CEP126	CEP250	CENATAC-DT	CHMP5
CEP128	CEP290	CEND1	CHMP6
CEP131	CEP350	CENPBD1P	CHMP7
CEP135	CEP41	CENPC	CHORDC1
CEP162	CEP44	CENPE	CHP1
CEP164	CEP55	CENPH	CHPF
CEP170	CEP57	CENPI	CHPF2
CEP192	CEP63	CENPJ	CHPT1
CEP20	CEP68	CENPK	CHRAC1
CEP250	CEP70	CENPL	CHRNA5
CEP290	CEP78	CENPM	CHRNB1
CEP295	CEP83	CENPN	CHROMR
CEP350	CEP85	CENPO	CHST10
CEP41	CEP85L	CENPP	CHST11
CEP44	CEP89	CENPQ	CHST12
CEP55	CEP97	CENPT	CHST14
CEP57	CEPT1	CENPU	CHST2
CEP68	CERCAM	CENPW	CHST7
CEP70	CERK	CENPX	CHSY1
CEP72	CERS2	CEP104	CHTF8
CEP78	CERS5	CEP112	CHTOP
CEP83	CERT1	CEP120	CHUK
CEP85	CES1	CEP126	CIAO1
CEP85L	CES2	CEP128	CIAO2A
CEP97	CETN2	CEP131	CIAO2B
CEPT1	CETN3	CEP164	CIAO3
CERCAM	CFAP20	CEP170	CIAPIN1
CERK	CFAP251	CEP170B	CIART
CERNA1	CFAP300	CEP19	CIB2
CERS2	CFAP36	CEP192	CIBAR1
CERS4	CFAP410	CEP20	CIC
CERS5	CFAP418-AS1	CEP250	CIDECP1
CERS6	CFAP68	CEP290	CILK1
CERT1	CFAP69	CEP295	CINP
CES2	CFD	CEP350	CIR1
CETN2	CFDP1	CEP41	CIRBP
CETN3	CFL1	CEP44	CISD1
CETN4P	CFL2	CEP57	CISD2
CFAP107	CFLAR	CEP57L1	CISD3
CFAP119	CGGBP1	CEP63	CITED2
CFAP210	CGRRF1	CEP68	CITED4
CFAP251	CHAC1	CEP70	CIZ1
CFAP298-TCP10L	CHAC2	CEP72	CKAP2
CFAP300	CHAF1A	CEP76	CKAP4
CFAP36	CHAF1B	CEP78	CKAP5
CFAP410	CHAMP1	CEP85	CKMT2-AS1
CFAP418	CHASERR	CEP85L	CKS1B
CFAP43	CHCHD1	CEP97	CLASP2
CFAP46	CHCHD10	CEPT1	CLASRP
CFAP68	CHCHD2	CERCAM	CLBA1
CFAP97	CHCHD2P2	CERK	CLCF1
CFD	CHCHD3	CERS5	CLCN2
CFDP1	CHCHD4	CERS6	CLCN3
CFL1P1	CHCHD5	CERT1	CLCN4
CFL2	CHCHD6	CES2	CLCN5
CFLAR	CHCHD7	CETN2	CLCN7
CGAS	CHD1	CETN3	CLEC11A
CGGBP1	CHD1L	CETN4P	CLEC16A
CGN	CHD2	CFAP119	CLIC1
CGNL1	CHD3	CFAP20DC	CLINT1
CGREF1	CHD4	CFAP210	CLIP3
CGRRF1	CHD6	CFAP251	CLK1
CHAC1	CHD7	CFAP298-TCP10L	CLK2
CHAC2	CHD9	CFAP300	CLK3
CHAF1A	CHD9NB	CFAP36	CLK4
CHAF1B	CHEK1	CFAP410	CLMAT3
CHASERR	CHEK2	CFAP418	CLMN
CHCHD1	CHERP	CFAP418-AS1	CLMP
CHCHD10	CHFR	CFAP45	CLN3
CHCHD2	CHIC2	CFAP54	CLN6
CHCHD2P2	CHID1	CFAP68	CLN8
CHCHD5	CHKA	CFAP69	CLN8-AS1
CHCHD6	CHKA-DT	CFAP70	CLNS1A
CHCHD7	CHKB-CPT1B	CFAP97	CLOCK
CHD1	CHKB-DT	CFDP1	CLP1
CHD2	CHMP1A	CFL1	CLPB
CHD3	CHMP1B	CFL1P1	CLPP
CHD4	CHMP2A	CFL2	CLPTM1
CHD6	CHMP2B	CFLAR	CLPTM1L
CHD7	CHMP4B	CGGBP1	CLPX
CHD8	CHMP5	CGRRF1	CLSTN1
CHD9	CHMP6	CH25H	CLSTN3
CHD9NB	CHMP7	CHAC1	CLTA
CHEK1	CHN1	CHAC2	CLTC
CHEK2	CHORDC1	CHAF1B	CLTCL1
CHERP	CHP1	CHAMP1	CLU
CHFR	CHPF	CHASERR	CLUAP1
CHIC1	CHPF2	CHCHD1	CLUH
CHID1	CHPT1	CHCHD10	CMAS
CHKA	CHRAC1	CHCHD2	CMBL
CHKB-DT	CHRNA1	CHCHD2P2	CMC1
CHM	CHRNA5	CHCHD3	CMIP
CHMP2A	CHRNB1	CHCHD4	CMPK1
CHMP2B	CHROMR	CHCHD5	CMSS1
CHMP3	CHST1	CHCHD6	CMTM3
CHMP4B	CHST10	CHCHD7	CMTM6
CHMP5	CHST11	CHD1	CMTM7
CHN1	CHST12	CHD1L	CMTM8
CHORDC1	CHST14	CHD2	CMTR1
CHP1	CHST15	CHD3	CMTR2
CHPF	CHST3	CHD4	CNBP
CHPT1	CHST8	CHD6	CNDP2
CHRAC1	CHSY1	CHD7	CNEP1R1
CHRD	CHTF18	CHD8	CNIH1
CHRDL1	CHTF8	CHD9	CNIH3
CHRM3	CHTOP	CHD9NB	CNIH4
CHRNA5	CIAO1	CHEK1	CNKSR3
CHRNA9	CIAO2A	CHEK2	CNN2
CHRNB1	CIAO2B	CHERP	CNN3
CHROMR	CIAO3	CHI3L2	CNN3-DT
CHST1	CIAPIN1	CHIC2	CNNM2
CHST11	CIART	CHID1	CNNM3
CHST12	CIB1	CHKA	CNNM4
CHST14	CIBAR1	CHKB-CPT1B	CNOT1
CHST15	CIC	CHMP1A	CNOT10
CHST2	CIDECP1	CHMP2A	CNOT2
CHST7	CINP	CHMP2B	CNOT3
CHSY1	CIR1	CHMP4B	CNOT4
CHTF18	CIRBP	CHMP5	CNOT6L
CHTOP	CISD1	CHMP6	CNOT8
CHUK	CISD2	CHMP7	CNOT9
CIAO2B	CISD3	CHN1	CNP
CIART	CIT	CHORDC1	CNPPD1
CIB1	CITED2	CHP1	CNPY3
CIB2	CIZ1	CHPF	CNPY4
CIBAR1	CKAP4	CHPF2	CNRIP1
CIC	CKAP5	CHPT1	CNST
CIDECP1	CKB	CHRAC1	CNTLN
CILK1	CKMT2-AS1	CHRNA5	CNTRL
CIP2A	CKS1B	CHRNA9	CNTROB
CIPC	CKS2	CHROMR	COA1
CIR1	CLASP1	CHST10	COA3
CISD2	CLASP2	CHST11	COA4
CISD3	CLASRP	CHST12	COA5
CIT	CLBA1	CHST14	COA6
CITED2	CLCF1	CHST2	COA7
CITED4	CLCN2	CHST3	COA8
CIZ1	CLCN3	CHST7	COASY
CKAP2	CLCN4	CHSY1	COBLL1
CKAP2L	CLCN5	CHTF18	COG1
CKAP4	CLDN1	CHTF8	COG2
CKAP5	CLDND1	CHTOP	COG3
CKB	CLDND2	CHUK	COG4
CKMT2-AS1	CLEC11A	CIAO1	COG6
CKS1B	CLEC16A	CIAO2A	COIL
CKS2	CLGN	CIAO2B	COL11A1
CLASP2	CLHC1	CIAO3	COL12A1
CLASRP	CLIC1	CIAPIN1	COL14A1
CLCF1	CLIC2	CIART	COL18A1
CLCN2	CLIC4	CIB1	COL1A2
CLCN3	CLINT1	CIB2	COL21A1
CLCN4	CLIP1	CIBAR1	COL27A1
CLCN5	CLIP1-AS1	CIC	COL4A1
CLCN7	CLIP3	CIDECP1	COL4A2
CLDN1	CLIP4	CIITA	COL4A5
CLDN23	CLK2	CILK1	COL4A6
CLDN3	CLK3	CINP	COL5A1
CLDN7	CLK4	CIP2A	COL5A2
CLEC16A	CLMN	CIR1	COL6A1
CLGN	CLMP	CIRBP	COL6A2
CLHC1	CLN8	CISD2	COL7A1
CLIC1	CLN8-AS1	CISD3	COL8A1
CLIC3	CLNS1A	CIT	COL9A2
CLIC4	CLOCK	CITED2	COLGALT1
CLINT1	CLP1	CKAP2	COLGALT2
CLIP1	CLPB	CKAP2L	COMMD1
CLIP1-AS1	CLPP	CKAP4	COMMD2
CLIP3	CLPSL2	CKAP5	COMMD4
CLIP4	CLPTM1	CKB	COMMD5
CLK1	CLPTM1L	CKMT2-AS1	COMMD6
CLK2	CLPX	CKS1B	COMMD9
CLK4	CLSTN1	CKS2	COMT
CLMN	CLSTN3	CLASP2	COMTD1
CLN3	CLTA	CLASRP	COP1
CLN6	CLTB	CLBA1	COPA
CLN8	CLTCL1	CLCN2	COPB1
CLN8-AS1	CLU	CLCN3	COPB2
CLOCK	CLUAP1	CLCN4	COPE
CLP1	CLUH	CLCN5	COPG1
CLPB	CLUHP3	CLCN7	COPRS
CLPP	CLYBL	CLDN23	COPS2
CLPTM1	CMAS	CLDND1	COPS3
CLPTM1L	CMBL	CLDND2	COPS4
CLPX	CMC1	CLEC11A	COPS5
CLSTN1	CMIP	CLEC16A	COPS6
CLSTN3	CMKLR2	CLHC1	COPS7A
CLTA	CMPK1	CLIC1	COPS7B
CLTB	CMTM3	CLIC4	COPS8
CLTC	CMTM4	CLIP1	COPS9
CLTCL1	CMTM6	CLIP1-AS1	COPZ1
CLU	CMTM8	CLIP2	COPZ2
CLUAP1	CMTR1	CLIP3	COQ10A
CLUH	CMTR2	CLIP4	COQ2
CLYBL	CNBP	CLK1	COQ3
CMAHP	CNDP2	CLK2	COQ4
CMAS	CNEP1R1	CLK3	COQ5
CMC1	CNFN	CLK4	COQ7
CMIP	CNIH1	CLMAT3	COQ8B
CMKLR2	CNIH3	CLMN	COQ9
CMPK1	CNIH3-AS2	CLMP	CORO1B
CMSS1	CNIH4	CLN3	CORO1C
CMTM3	CNKSR3	CLN8	CORO2B
CMTM4	CNN2	CLN8-AS1	CORO6
CMTM6	CNN3	CLNS1A	COSMOC
CMTM7	CNN3-DT	CLOCK	COTL1
CMTR2	CNNM2	CLP1	COX10
CNBP	CNNM3	CLPB	COX11
CNEP1R1	CNNM4	CLPTM1	COX14
CNFN	CNOT10	CLPTM1L	COX17
CNGA1	CNOT11	CLPX	COX18
CNIH1	CNOT3	CLSPN	COX19
CNIH2	CNOT4	CLSTN1	COX20P1
CNIH3-AS2	CNOT7	CLSTN3	COX4I1
CNIH4	CNOT8	CLTA	COX5A
CNKSR2	CNP	CLTB	COX5B
CNKSR3	CNPPD1	CLTC	COX6A1
CNN3	CNPY3	CLTCL1	COX6B1
CNN3-DT	CNPY4	CLU	COX7A2
CNNM1	CNRIP1	CLUH	COX7A2L
CNNM2	CNST	CLYBL	COX7B
CNNM3	CNTLN	CMAS	CPA6
CNNM4	CNTROB	CMBL	CPEB1
CNOT1	COA1	CMC1	CPEB2
CNOT2	COA3	CMIP	CPEB3
CNOT3	COA4	CMPK1	CPEB4
CNOT6	COA5	CMSS1	CPLANE2
CNOT7	COA6	CMTM3	CPNE2
CNOT8	COA7	CMTM4	CPNE3
CNOT9	COA8	CMTM6	CPOX
CNP	COASY	CMTM7	CPQ
CNPPD1	COG1	CMTR1	CPSF1
CNPY2-AS1	COG2	CMTR2	CPSF2
CNPY4	COG3	CNBP	CPSF3
CNR1	COG4	CNDP2	CPSF4
CNRIP1	COG5	CNEP1R1	CPSF6
CNST	COIL	CNGA3	CPSF7
CNTLN	COL14A1	CNIH1	CPT1A
CNTN1	COL16A1	CNIH3	CPT1C
CNTNAP3B	COL18A1	CNIH3-AS2	CPT2
CNTNAP3C	COL1A2	CNIH4	CPTP
CNTRL	COL4A2	CNN2	CRACD
CNTROB	COL5A1	CNN3	CRAMP1
COA1	COL5A2	CNNM2	CRAT
COA3	COL6A1	CNNM3	CRCP
COA5	COL6A2	CNNM4	CREB1
COA6	COL6A3	CNOT1	CREB3
COA7	COL7A1	CNOT10	CREB3L2
COA8	COL8A1	CNOT11	CREB3L4
COBL	COLGALT1	CNOT2	CREBL2
COBLL1	COMMD1	CNOT3	CREBRF
COG2	COMMD2	CNOT4	CREBZF
COG3	COMMD4	CNOT6	CREG1
COG5	COMMD5	CNOT6L	CRELD2
COG6	COMMD6	CNOT7	CREM
COIL	COMMD7	CNOT8	CRIM1
COL11A1	COMMD9	CNOT9	CRIP2
COL12A1	COMT	CNP	CRK
COL13A1	COP1	CNPPD1	CRKL
COL14A1	COPA	CNPY3	CRLS1
COL16A1	COPB2	CNPY4	CRNKL1
COL18A1	COPB2-DT	CNRIP1	CROCC
COL27A1	COPE	CNST	CROCCP2
COL4A1	COPG1	CNTFR	CROT
COL4A2	COPRS	CNTLN	CRTAP
COL4A4	COPS2	CNTRL	CRTC1
COL4A5	COPS3	CNTROB	CRTC2
COL4A6	COPS4	COA1	CRTC3
COL5A1	COPS5	COA3	CRTC3-AS1
COL5A2	COPS6	COA4	CRY1
COL6A1	COPS7A	COA5	CRY2
COL6A2	COPS7B	COA6	CRYAB
COL7A1	COPS8	COA7	CRYBB2P1
COL8A1	COPS9	COA8	CRYBG1
COL9A2	COPZ1	COASY	CRYBG3
COLGALT1	COPZ2	COBLL1	CRYL1
COMMD1	COQ10A	COG1	CRYZ
COMMD10	COQ2	COG2	CRYZL1
COMMD2	COQ3	COG4	CS
COMMD4	COQ4	COIL	CSAD
COMMD5	COQ5	COL16A1	CSAG1
COMMD6	COQ7	COL1A1	CSDE1
COMMD9	COQ8A	COL1A2	CSE1L
COMTD1	COQ8B	COL27A1	CSF1
COP1	COQ9	COL4A2	CSGALNACT2
COPA	CORO1B	COL4A5	CSK
COPB1	CORO1C	COL5A1	CSKMT
COPB2	CORO2A	COL5A2	CSMD2
COPB2-DT	COSMOC	COL6A1	CSNK1A1
COPE	COTL1	COL6A2	CSNK1D
COPG1	COX10	COL7A1	CSNK1E
COPRS	COX10-DT	COL8A1	CSNK1G1
COPS2	COX11	COLGALT1	CSNK1G2
COPS4	COX14	COMMD2	CSNK1G3
COPS5	COX17	COMMD4	CSNK2A1
COPS6	COX18	COMMD5	CSNK2A2
COPS7A	COX19	COMMD6	CSPP1
COPS9	COX20	COMMD9	CSRNP2
COPZ1	COX20P1	COMT	CSRP1
COPZ2	COX4I1	COMTD1	CSRP2
COQ10A	COX5A	COP1	CST3
COQ10B	COX5B	COPA	CSTF2
COQ3	COX6A1	COPB1	CSTF2T
COQ4	COX6B1	COPB2	CSTF3
COQ5	COX7A2	COPB2-DT	CSTPP1
COQ7	COX7A2L	COPE	CT62
COQ8A	COX7B	COPG1	CTBP1
COQ8B	COX7C	COPRS	CTBP1-DT
COQ9	CPA4	COPS2	CTBP2
CORO1B	CPD	COPS3	CTC1
CORO1C	CPEB1	COPS4	CTC-338M12-4
CORO2A	CPEB2	COPS5	CTCF
CORO2B	CPEB4	COPS6	CTDNEP1
CORO6	CPED1	COPS7A	CTDP1
COSMOC	CPLANE1	COPS7B	CTDSP1
COTL1	CPLANE2	COPS8	CTDSP2
COX10	CPNE1	COPS9	CTDSPL
COX10-DT	CPNE2	COPZ1	CTH
COX14	CPNE3	COPZ2	CTIF
COX17	CPNE8	COQ10A	CTNNA1
COX19	CPOX	COQ10B	CTNNA2
COX20	CPPED1	COQ2	CTNNAL1
COX4I1	CPQ	COQ3	CTNNB1
COX5A	CPSF1	COQ5	CTNNBIP1
COX5B	CPSF3	COQ7	CTNNBL1
COX6A1	CPSF4	COQ8A	CTNND1
COX6B1	CPSF6	COQ8B	CTNND2
COX7A2	CPSF7	COQ9	CTNS
COX7A2L	CPT1A	CORO1B	CTPS2
COX7B	CPT1C	CORO1C	CTR9
COX7C	CPT2	CORO2B	CTSA
COX8A	CPTP	CORO6	CTSB
CPA4	CRABP2	COSMOC	CTSC
CPA6	CRACD	COTL1	CTSD
CPD	CRACR2B	COX10	CTSF
CPE	CRADD	COX10-DT	CTSL
CPEB1	CRAMP1	COX11	CTSO
CPEB2	CRAT	COX14	CTSS
CPEB3	CRBN	COX17	CTSV
CPEB4	CRCP	COX18	CTSZ
CPLANE1	CREB1	COX19	CTTN
CPNE1	CREB3	COX20	CTTNBP2NL
CPNE2	CREB3L1	COX4I1	CTU2
CPNE3	CREB3L2	COX5A	CUEDC1
CPNE7	CREB3L4	COX5B	CUEDC2
CPOX	CREB5	COX6A1	CUL1
CPPED1	CREBBP	COX6B1	CUL2
CPQ	CREBL2	COX6CP1	CUL3
CPSF1	CREBRF	COX7A2	CUL4A
CPSF2	CREBZF	COX7A2L	CUL4B
CPSF4	CREG1	COX7B	CUL7
CPSF6	CRELD1	COX7C	CUL9
CPSF7	CRELD2	CPA4	CUTA
CPT2	CREM	CPB2-AS1	CUTALP
CPTP	CRIM1	CPD	CUTC
CRABP2	CRIP2	CPE	CUX1
CRACD	CRISPLD1	CPEB1	CWC15
CRACR2B	CRK	CPEB1-AS1	CWC22
CRADD	CRKL	CPEB2	CWC25
CRAMP1	CRLF1	CPEB2-DT	CWF19L1
CRAT	CRLF3	CPEB4	CWF19L2
CRBN	CRLS1	CPED1	CX3CL1
CRCP	CRMP1	CPLANE1	CXADR
CREB1	CRNKL1	CPM	CXCL14
CREB3	CROCC	CPNE2	CXCL16
CREB3L2	CROCCP2	CPNE3	CXCL2
CREB3L4	CROCCP3	CPNE7	CXCL8
CREB5	CROT	CPNE8	CXorf38
CREBBP	CRTAP	CPOX	CXXC1
CREBRF	CRTC1	CPPED1	CYB561
CREG1	CRTC2	CPQ	CYB561A3
CRELD1	CRTC3	CPS1	CYB561D1
CRELD2	CRTC3-AS1	CPSF1	CYB5A
CREM	CRY1	CPSF2	CYB5B
CRIM1	CRY2	CPSF3	CYB5D2
CRIP2	CRYAB	CPSF4	CYB5R1
CRISPLD1	CRYBB2P1	CPSF6	CYB5R3
CRK	CRYBG3	CPSF7	CYB5R4
CRLF3	CRYL1	CPT1C	CYBC1
CRLS1	CRYZ	CPT2	CYBRD1
CRMP1	CRYZL1	CPTP	CYC1
CRNKL1	CS	CRACD	CYCS
CROCC	CSAD	CRACR2B	CYCSP55
CROCCP2	CSDE1	CRADD	CYFIP1
CROT	CSF1	CRAMP1	CYFIP2
CRTC1	CSGALNACT2	CRAT	CYLD
CRTC2	CSGALNACT2-DT	CRBN	CYP20A1
CRTC3-AS1	CSK	CRCP	CYP27A1
CRY1	CSKMT	CREB1	CYP46A1
CRY2	CSNK1A1	CREB3	CYP4V2
CRYAB	CSNK1D	CREB3L1	CYREN
CRYBB2P1	CSNK1E	CREB3L2	CYRIB
CRYBG1	CSNK1G1	CREB3L4	CYSTM1
CRYBG2	CSNK1G2	CREB5	CYTH1
CRYBG3	CSNK1G3	CREBBP	CYTH2
CRYL1	CSNK2A1	CREBL2	CYTH3
CRYM	CSNK2A2	CREBRF	CZIB
CRYZL1	CSRNP2	CREBZF	DAAM1
CS	CSRP1	CREG1	DAAM2
CSAD	CSRP2	CRELD2	DAB2
CSE1L	CST3	CREM	DAB2IP
CSF1	CSTB	CRIM1	DACT1
CSF2	CSTF1	CRIP2	DAD1
CSGALNACT2	CSTF2T	CRIPT	DAG1
CSKMT	CSTF3	CRISPLD1	DAGLB
CSMD2	CSTPP1	CRK	DALRD3
CSNK1A1	CTBP1	CRKL	DANCR
CSNK1E	CTBP1-DT	CRLF3	DANT2
CSNK1G1	CTBP2	CRNKL1	DAP
CSNK1G2	CTC1	CROCC	DAP3
CSNK1G3	CTC-338M12-4	CROCCP2	DAPK1
CSNK2A1	CTCF	CROCCP3	DAPK2
CSNK2A2	CTDNEP1	CROT	DAPK3
CSPG4	CTDP1	CRTAP	DARS1-AS1
CSPP1	CTDSP1	CRTC1	DARS2
CSRNP2	CTDSP2	CRTC2	DAXX
CSRP1	CTDSPL	CRTC3	DAZAP1
CSRP2	CTDSPL2	CRTC3-AS1	DAZAP2
CST3	CTH	CRY1	DBF4
CSTB	CTHRC1	CRY2	DBI
CSTF1	CTIF	CRYAB	DBN1
CSTF2	CTNNA1	CRYBB2P1	DBNDD1
CSTF2T	CTNNB1	CRYBG1	DBNDD2
CT62	CTNNBIP1	CRYL1	DBNL
CTBP2	CTNNBL1	CRYM	DBP
CTC1	CTNND1	CRYZ	DBR1
CTC-338M12-4	CTNS	CRYZL1	DCAF1
CTDP1	CTPS1	CS	DCAF10
CTDSP1	CTPS2	CSAD	DCAF11
CTDSP2	CTR9	CSDE1	DCAF12
CTDSPL	CTSA	CSE1L	DCAF13
CTDSPL2	CTSB	CSF1	DCAF15
CTH	CTSD	CSF1R	DCAF16
CTHRC1	CTSF	CSK	DCAF17
CTIF	CTSH	CSKMT	DCAF4
CTNNA1	CTSL	CSMD2	DCAF5
CTNNA2	CTSO	CSNK1A1	DCAF6
CTNNAL1	CTSS	CSNK1D	DCAF7
CTNNBIP1	CTSV	CSNK1E	DCAKD
CTNNBL1	CTSZ	CSNK1G1	DCBLD1
CTNND2	CTTN	CSNK1G2	DCBLD2
CTNS	CTTNBP2	CSNK1G3	DCK
CTPS1	CTTNBP2NL	CSNK2A1	DCLK1
CTPS2	CTTN-DT	CSNK2A2	DCLK2
CTR9	CTU1	CSPG4	DCLRE1B
CTSA	CTU2	CSPP1	DCLRE1C
CTSB	CUEDC1	CSRNP2	DCP1A
CTSC	CUEDC2	CSRNP3	DCP1B
CTSD	CUL1	CSRP1	DCP2
CTSF	CUL2	CSRP2	DCPS
CTSO	CUL4A	CST3	DCTD
CTSS	CUL4B	CSTB	DCTN1
CTSZ	CUL5	CSTF1	DCTN2
CTTNBP2NL	CUL7	CSTF2	DCTN3
CTTN-DT	CUL9	CSTF2T	DCTN5
CTU1	CUTA	CSTF3-DT	DCTN6-DT
CTU2	CUTALP	CSTPP1	DCUN1D1
CUEDC1	CUTC	CTBP1-DT	DCUN1D2
CUEDC2	CUX1	CTBP2	DCUN1D4
CUL2	CWC15	CTC1	DCUN1D5
CUL3	CWC22	CTC-338M12-4	DCXR
CUL4A	CWC25	CTCF	DDA1
CUL4B	CWF19L1	CTDNEP1	DDAH1
CUL7	CXCL16	CTDP1	DDAH2
CUTALP	CXCL3	CTDSP1	DDB1
CUTC	CXCL8	CTDSP2	DDB2
CWC15	CXorf38	CTDSPL	DDI2
CWC22	CXXC1	CTF1	DDIT4
CWC25	CXXC5	CTIF	DDO
CWC27	CYB561	CTNNA1	DDOST
CWF19L1	CYB561D1	CTNNAL1	DDR1
CWF19L2	CYB561D2	CTNNB1	DDR2
CXADR	CYB5A	CTNNBIP1	DDRGK1
CXCL1	CYB5B	CTNNBL1	DDX1
CXCL16	CYB5D2	CTNND1	DDX10
CXCL2	CYB5R1	CTNS	DDX11
CXCL3	CYB5R3	CTPS1	DDX12P
CXCL6	CYB5R4	CTPS2	DDX17
CXCL8	CYBC1	CTR9	DDX18
CXXC1	CYBRD1	CTSA	DDX19A
CXXC4	CYC1	CTSB	DDX20
CXXC5	CYCSP55	CTSC	DDX21
CYB561	CYFIP1	CTSD	DDX23
CYB561A3	CYLD	CTSF	DDX24
CYB561D2	CYP1B1-AS1	CTSK	DDX27
CYB5A	CYP20A1	CTSL	DDX28
CYB5B	CYP26B1	CTSO	DDX31
CYB5D2	CYP27A1	CTSS	DDX39A
CYB5R1	CYP2R1	CTTN	DDX39B
CYB5R2	CYP2S1	CTTNBP2	DDX3X
CYB5R3	CYP39A1	CTTNBP2NL	DDX3Y
CYB5R4	CYP4F11	CTTN-DT	DDX41
CYBRD1	CYP4V2	CTU1	DDX46
CYC1	CYP51A1	CTU2	DDX49
CYCSP55	CYREN	CUEDC1	DDX5
CYFIP1	CYRIA	CUEDC2	DDX50
CYFIP2	CYRIB	CUL1	DDX51
CYLD	CYSTM1	CUL2	DDX54
CYP20A1	CYTH1	CUL3	DDX55
CYP26A1	CYTH2	CUL4A	DDX56
CYP27A1	CYTH3	CUL4B	DDX59
CYP2J2	CYYR1-AS1	CUL7	DDX6
CYP2R1	CZIB	CUL9	DDX60L
CYP2S1	DAAM1	CUTA	DEAF1
CYP4F11	DAB2IP	CUTALP	DECR1
CYP4V2	DAD1	CUTC	DECR2
CYP51A1	DAG1	CUX1	DEDD
CYRIA	DAGLA	CWC15	DEDD2
CYS1	DAGLB	CWC22	DEF8
CYSRT1	DALRD3	CWC25	DEGS1
CYSTM1	DANT2	CWC27	DEK
CYTH1	DAP	CWF19L1	DELE1
CYTH2	DAP3	CWF19L2	DENND10
CYTH3	DAPK2	CXADR	DENND11
CZIB	DAPK3	CXCL1	DENND1A
D2HGDH	DARS1	CXCL2	DENND1B
DAAM1	DARS1-AS1	CXCL3	DENND2A
DAAM2	DAXX	CXorf38	DENND2B
DAB2	DAZAP1	CXXC1	DENND2C
DAB2IP	DAZAP2	CXXC5	DENND4B
DACH1	DBF4	CYB561	DENND5A
DAD1	DBI	CYB561A3	DENND5B
DAG1	DBN1	CYB561D1	DENND6A
DAGLA	DBNDD2	CYB561D2	DENND6B
DALRD3	DBNL	CYB5A	DEPDC5
DANCR	DBP	CYB5D2	DERA
DANT2	DBR1	CYB5R1	DESI1
DAP	DCAF1	CYB5R3	DESI2
DAP3	DCAF10	CYB5R4	DET1
DAPK2	DCAF11	CYBA	DFFA
DAPK3	DCAF12	CYBC1	DFFB
DARS1	DCAF13	CYBRD1	DGAT1
DAZAP1	DCAF15	CYC1	DGCR2
DBF4	DCAF16	CYCS	DGCR6L
DBF4B	DCAF17	CYCSP55	DGCR8
DBI	DCAF4	CYFIP1	DGKA
DBN1	DCAF5	CYFIP2	DGKD
DBNDD1	DCAF6	CYLD	DGKQ
DBNL	DCAF7	CYP1B1	DGKZ
DBP	DCAKD	CYP1B1-AS1	DGLUCY
DBR1	DCBLD1	CYP20A1	DGUOK
DCAF1	DCBLD2	CYP2R1	DHCR24
DCAF13	DCK	CYP4V2	DHCR7
DCAF15	DCLK2	CYP51A1	DHDDS
DCAF16	DCLRE1A	CYREN	DHFR2
DCAF17	DCLRE1C	CYRIA	DHODH
DCAF4	DCP1A	CYRIB	DHRS1
DCAF5	DCP1B	CYSTM1	DHRS11
DCAKD	DCPS	CYTH1	DHRS13
DCBLD1	DCTD	CYTH3	DHRS4-AS1
DCBLD2	DCTN1	D2HGDH	DHRS7
DCLK1	DCTN2	DAAM1	DHRS7B
DCLK2	DCTN3	DAB2	DHTKD1
DCLRE1B	DCTN5	DACH1	DHX15
DCLRE1C	DCTN6	DAD1	DHX16
DCP1A	DCTN6-DT	DAG1	DHX29
DCP1B	DCUN1D1	DAGLA	DHX30
DCP2	DCUN1D2	DAGLB	DHX32
DCPS	DCUN1D4	DALRD3	DHX33
DCTD	DCUN1D5	DANCR	DHX34
DCTN1	DCXR	DANT2	DHX35
DCTN2	DDA1	DAP	DHX36
DCTN3	DDAH1	DAP3	DHX38
DCTN5	DDB1	DAPK3	DHX57
DCTN6	DDB2	DARS1	DHX8
DCTN6-DT	DDHD1	DARS1-AS1	DHX9
DCUN1D1	DDI2	DARS2	DIABLO
DCUN1D2	DDIT3	DAXX	DIAPH1
DCUN1D4	DDIT4	DAZAP1	DIAPH2
DCUN1D5	DDO	DAZAP2	DIAPH3
DCXR	DDOST	DBF4	DICER1
DDAH1	DDR1	DBF4B	DICER1-AS1
DDAH2	DDR2	DBI	DIDO1
DDHD1	DDRGK1	DBN1	DIMT1
DDHD2	DDX1	DBNL	DIP2A
DDI2	DDX10	DBP	DIP2C
DDIT3	DDX11	DBR1	DIPK1A
DDIT4	DDX11-AS1	DCAF1	DIPK2A
DDIT4L	DDX12P	DCAF10	DIRAS3
DDO	DDX17	DCAF11	DIS3
DDOST	DDX18	DCAF12	DIS3L
DDR1	DDX19A	DCAF13	DIS3L2
DDR2	DDX20	DCAF15	DISP1
DDRGK1	DDX21	DCAF16	DIXDC1
DDX1	DDX23	DCAF17	DKC1
DDX10	DDX24	DCAF4	DKK1
DDX11	DDX27	DCAF5	DKK3
DDX12P	DDX28	DCAF6	DLAT
DDX18	DDX31	DCAF7	DLD
DDX19A	DDX39A	DCAKD	DLEU1
DDX21	DDX39B	DCBLD2	DLEU2
DDX23	DDX3Y	DCK	DLG1
DDX24	DDX41	DCLK1	DLG3
DDX27	DDX42	DCLRE1B	DLG4
DDX31	DDX46	DCLRE1C	DLG5
DDX39A	DDX49	DCP1A	DLGAP1-AS1
DDX39B	DDX5	DCP1B	DLGAP1-AS2
DDX3X	DDX50	DCP2	DLGAP4
DDX41	DDX54	DCPS	DLGAP5
DDX42	DDX55	DCTD	DLL3
DDX46	DDX56	DCTN1	DLST
DDX50	DDX59	DCTN3	DLX1
DDX51	DDX6	DCTN4	DLX2
DDX54	DDX60	DCTN5	DLX5
DDX55	DEAF1	DCTN6	DLX6
DDX56	DECR1	DCTN6-DT	DMAC1
DDX59	DEDD	DCUN1D1	DMAC2
DDX60	DEDD2	DCUN1D3	DMAC2L
DDX60L	DEF8	DCUN1D4	DMAP1
DEAF1	DEFB1	DCUN1D5	DMGDH
DECR1	DEGS1	DCXR	DMPK
DECR2	DEK	DDA1	DMTF1
DEDD2	DELE1	DDAH2	DMTN
DEF8	DENND10	DDB2	DMWD
DEK	DENND1A	DDHD1	DMXL1
DELE1	DENND2A	DDHD2	DMXL2
DENND10	DENND2B	DDIT4	DNAAF11
DENND11	DENND3	DDOST	DNAAF2
DENND1A	DENND4B	DDR1	DNAAF3
DENND1B	DENND4C	DDR2	DNAAF5
DENND2A	DENND5A	DDRGK1	DNAAF9
[truncated: 8,002 more rows]

## Sheet: Overlap
Genes overlapping between all cell lines (i.e., present in all four lists of genes from previous spreadsheet). This list served as the input to WGCNA pipeline.
A4GALT
AACS
AAGAB
AAMDC
AARSD1
AASDHPPT
AASS
AATF
ABCA1
ABCA15P
ABCA2
ABCA7
ABCB10
ABCB8
ABCB9
ABCC1
ABCC4
ABCF2
ABHD10
ABHD11
ABHD12
ABHD13
ABHD14B
ABHD16A
ABHD17A
ABHD17B
ABHD17C
ABHD2
ABHD3
ABHD6
ABI1
ABL2
ABLIM3
ABRACL
ABRAXAS1
ACAA1
ACACA
ACAD10
ACAD11
ACAD9
ACADM
ACADS
ACADSB
ACADVL
ACAP1
ACAP3
ACBD5
ACBD6
ACCS
ACD
ACER3
ACIN1
ACO2
ACOT2
ACOT7
ACOT9
ACP1
ACP6
ACSF2
ACSL3
ACSL4
ACSS2
ACTB
ACTG1
ACTL6A
ACTN1
ACTN4
ACTR1B
ACTR2
ACTR3
ACTR3B
ACTR5
ACTR6
ACVR1B
ACVR2A
ACVR2B
ACY1
ACYP1
ACYP2
ADA
ADAM10
ADAM15
ADAM17
ADAMTS1
ADAMTS12
ADAP2
ADAR
ADAT1
ADAT2
ADCK1
ADCK5
ADCY7
ADGRE2
ADGRG1
ADGRL1-AS1
ADH5
ADIPOR2
ADISSP
ADK
ADM
ADNP
ADPRM
ADRM1
ADSS2
AEBP2
AFDN
AFF1
AFG1L
AFG3L1P
AFMID
AGA
AGAP2
AGAP3
AGBL3
AGBL5
AGFG2
AGO1
AGO3
AGPAT3
AGPAT4
AGPAT5
AGRN
AGTRAP
AHCTF1
AHCY
AHCYL1
AHDC1
AHNAK
AHNAK2
AHSA1
AIFM2
AIG1
AIMP2
AIP
AJUBA
AJUBA-DT
AK1
AK2
AK3
AK4
AK5
AKAP7
AKAP8L
AKAP9
AKIRIN1
AKR1A1
AKR1B10
AKR1C3
AKR7A2
AKT1
AKTIP
ALDH18A1
ALDH1B1
ALDH3B1
ALDH6A1
ALDH7A1
ALDH9A1
ALG1
ALG13
ALG14
ALG2
ALG3
ALKBH2
ALKBH3
ALKBH7
ALOX12-AS1
ALS2
ALYREF
AMACR
AMD1
AMDHD2
AMER1
AMFR
AMMECR1
AMOTL1
AMOTL2
AMPD2
AMZ2
AMZ2P1
ANAPC1
ANAPC11
ANAPC2
ANAPC5
ANAPC7
ANGEL1
ANKEF1
ANKFY1
ANKLE2
ANKRA2
ANKRD10
ANKRD11
ANKRD12
ANKRD13A
ANKRD13C
ANKRD13D
ANKRD17
ANKRD27
ANKRD28
ANKRD33BP1
ANKRD36
ANKRD36B
ANKRD37
ANKRD40
ANKRD46
ANKRD49
ANKRD50
ANKRD52
ANKRD54
ANKRD9
ANKS1A
ANKS3
ANKZF1
ANO7
ANO8
ANP32A
ANP32B
ANTKMT
ANTXR2
ANXA2
ANXA2P2
ANXA2R-OT1
ANXA4
ANXA6
AOPEP
AP1AR
AP1S1
AP2A1
AP2M1
AP3D1
AP3M1
AP3S1
AP4B1
AP4E1
AP5B1
AP5S1
AP5Z1
APBA3
APBB1
APBB2
APBB3
APEH
APEX1
APEX2
APH1B
API5
APLF
APLP1
APLP2
APOBEC3C
APOBEC3F
APOL1
APOL2
APOL6
APOO
APP
APPBP2
APPL1
APRT
APTX
AQR
ARAP3
ARCN1
ARF1
ARF3
ARF5
ARF6
ARFGAP1
ARFGAP2
ARFGAP3
ARFGEF1
ARFGEF2
ARFIP2
ARFRP1
ARGLU1
ARHGAP1
ARHGAP10
ARHGAP12
ARHGAP17
ARHGAP18
ARHGAP21
ARHGAP22
ARHGAP31
ARHGAP33
ARHGAP35
ARHGDIA
ARHGEF1
ARHGEF11
ARHGEF28
ARHGEF40
ARID1A
ARID1B
ARID3B
ARIH2
ARIH2OS
ARK2N
ARL14EP
ARL16
ARL2BP
ARL6
ARL6IP5
ARL8A
ARL8B
ARMC10
ARMC2
ARMC6
ARMC7
ARMC8
ARMC9
ARMCX2
ARPC1B
ARPC4
ARPC5
ARPIN
ARPP19
ARRB2
ARRDC1
ARRDC2
ARRDC3-AS1
ARSA
ARSK
ARV1
ASAH1
ASAP1
ASAP2
ASB13
ASB16-AS1
ASB6
ASB8
ASCC1
ASF1B
ASH1L-AS1
ASL
ASPSCR1
ASS1
ASTN2
ATAD2
ATAD3A
ATAD3B
ATAT1
ATE1
ATF1
ATF6B
ATF7
ATF7IP
ATG101
ATG12
ATG16L1
ATG16L2
ATG2A
ATG3
ATG4A
ATG4B
ATG4D
ATG5
ATG9A
ATL3
ATM
ATMIN
ATN1
ATOSA
ATOSB
ATOX1
ATP13A3
ATP1A1
ATP1A1-AS1
ATP2A1-AS1
ATP2C1
ATP5F1A
ATP5F1B
ATP5F1D
ATP5IF1
ATP5MC1
ATP5MC2
ATP5MC3
ATP5PD
ATP5PF
ATP6AP1
ATP6AP1-DT
ATP6AP2
ATP6V0A1
ATP6V0A2
ATP6V0B
ATP6V0D1
ATP6V0E1
ATP6V0E2
ATP6V1C1
ATP6V1D
ATP6V1E1
ATP6V1F
ATP6V1H
ATP8B2
ATP8B3
ATP9A
ATPAF1
ATR
ATRAID
ATRIP
ATRN
ATXN1
ATXN2
ATXN2L
ATXN7L2
ATXN7L3
AUP1
AURKAIP1
AVEN
AVL9
AVPI1
AXIN1
AXL
AZIN1
AZIN2
B2M
B3GALNT2
B3GALT6
B3GAT3
B3GNT2
B3GNT5
B3GNT9
B3GNTL1
B4GALT1
B4GALT2
B4GALT4
B4GALT7
B4GAT1
B9D1
BAALC
BABAM2
BACE2
BACH1
BAD
BAG6
BAHD1
BAIAP2
BAK1
BANF1
BAP1
BAX
BAZ1B
BAZ2A
BBC3
BBLN
BBS1
BBS12
BBS2
BBS4
BBS7
BBS9
BCAN-AS2
BCAP31
BCAR3
BCAS2
BCAS4
BCAT2
BCCIP
BCDIN3D
BCKDHA
BCKDK
BCL2L11
BCL3
BCL7B
BCL7C
BCLAF1
BCORL1
BCR
BDH2
BDNF
BDP1
BECN1
BET1
BET1L
BEX3
BFAR
BHLHE40
BICD1
BICD2
BICRA
BID
BIN1
BIN3
BIRC6
BIVM
BLMH
BLOC1S1
BLOC1S2
BLOC1S4
BLOC1S6
BLVRB
BLZF1
BMP1
BMP2K
BMPR2
BMT2
BNIP3
BNIP3L
BOC
BOD1
BOLA3
BOP1
BPHL
BPNT1
BRCA1
BRD3OS
BRD4
BRF2
BRI3
BRME1
BRMS1
BRPF3
BRSK1
BRWD3
BSCL2
BSDC1
BSG
BTAF1
BTBD1
BTBD10
BTBD2
BTBD7
BTBD9
BTF3
BTF3L4
BTG2
BTN2A1
BTN2A2
BTN3A2
BTRC
BUB3
BUD13
BUD23
BUD31
BZW1
BZW2
C11orf24
C11orf58
C11orf68
C11orf80
C12orf29
C12orf4
C12orf43
C14orf93
C15orf39
C15orf40
C15orf61
C16orf95
C17orf58
C17orf67
C19orf25
C19orf48P
C1D
C1orf109
C1orf131
C1orf159
C1orf174
C1orf198
C1orf21
C1orf216
C1orf35
C1orf43
C1orf52
C1orf53
C1orf74
C1QBP
C1QTNF1
C1QTNF6
C1RL
C22orf39
C22orf46P
C2CD5
C2orf42
C2orf49
C2orf68
C2orf69
C2orf74
C2orf74-DT
C2orf76
C3orf18
C4orf3
C5orf24
C6orf120
C6orf136
C6orf226
C6orf52
C6orf89
C7orf50
C8orf58
C8orf76
C8orf82
C9orf40
C9orf72
C9orf85
CA11
CA5BP1
CAAP1
CAB39
CAB39L
CABIN1
CABLES2
CACFD1
CACNB1
CACNB3
CACTIN
CACUL1
CACYBP
CALCOCO1
CALM2
CALM3
CALR
CALU
CAMK1D
CAMK2D
CAMK2G
CAMK2N1
CAMK2N2
CAMK4
CAMKK1
CAMKK2
CAMKMT
CAMSAP1
CAMTA1
CAMTA2
CAND1
CANX
CAPG
CAPN10
CAPN2
CAPN5
CAPN7
CAPNS1
CAPRIN1
CAPRIN2
CAPZA2
CAPZB
CARD10
CARD19
CARD8
CARD9
CARF
CARHSP1
CARNMT1
CARS1
CARS2
CASC3
CASK
CASP2
CASP4
CASP8
CASP8AP2
CAST
CASTOR1
CASTOR3P
CAT
CATSPER2P1
CAVIN1
CBARP
CBFA2T2
CBFB
CBL
CBLB
CBLL1
CBR3-AS1
CBR4
CBX2
CBX3
CBX4
CBX7
CBX8
CBY1
CC2D1A
CC2D2A
CCAR1
CCAR2
CCDC102A
CCDC106
CCDC107
CCDC113
CCDC115
CCDC12
CCDC124
CCDC125
CCDC134
CCDC137
CCDC142
CCDC149
CCDC163
CCDC167
CCDC174
CCDC18
CCDC22
CCDC25
CCDC28A
CCDC28B
CCDC32
CCDC40
CCDC47
CCDC51
CCDC57
CCDC59
CCDC6
CCDC61
CCDC7
CCDC71
CCDC71L
CCDC77
CCDC87
CCDC90B
CCDC93
CCDC9B
CCHCR1
CCM2
CCND3
CCNE1
CCNG2
CCNI
CCNJ
CCNL1
CCNL2
CCNO
CCNT1
CCNY
CCNY-AS1
CCS
CCSER2
CCT2
CCT4
CCT5
CCT8
CD151
CD276
CD2AP
CD44
CD47
CD55
CD58
CD59
CD63-AS1
CD81
CD82
CD99L2
CDADC1
CDC25B
CDC34
CDC37
CDC37L1
CDC42
CDC42BPA
CDC42BPB
CDC42EP2
CDC42EP3
CDC42EP4
CDC5L
CDC73
CDCA5
CDH13
CDIN1
CDK10
CDK11A
CDK11B
CDK12
CDK13
CDK19
CDK20
CDK2AP2
CDK4
CDK5RAP2
CDK5RAP3
CDK6
CDK7
CDK8
CDK9
CDKN1B
CDKN2AIP
CDKN2AIPNL
CDPF1
CDT1
CDV3
CDYL
CEBPB
CENATAC-DT
CEND1
CENPBD1P
CENPC
CENPJ
CENPO
CENPT
CENPX
CEP120
CEP126
CEP131
CEP164
CEP170
CEP192
CEP250
CEP290
CEP350
CEP41
CEP44
CEP68
CEP70
CEP78
CEP85
CEP85L
CEPT1
CERCAM
CERK
CERS5
CERT1
CES2
CETN2
CETN3
CFAP300
CFAP36
CFAP410
CFAP68
CFDP1
CFL2
CFLAR
CGGBP1
CGRRF1
CHAC2
CHAF1B
CHASERR
CHCHD1
CHCHD10
CHCHD2
CHCHD2P2
CHCHD5
CHCHD6
CHCHD7
CHD1
CHD2
CHD3
CHD4
CHD6
CHD7
CHD9
CHEK1
CHERP
CHKA
CHMP2A
CHMP4B
CHMP5
CHORDC1
CHP1
CHPF
CHPT1
CHRAC1
CHRNA5
CHROMR
CHST11
CHST12
CHST14
CHSY1
CHTOP
CIAO2B
CIART
CIBAR1
CIC
CIDECP1
CIR1
CISD2
CISD3
CITED2
CKAP4
CKAP5
CKMT2-AS1
CKS1B
CLASP2
CLASRP
CLCN2
CLCN3
CLCN4
CLCN5
CLEC16A
CLIC1
CLIP3
CLK2
CLK4
CLMN
CLN8
CLN8-AS1
CLOCK
CLP1
CLPB
CLPTM1
CLPTM1L
CLPX
CLSTN1
CLSTN3
CLTA
CLTCL1
CLU
CLUH
CMAS
CMC1
CMIP
CMPK1
CMTM3
CMTM6
CMTR2
CNBP
CNEP1R1
CNIH1
CNIH4
CNN3
CNNM2
CNNM3
CNNM4
CNOT3
CNOT8
CNP
CNPPD1
CNPY4
CNRIP1
CNST
CNTLN
CNTROB
COA1
COA3
COA5
COA6
COA7
COA8
COG2
COIL
COL4A2
COL5A1
COL5A2
COL6A1
COL6A2
COL7A1
COL8A1
COLGALT1
COMMD2
COMMD4
COMMD5
COMMD6
COMMD9
COP1
COPA
COPB2
COPE
COPG1
COPRS
COPS2
COPS4
COPS5
COPS6
COPS7A
COPS9
COPZ1
COPZ2
COQ10A
COQ3
COQ5
COQ7
COQ8B
COQ9
CORO1B
CORO1C
COSMOC
COTL1
COX10
COX14
COX17
COX19
COX4I1
COX5A
COX5B
COX6A1
COX6B1
COX7A2
COX7A2L
COX7B
CPEB1
CPEB2
CPEB4
CPNE2
CPNE3
CPOX
CPQ
CPSF1
CPSF4
CPSF6
CPSF7
CPT2
CPTP
CRACD
CRAMP1
CRAT
CRCP
CREB1
CREB3
CREB3L2
CREB3L4
CREBRF
CREG1
CRELD2
CREM
CRIM1
CRIP2
CRK
CRNKL1
CROCC
CROCCP2
CROT
CRTC1
CRTC2
CRTC3-AS1
CRY1
CRY2
CRYAB
CRYBB2P1
CRYL1
CRYZL1
CS
CSAD
CSF1
CSKMT
CSNK1A1
CSNK1E
CSNK1G1
CSNK1G2
CSNK1G3
CSNK2A1
CSNK2A2
CSRNP2
CSRP1
CSRP2
CST3
CSTF2T
CTBP2
CTC-338M12.4
CTC1
CTDP1
CTDSP1
CTDSP2
CTDSPL
CTIF
CTNNA1
CTNNBIP1
CTNNBL1
CTNS
CTPS2
CTR9
CTSA
CTSB
CTSD
CTSF
CTSO
CTSS
CTTNBP2NL
CTU2
CUEDC1
CUEDC2
CUL2
CUL4A
CUL4B
CUL7
CUTALP
CUTC
CWC15
CWC22
CWC25
CWF19L1
CXXC1
CYB561
CYB5A
CYB5D2
CYB5R1
CYB5R3
CYB5R4
CYBRD1
CYC1
CYCSP55
CYFIP1
CYLD
CYP20A1
CYP4V2
CYSTM1
CYTH1
CYTH3
DAAM1
DAD1
DAG1
DALRD3
DANT2
DAP
DAP3
DAPK3
DAZAP1
DBF4
DBI
DBN1
DBNL
DBP
DBR1
DCAF1
DCAF13
DCAF15
DCAF16
DCAF17
DCAF4
DCAF5
DCAKD
DCBLD2
DCLRE1C
DCP1A
DCP1B
DCPS
DCTD
DCTN1
DCTN3
DCTN5
DCTN6-DT
DCUN1D1
DCUN1D4
DCUN1D5
DCXR
DDIT4
DDOST
DDR1
DDR2
DDRGK1
DDX1
DDX11
DDX12P
DDX18
DDX19A
DDX21
DDX23
DDX24
DDX27
DDX31
DDX39A
DDX41
DDX46
DDX50
DDX54
DDX55
DDX56
DDX59
DEAF1
DECR1
DEDD2
DEF8
DEK
DELE1
DENND10
DENND1A
DENND2B
DENND4B
DENND5A
DENND5B
DENND6A
DEPDC5
DERA
DESI2
DET1
DGAT1
DGCR6L
DGCR8
DGKA
DGKD
DGKZ
DGLUCY
DGUOK
DHCR24
DHCR7
DHFR2
DHODH
DHRS1
DHRS11
DHRS13
DHTKD1
DHX15
DHX29
DHX30
DHX32
DHX33
DHX34
DHX35
DHX38
DHX9
DIABLO
DIAPH1
DIAPH2
DIMT1
DIP2C
DIPK1A
DIPK2A
DIS3
DIS3L2
DIXDC1
DKC1
DKK3
DLAT
DLEU1
DLEU2
DLG3
DLG4
DLG5
DLGAP1-AS1
DLGAP1-AS2
DLST
DLX2
DMAC1
DMAC2L
DMGDH
DMPK
DMTF1
DMWD
DMXL1
DMXL2
DNAAF2
DNAAF5
DNAAF9
DNAI4
DNAJA1
DNAJA2
DNAJA3
DNAJB14
DNAJB2
DNAJB4
DNAJB6
DNAJC1
DNAJC16
DNAJC24
DNAJC27
DNAJC27-AS1
DNAJC6
DNAJC8
DNAJC9-AS1
DNAL1
DNASE1
DNASE2
DNM1
DNM1L
DNM2
DNMBP
DNMT3A
DNPEP
DNPH1
DNTTIP1
DNTTIP2
DOCK5
DOCK6
DOCK7
DOLPP1
DONSON
DOP1B
DOT1L
DPAGT1
DPCD
DPF2
DPH5
DPH7
DPM2
DPM3
DPP3
DPP8
DPP9
DPY19L1
DPYSL2
DPYSL3
DRAM1
DRAM2
DRAP1
DRG2
DROSHA
DSN1
DSTN
DSTYK
DTD1
DTL
DTNB
DTNBP1
DTX3
DTYMK
DUBR
DUS1L
DUS2
DUS3L
DUSP1
DUSP10
DUSP11
DUSP14
DUSP4
DVL1
DVL2
DVL3
DYM
DYNC1H1
DYNC1I1
DYNC1I2
DYNC1LI1
DYNC2H1
DYNC2I2
DYNLL1
DYNLRB1
DYNLT2B
DYNLT3
DYRK1A
DYRK1B
DYRK2
DZANK1
DZIP1L
E2F3
E2F6
E4F1
EARS2
EBF1
EBLN3P
EBNA1BP2
EBPL
ECD
ECH1
ECHDC1
ECHS1
ECM1
ECSIT
EDC4
EDEM3
EDF1
EEA1
EEF1A1
EEF1A1P5
EEF1AKMT1
EEF1AKMT2
EEF1AKMT3
EEF1D
EEF1DP1
EEF2
EEF2KMT
EEIG1
EFCAB11
EFCAB14
EFCAB7
EFEMP2
EFHC1
EFHD2
EFL1
EGLN1
EGLN2
EHBP1
EHD2
EHD4
EHMT2
EI24
EID1
EIF1
EIF1AX
EIF1B
EIF2AK1
EIF2AK3
EIF2AK4
EIF2B1
EIF2B2
EIF2B3
EIF2B5
EIF2S3
EIF3A
EIF3B
EIF3D
EIF3F
EIF3I
EIF3J-DT
EIF3K
EIF3L
EIF4A2
EIF4A3
EIF4B
EIF4E
EIF4EBP2
EIF4ENIF1
EIF4G2
EIF4G3
EIF4H
EIF5A
EIF6
EIPR1
ELAC2
ELF1
ELF2
ELK4
ELMO2
ELMOD2
ELOA-AS1
ELOB
ELOVL6
ELP3
ELP5
ELP6
EMC1
EMC10
EMC2
EMC3
EMC4
EMC7
EMC8
EMC9
EME2
EMG1
EML1
EML2
EML4
EMP3
EMSY
ENDOG
ENDOV
ENG
ENGASE
ENKD1
ENO1
ENO2
ENOPH1
ENOX2
ENTPD1-AS1
ENTPD3-AS1
ENTPD4
ENTPD5
ENTPD6
ENTPD7
ENTR1
ENTREP3
ENY2
EOLA2
EP300
EP400P1
EPB41L1
EPB41L2
EPB41L4A-AS1
EPC2
EPDR1
EPG5
EPHA4
EPHB4
EPHX1
EPM2A
EPM2AIP1
EPN3
EPOP
EPOR
EPS15
EPS15L1
ERC1
ERCC6
ERCC6L2-AS1
ERF
ERFE
ERGIC1
ERGIC2
ERGIC3
ERI1
ERI3
ERLIN1
ERLIN2
ERMARD
ERMP1
ERN1
ERO1A
ERP29
ERP44
ERVK13-1
ESCO1
ESD
ESRRA
ESS2
ESYT1
ETAA1
ETFB
ETFDH
ETFRF1
ETHE1
ETNK1
ETS1
ETS2
ETV2
ETV3
EVA1C
EVC
EVI5
EVI5L
EVL
EXD3
EXOC1
EXOC3-AS1
EXOC6B
EXOC7
EXOG
EXOSC1
EXOSC2
EXOSC3
EXOSC5
EXOSC7
EXOSC8
EXOSC9
EXT1
EXT2
EXTL3
EYA3
EYA4
EZH1
EZR
FAAP100
FAAP20
FAAP24
FADD
FADS1
FADS3
FAH
FAHD1
FAIM
FAIM2
FAM110B
FAM114A2
FAM117A
FAM118A
FAM118B
FAM120B
FAM120C
FAM131A
FAM133B
FAM149B1
FAM151B-DT
FAM162A
FAM168A
FAM168B
FAM171A1
FAM174A
FAM174C
FAM193A
FAM193B
FAM200C
FAM204A
FAM20B
FAM210A
FAM210B
FAM217B
FAM219A
FAM219B
FAM220A
FAM229B
FAM234A
FAM32A
FAM3A
FAM53C
FAM76B
FAM86C1P
FAM86C2P
FAM8A1
FAM91A1
FAM98B
FANCE
FANCG
FANCL
FAR1
FAR2
FARP1
FARP2
FARSA
FASN
FASTKD1
FASTKD3
FAU
FBF1
FBH1
FBL
FBN1
FBRSL1
FBXL12
FBXL14
FBXL17
FBXL19
FBXL19-AS1
FBXL20
FBXL4
FBXL6
FBXL7
FBXL8
FBXL9P
FBXO11
FBXO16
FBXO17
FBXO21
FBXO22
FBXO27
FBXO32
FBXO36
FBXO38
FBXO4
FBXO41
FBXO42
FBXO46
FBXW11
FBXW4
FBXW5
FBXW8
FBXW9
FCHO2
FCHSD1
FCMR
FCSK
FDFT1
FDPS
FDX1
FEM1B
FEM1C
FEN1
FER
FGD1
FGF13
FGF2
FGFR1
FGFR1OP2
FGFRL1
FGGY
FH
FHIP1B
FHIP2A
FHIP2B
FHL2
FHL3
FIBCD1
FIBP
FICD
FIP1L1
FIS1
FITM2
FKBP10
FKBP11
FKBP1A
FKBP3
FKBP7
FKBP8
FKBP9
FKBPL
FKRP
FLAD1
FLII
FLJ20021
FLJ32255
FLNA
FLNB
FLOT1
FLVCR1
FLYWCH1
FLYWCH2
FMNL2
FMNL3
FMR1
FN3KRP
FNBP4
FNDC3B
FNDC4
FNIP2
FNTA
FNTB
FOSL2
FOXC1
FOXG1
FOXJ2
FOXK2
FOXL1
FOXN2
FOXO4
FOXP4
FRA10AC1
FRMD4A
FRMD6
FRMD8
FRS2
FRYL
FSCN1
FSD1L
FSTL3
FTCDNL1
FTH1
FTL
FTO
FTSJ1
FTSJ3
FUBP1
FUCA1
FUCA2
FUNDC1
FUNDC2
FURIN
FUZ
FXR1
FXYD5
FYN
FZD1
FZD7
FZR1
G0S2
G3BP1
G6PC3
G6PD
GABARAP
GABBR1
GABPB1-AS1
GABPB1-IT1
GADD45A
GADD45GIP1
GALE
GALK1
GALK2
GALNS
GALNT10
GALNT11
GAMT
GANAB
GAPDH
GARS1-DT
GAS2L1
GAS5
GAS8
GATAD2A
GATB
GATC
GATD1
GATD1-DT
GBA1
GBA2
GBAP1
GBF1
GCA
GCAT
GCC2
GCDH
GCLC
GCLM
GCN1
GCSH
GDAP2
GDE1
GDF11
GDF15
GDI1
GEM
GEMIN2
GEMIN4
GEMIN5
GEMIN6
GEMIN7
GET3
GET4
GFER
GFPT1
GFPT2
GGCX
GGT7
GHDC
GHITM
GID4
GID8
GIGYF1
GIGYF2
GIHCG
GINM1
GIPC1
GIT2
GLA
GLB1L
GLCCI1
GLCE
GLI3
GLI4
GLIPR2
GLIS3
GLMN
GLMP
GLO1
GLRX
GLRX2
GLRX3
GLRX5
GLT8D1
GLTP
GLUD1
GM2A
GMCL1
GMDS
GMDS-DT
GMEB2
GMPPA
GMPS
GNA12
GNA13
GNAI2
GNAQ
GNB1
GNB2
GNE
GNG10
GNG11
GNL1
GNL2
GNPAT
GNPDA1
GNPNAT1
GNPTAB
GNPTG
GNS
GOLGA1
GOLGA3
GOLGA8B
GOLGB1
GOLM1
GOLM2
GOLPH3L
GON4L
GON7
GOPC
GORAB
GORASP1
GOSR1
GOT1-DT
GOT2
GPAA1
GPALPP1
GPANK1
GPAT3
GPAT4
GPATCH1
GPATCH2
GPATCH2L
GPATCH8
GPC1
GPCPD1
GPD1L
GPD2
GPI
GPKOW
GPN1
GPN2
GPN3
GPNMB
GPR107
GPR137B
GPR162
GPR176
GPR89A
GPR89B
GPRIN1
GPS1
GPS2
GPSM1
GPT2
GPX1
GPX1P1
GPX4
GRAMD4
GRB10
GRB2
GRHPR
GRINA
GRK4
GRK6
GRN
GRPEL1
GRPEL2
GRSF1
GRWD1
GSAP
GSDMD
GSDME
GSEC
GSK3A
GSK3B
GSK3B-DT
GSKIP
GSN
GSR
GSTK1
GSTM2
GSTM4
GSTP1
GTF2A1
GTF2A2
GTF2B
GTF2E2
GTF2F2
GTF2H1
GTF2H3
GTF2H5
GTF2I
GTF2IP12
GTF2IP13
GTF2IP20
GTF2IRD1
GTF2IRD2B
GTF3A
GTF3C1
GTF3C3
GTF3C4
GTF3C5
GTPBP3
GTPBP4
GUCD1
GULP1
GUSBP1
GXYLT1
GYG1
GYPC
H1-0
H1-2
H1-3
H1-4
H2AC17
H2AC20
H2AC6
H2AZ1
H2AZ2
H2BC10
H2BC11
H2BC15
H2BC21
H2BC5
H2BC6
H2BC7
H3-3A
H3-3B
H3C1
H3C10
H3C3
H3C6
H3C8
H4C16
H4C3
H4C5
H4C8
H6PD
HABP4
HACD1
HACD3
HACE1
HADH
HAGHL
HARBI1
HARS2
HAUS1
HAUS2
HAUS4
HAUS5
HAUS6
HAX1
HCFC1R1
HCFC2
HCG18
HCG25
HCN3
HDAC1
HDAC11
HDAC3
HDAC4
HDAC5
HDAC6
HDAC7
HDDC2
HDDC3
HDGF
HDGFL3
HDHD2
HDHD3
HDLBP
HEATR3
HEATR5B
HEATR6
HEBP1
HEBP2
HECTD1
HECTD2
HECTD3
HECTD4
HELQ
HELZ2
HEMK1
HERC3
HERC4
HERPUD2
HES6
HEXA-AS1
HEXB
HEXIM2
HGH1
HGSNAT
HHAT
HHLA3
HIBADH
HIF1A
HIF1AN
HIGD2A
HIKESHI
HINFP
HINT1
HIP1R
HIPK1
[truncated: 3,745 more rows]
