# Supplementary material for: Molecular landscapes of glioblastoma cell lines revealed a group of patients that do not benefit from WWOX tumor suppressor expression
Source: Front Neurosci. 2023 Sep 15;17:1260409. doi: 10.3389/fnins.2023.1260409 (PMC10540236; doi:10.3389/fnins.2023.1260409)
Supplement: Supplementary file 9 [file Table_4.XLSX]

## Sheet: Suppl.Table 4 Title
	Supplementary Table 4 – Driver genes from pink and green modules for all investigated cell lines with functional annotation of these genes.
	Genes are sorted alphabetically. Separate spreadsheets are provided for driver genes from green and pink modules for each cell line.
	Following acquisition of driver genes via WGCNA package in R environment (minimum value of 0.7 for both Gene Significance and Module Membership), these genes were combined into a single list and accompanied with log2FC value from limma-voom (WWOX vs Vec comparison). Prior to GSEA, genes were ranked on the basis of log2FC in descending order.
	Gene-Set Enrichment Analysis (GSEA) was performed using the R package WebGestaltR with functional database set to "gene ontology - biological process".
	Top 20 annotations were retrieved for each list of genes (drivers combined from green and pink modules). Minimum number of query genes for a specific annotation was set to 3.

## Sheet: T98G drivers green module
Gene list
ABCA1
ALDH6A1
AMMECR1
ANKRD11
BTG2
CCNI
CLU
CTIF
DAAM1
DAP
DYNLT3
EBF1
EIF4G3
ENOPH1
EPB41L1
ERLIN2
FGF13
FGFR1OP2
FNIP2
GNPDA1
HDAC6
HSDL1
IGF2R
ITPR1
KIAA0513
LOC105378663
MEF2A
MITD1
NDUFA12
NEK11
NT5C2
OTUD3
PLPP5
PRELID3A
PRKRA
PSEN1
RNF185
SEC11C
SLC48A1
SLIT2
SMIM14
SNAPC5
SNX24
SRGAP2C
SRPX
STAC
TCEAL4
TM2D2
TMBIM6
TMED10
TPT1.AS1
UXS1
VGLL4
WASHC2A
WFS1
XPA
YIPF5
YOD1
ZBTB20
ZNF407
ZNF786

## Sheet: T98G drivers pink module
Gene list
ACADVL
ACSF2
ACTR1B
AFMID
AGBL5
AKT1
APEX2
BAG6
C1orf216
C1orf53
C6orf52
C8orf58
CCAR2
CD44
CD82
CEP131
CHST12
CISD3
CLK2
CNP
COL6A1
CYB5D2
DCAF15
DCAKD
DDX54
DHRS11
DNM1
DPP3
EGLN2
ELAC2
EME2
ENG
FLNB
FN3KRP
FOXK2
GALK1
GNA12
GPS1
GRB2
H2AC6
H4C5
H4C8
HDGF
IGFBP7
LAYN
LSM2
LYPD1
MAFK
MAP3K3
MED11
MICALL2
MRPL20.AS1
MRPL27
MRPL41
MRPS24
MRPS28
MT2A
MTFP1
MXRA7
MYH9
MYO1C
NAA38
NME4
NUP85
OXLD1
PACS1
PANK2
PIEZO1
PLCD3
PSMB3
PSMB8
RAB1B
RAB34
RABEP2
RASA3
RDM1
RILP
RNF5
RUSC1
S100A4
S100A6
SAMD1
SAMD14
SARS2
SCRN2
SDC1
SDF2
SGSM2
SLCO4A1
SMARCD2
ST3GAL2
SYNJ2
TADA2A
TBCD
TM7SF3
TMEM44
TMEM51
TNIP1
TP53I3
TPCN2
TRAF2
TUBA1C
TUBB
UBL5
UPF1
URM1
VAMP8
VPS26B
VPS52
WDR54
ZNF263
ZNF574

## Sheet: T98G green+pink GSEA
	MM	GS	log2FC	module
ABCA1	0.943239466964647	0.933027333682834	2.32658703950029	green				Gene Set Enrichment Analysis (GSEA)
ALDH6A1	0.831016853411022	0.745391102716781	0.761874659578125	green
AMMECR1	0.732707189487873	0.711399799799307	0.337034381873636	green
ANKRD11	0.80235061226203	0.771179741594902	0.263218911119638	green
BTG2	0.809725101499086	0.822079319845346	1.0989544795545	green
CCNI	0.740634340148359	0.725235322974346	0.63688075153719	green
CLU	0.815009505128723	0.820279727274346	0.727296048205305	green
CTIF	0.855961932541908	0.879224058400853	0.645616424716756	green
DAAM1	0.842945600786985	0.789928126492967	1.52987894233628	green
DAP	0.768517071068911	0.737062913355544	0.580287157823898	green
DYNLT3	0.737777139637694	0.705859224254763	0.534094505674066	green
EBF1	0.911087386811975	0.907219293447183	1.00618936980986	green
EIF4G3	0.801951811703526	0.75053981490142	0.673947454615463	green
ENOPH1	0.796414101668502	0.741470548684249	0.558752336961863	green
EPB41L1	0.904655615664678	0.918628110296112	0.690306424575082	green
ERLIN2	0.831476879027008	0.833309493973841	1.05444258602667	green
FGF13	0.815883497045245	0.73741943855708	1.00719170550592	green
FGFR1OP2	0.79547607658989	0.758077005333475	0.866639954042379	green
FNIP2	0.724380230251806	0.770421043541706	0.559293720885996	green
GNPDA1	0.95879214752622	0.965348592741375	0.545025955869463	green
HDAC6	0.748273181669126	0.822331566344833	0.413407449875794	green
HSDL1	0.847259183599384	0.80643060756104	0.525385678860609	green
IGF2R	0.786045171517447	0.729972495708492	0.448763002490861	green
ITPR1	0.794605625552395	0.744149615442227	1.03472807025106	green
KIAA0513	0.741573157021111	0.763468212719446	0.378064619785239	green
LOC105378663	0.850228812859292	0.872721233120592	0.736501962665292	green
MEF2A	0.864489835278091	0.836245892345169	0.70090353886381	green
MITD1	0.934540814054776	0.934353048744468	0.820015703408068	green
NDUFA12	0.825542515087443	0.851767713915327	0.445395933405873	green
NEK11	0.745141417567929	0.748924835195394	0.591075745638321	green
NT5C2	0.714514778702712	0.724232334486293	0.946322074233398	green
OTUD3	0.850946106299307	0.830972115387368	0.689277154649169	green
PLPP5	0.86724321341115	0.882596966299913	0.598255832447306	green
PRELID3A	0.741863246168453	0.768994025524827	0.319749937834443	green
PRKRA	0.771118670310739	0.775676880033277	1.17822086955763	green
PSEN1	0.776743335723146	0.736586137428035	0.522465066615168	green
RNF185	0.904451259873424	0.879784771980534	0.961746810528742	green
SEC11C	0.884333348267025	0.926288598967093	0.505357620031429	green
SLC48A1	0.726010011430045	0.768467850728354	0.962844904446562	green
SLIT2	0.928237318248605	0.892525808579221	1.77329526096509	green
SMIM14	0.754385291086031	0.716792401704291	0.816966919511393	green
SNAPC5	0.882255223734892	0.861143407517838	0.571194624424529	green
SNX24	0.786181343885789	0.772923200611057	0.579321401278906	green
SRGAP2C	0.81416394778315	0.767424926233631	0.631969730033274	green
SRPX	0.916452254327715	0.936255550328362	0.724801670909943	green
STAC	0.758474813689925	0.716889276250782	0.692728822137751	green
TCEAL4	0.832305595654997	0.826795798647221	0.743677000003728	green
TM2D2	0.750969761693207	0.727811537227375	0.210911555011895	green
TMBIM6	0.736933481064467	0.767068701129196	0.368784081457628	green
TMED10	0.795867034235872	0.718582617041959	0.530013619606999	green
TPT1.AS1	0.854546328010144	0.891669771460802	0.352382984094996	green
UXS1	0.779517965259768	0.725247076701212	0.707580273802023	green
VGLL4	0.853041725848783	0.851103440739502	0.291644756631143	green
WASHC2A	0.809507006592892	0.794252044470644	0.605878761586658	green
WFS1	0.800952170666892	0.829631910161056	0.440204289681333	green
XPA	0.766303067734567	0.724127456571234	0.491195220415549	green
YIPF5	0.797760840356935	0.752754813249226	0.799206597352478	green
YOD1	0.710012503578027	0.727515193528178	0.542992122897428	green
ZBTB20	0.796485851891091	0.809547435716986	0.622138172723414	green
ZNF407	0.836352188650091	0.83516444597241	0.911397085408603	green
ZNF786	0.788551153668137	0.79820374706248	0.370574114531219	green
ACADVL	0.923630021740126	-0.788059814099718	-0.621528020636186	pink
ACSF2	0.786212114125034	-0.775553539407999	-0.783317638978875	pink
ACTR1B	0.871869214003011	-0.764070473108525	-0.403809369951055	pink
AFMID	0.894027134307958	-0.843212857952541	-0.465032403288277	pink
AGBL5	0.754014215990201	-0.776873127601615	-0.59592889103584	pink
AKT1	0.897847065981493	-0.844571741406751	-0.521089598065727	pink
APEX2	0.794618665095931	-0.79364789049904	-0.332492159072162	pink
BAG6	0.906837052961825	-0.79999580272097	-0.206418536705251	pink
C1orf216	0.8297835497116	-0.758229457832964	-0.51728008843768	pink
C1orf53	0.786531723150084	-0.730289855498078	-0.82769577725248	pink
C6orf52	0.730928915623178	-0.711108482751027	-0.516155862505476	pink
C8orf58	0.832939025621381	-0.782988951523729	-0.496001631189958	pink
CCAR2	0.781577362637326	-0.898155881705172	-0.32936672334258	pink
CD44	0.856725910838195	-0.870460919801684	-0.436272053075189	pink
CD82	0.880430140311769	-0.872965667779907	-1.00984077175175	pink
CEP131	0.889224045611475	-0.852238592004001	-0.49884784213778	pink
CHST12	0.867749735937799	-0.79024673082931	-0.873958250113002	pink
CISD3	0.847111067349459	-0.743291040169751	-0.690431017267217	pink
CLK2	0.713938526539516	-0.862506782992446	-0.657781770949936	pink
CNP	0.837503350780466	-0.727920537445581	-0.62945393077352	pink
COL6A1	0.849659839449497	-0.895474356400408	-0.786486011010711	pink
CYB5D2	0.857873349662056	-0.818236366278734	-0.647079257609009	pink
DCAF15	0.759798165872364	-0.818094612730874	-0.353041216657661	pink
DCAKD	0.848245473704343	-0.716152034668281	-0.313204834955148	pink
DDX54	0.885116076641145	-0.751881009105808	-0.347413252033292	pink
DHRS11	0.852604884789868	-0.861974824950425	-1.00614830896201	pink
DNM1	0.757415365096681	-0.718254647361694	-0.717652078579398	pink
DPP3	0.875547625383611	-0.760587330802859	-0.342745187646602	pink
EGLN2	0.808985136024652	-0.777260933443179	-0.594545167595601	pink
ELAC2	0.917390292181209	-0.922862815975983	-0.815429093008002	pink
EME2	0.846233744951457	-0.75589568123978	-1.34853870207423	pink
ENG	0.704001815841044	-0.846147214520604	-0.539686838524782	pink
FLNB	0.724331198211251	-0.927490100562218	-0.710943157691043	pink
FN3KRP	0.872457944028096	-0.879025407754688	-0.519216009336603	pink
FOXK2	0.749957411736735	-0.867397706579463	-1.05592034810921	pink
GALK1	0.908964111925436	-0.787954256998277	-1.19692758578466	pink
GNA12	0.823321043826647	-0.805079766400943	-0.796094985255783	pink
GPS1	0.794533240852402	-0.706495307882628	-0.476608725546483	pink
GRB2	0.804179607995925	-0.916982623806937	-0.425429300266343	pink
H2AC6	0.854173437857133	-0.813386412909836	-0.586965883361025	pink
H4C5	0.870102445794198	-0.721771813209827	-0.357101723450933	pink
H4C8	0.754845177487961	-0.873013403098743	-0.682981281208889	pink
HDGF	0.739592982914517	-0.809343543656987	-0.351697317295825	pink
IGFBP7	0.770479286727597	-0.846281517345165	-1.51896848335115	pink
LAYN	0.738766354685439	-0.793836001199167	-0.325898405850847	pink
LSM2	0.901146171752885	-0.783776840408517	-0.557635550458287	pink
LYPD1	0.915721146908099	-0.879375937502113	-0.948081695022644	pink
MAFK	0.847541340702966	-0.83827356781281	-0.368506148524839	pink
MAP3K3	0.872760795065656	-0.973683774286104	-0.768400893352005	pink
MED11	0.871253455254018	-0.870634378241217	-1.08881355440936	pink
MICALL2	0.906595378833614	-0.855468428348094	-0.734616843512523	pink
MRPL20.AS1	0.838202160435967	-0.757140163232899	-0.696164656021167	pink
MRPL27	0.893202950091947	-0.765779837499587	-0.681332103751626	pink
MRPL41	0.817284620127397	-0.704108238644152	-0.973043934060248	pink
MRPS24	0.846510957587831	-0.739891697500691	-0.492528172935071	pink
MRPS28	0.820102628049309	-0.843342516541584	-0.610366967650439	pink
MT2A	0.864366139307757	-0.91684800186647	-1.71296014610173	pink
MTFP1	0.72185408413711	-0.766942505398282	-0.530202944547109	pink
MXRA7	0.822224398406571	-0.780907969091194	-0.913572450369215	pink
MYH9	0.714463931696404	-0.754077905236275	-0.225379244295942	pink
MYO1C	0.86622434643768	-0.965466771919224	-0.986086882876302	pink
NAA38	0.850057701089548	-0.737489582916327	-1.00305827823664	pink
NME4	0.870124314008	-0.721881066168655	-0.439639139529521	pink
NUP85	0.730995828115585	-0.835707968645731	-0.578446073347293	pink
OXLD1	0.824823463878298	-0.706611068215018	-1.09154751577036	pink
PACS1	0.913059276326478	-0.844406342051554	-0.34077650458738	pink
PANK2	0.718376294231367	-0.779099852456646	-0.479118343310883	pink
PIEZO1	0.818309858035294	-0.860354375894743	-0.571357443189893	pink
PLCD3	0.841728861697202	-0.807917133115122	-1.04453648353682	pink
PSMB3	0.751341783425695	-0.751888342389289	-0.555619586318237	pink
PSMB8	0.758759073954453	-0.706390113717591	-0.814483602622382	pink
RAB1B	0.812173606116379	-0.727443484917076	-0.272436491027998	pink
RAB34	0.863898174390708	-0.792961116599436	-0.933802597810776	pink
RABEP2	0.848328216052139	-0.856582001262605	-0.327707284644009	pink
RASA3	0.808807198864775	-0.872672783796389	-0.769153872383708	pink
RDM1	0.851994266507982	-0.872064413999261	-1.55919407946972	pink
RILP	0.857652058550775	-0.722676582523977	-1.22811967448126	pink
RNF5	0.857522179766691	-0.842974550794339	-0.681981764336933	pink
RUSC1	0.796873739159817	-0.735094824085851	-0.362711367069272	pink
S100A4	0.901203269316122	-0.887742372740777	-1.77701210095683	pink
S100A6	0.827598465094298	-0.715744574676688	-1.32228222412206	pink
SAMD1	0.794801235481151	-0.767343642488059	-1.5676532301454	pink
SAMD14	0.884857173533354	-0.853930838696927	-0.878532189740437	pink
SARS2	0.875907467154177	-0.905144738281084	-0.427337511959209	pink
SCRN2	0.86457651152733	-0.747419398793654	-1.32481778370028	pink
SDC1	0.825891371412703	-0.828556797489674	-0.432164285953315	pink
SDF2	0.85431488886357	-0.784335999363788	-0.621151789191817	pink
SGSM2	0.817821058827101	-0.786873848966749	-0.786159243687078	pink
SLCO4A1	0.712672353715788	-0.867903844969756	-0.902177323526097	pink
SMARCD2	0.916050849260641	-0.916527569748784	-1.12207716075331	pink
ST3GAL2	0.919912846045106	-0.947206164660881	-0.55357420931217	pink
SYNJ2	0.710625097727802	-0.811311741597456	-0.650637221452237	pink
TADA2A	0.766919388935538	-0.90549123721686	-0.544724421397571	pink
TBCD	0.84617410034646	-0.771261165449995	-0.335568321618328	pink
TM7SF3	0.790647273604229	-0.722344272150296	-0.762165969662431	pink
TMEM44	0.864755773560975	-0.843581330061784	-0.863380922641732	pink
TMEM51	0.9050043157302	-0.957854594055247	-0.825753476880422	pink
TNIP1	0.951239730694831	-0.848267143288387	-0.748954695064925	pink
TP53I3	0.836426392498944	-0.826504636515735	-1.1284172043065	pink
TPCN2	0.776406350069901	-0.881557162792061	-0.475411380487343	pink
TRAF2	0.902733210406735	-0.790003078962685	-0.735282144515513	pink
TUBA1C	0.85921312549434	-0.970613318856454	-0.705195714518986	pink
TUBB	0.80722768498229	-0.898163206090226	-0.532603822788243	pink
UBL5	0.739766426937859	-0.725866836848786	-1.18001249371439	pink
UPF1	0.787370999975314	-0.804942380587687	-0.654957670200011	pink
URM1	0.861549824640746	-0.732226271390966	-0.404702463428272	pink
VAMP8	0.800327551652348	-0.738910735982207	-0.956072575632074	pink
VPS26B	0.894764622313695	-0.828259933446892	-0.732472199935899	pink
VPS52	0.765779259963382	-0.768523925276491	-0.551680638271467	pink
WDR54	0.917628869427096	-0.827097614323443	-0.953970072880176	pink
ZNF263	0.823625190041945	-0.921520105284968	-0.823742930834282	pink
ZNF574	0.786443607399081	-0.704354038955736	-0.565648902137927	pink

## Sheet: U87MG drivers green module
Gene list
ABCA15P
AMD1
ASAH1
ATP9A
CAMK2D
CLU
CTIF
CTNS
DAP
DUSP4
DYM
EPB41L1
ERLIN1
FAM110B
FEM1B
GNPTG
HDAC6
IGF2R
KIAA1671
KIF5A
LITAF
LOC105378663
MARCHF6
MEGF9
MKLN1.AS
MROH8
MTPN
NEK11
PNMA2
PRELID3A
PRKRA
RESF1
SEC11C
SEPTIN7P2
SH3BP2
SLC36A1
SLC9B2
SPTBN4
STAC
TNPO3
TP53INP1
TPTEP2
UXS1
WWOX

## Sheet: U87MG drivers pink module
Gene list
ACSF2
ACTR1B
ALDH3B1
AMOTL2
AP5S1
APBB1
ARF3
ASPSCR1
AURKAIP1
BAG6
BANF1
BID
C1orf35
C1QTNF1
C6orf52
C7orf50
C8orf58
CARD10
CARS2
CCDC28B
CCDC87
CD82
CHST12
COPRS
CORO1B
DBN1
DBNL
DCTN3
DDR1
DMAC1
DNM1
DNM2
DPP3
DRAP1
DTNBP1
DUS1L
DVL1
EIF5A
ENG
ERI3
EZR
FADD
FANCG
FOSL2
FOXP4
GCN1
GET4
GLRX5
GNA12
GPS1
GSN
GTF3C4
H3C10
HSF2BP
IGFBP7
KDM1A
LAGE3
LAYN
LDOC1
LEMD2
LINC01547
MAP3K14
MRPL27
MSRB2
MXD4
MXRA7
MYBBP1A
MYPOP
NEK6
NFKBIA
NIBAN2
NPEPL1
NUDT2
OBSL1
ORAI2
PACS1
PAFAH1B1
PAXX
PEX10
PGAM1
PKM
PLCG1
PMS2CL
POLE4
PSMB3
PSMD2
PSMG4
PTK7
PUSL1
RAB1B
RBKS
RCC1L
REXO4
RNF5
RPS2P46
RPS6KB2
S100A4
SDC4
SDF2
SDHAF1
SERPINB6
SHB
SMAD6
SNF8
SNRNP25
SNX21
SORBS3
SRRD
ST3GAL2
ST3GAL4
STOML2
SYNPO
TBC1D10A
TCFL5
THAP11
TMEM11
TMEM134
TMEM9
TNIP1
TPCN2
TRAPPC1
TUBB
TUBB2A
UBL4A
UQCC3
WDR59
WDTC1
ZMIZ2
ZNF324B
ZNRF1

## Sheet: U87MG green+pink GSEA
	MM	GS	log2FC	module
ABCA15P	0.83083531472218	0.815107537798586	0.62176952779137	green				Gene Set Enrichment Analysis (GSEA)
AMD1	0.795666204464087	0.733287212613185	0.532791918815808	green
ASAH1	0.888792828419273	0.792135434030581	0.68501217308066	green
ATP9A	0.835699702155426	0.766636094522305	0.789677540186557	green
CAMK2D	0.807302145874635	0.751122471932395	0.379769328352022	green
CLU	0.854039317317044	0.849343287066539	0.698894857456182	green
CTIF	0.895497579195203	0.938319189872294	1.28763660258269	green
CTNS	0.758819548039422	0.721903872442078	1.13803932615336	green
DAP	0.873627121873498	0.81277251586507	0.829031502711206	green
DUSP4	0.878741689081677	0.926344505842552	0.989374187639066	green
DYM	0.946575923387618	0.938483118179247	1.14979292123696	green
EPB41L1	0.842093219228877	0.910857644368774	0.486297817924442	green
ERLIN1	0.70953570399431	0.741261934517352	0.329098914758767	green
FAM110B	0.840083549827302	0.766466715066857	0.924385312742035	green
FEM1B	0.883590045720623	0.80272292959898	0.965230254791985	green
GNPTG	0.741874190734565	0.739352174713971	0.496862217098072	green
HDAC6	0.834651506575761	0.813172935013136	0.326623327312042	green
IGF2R	0.82544060636128	0.780934099434548	0.362854285480664	green
KIAA1671	0.73340880493727	0.709809430861764	1.07309575188727	green
KIF5A	0.79257207433967	0.753308909625385	1.19571037724	green
LITAF	0.762102331150138	0.750724382400569	0.828589771980331	green
LOC105378663	0.750724607291712	0.748705601441867	1.01432142787346	green
MARCHF6	0.749242342404326	0.774099369525582	0.639618049436192	green
MEGF9	0.744914979766436	0.711132703699864	0.625085685904657	green
MKLN1.AS	0.841757857809045	0.768151361840933	0.835272444011573	green
MROH8	0.700839075363692	0.720723087976758	0.465458078084912	green
MTPN	0.757122484825819	0.706720139139298	0.530192708526843	green
NEK11	0.810012520524316	0.783107565710084	0.627539998209506	green
PNMA2	0.802142037289128	0.791684920174103	0.773948005313381	green
PRELID3A	0.859899772810954	0.838705481004055	0.929046148331033	green
PRKRA	0.81869967672555	0.833897463538758	0.393320037353142	green
RESF1	0.883211869896471	0.906309967259879	0.777997651085973	green
SEC11C	0.873475144685078	0.898192387830977	1.4719905966656	green
SEPTIN7P2	0.769815232162036	0.764286669292597	0.384473613298822	green
SH3BP2	0.751030854730062	0.839768028259241	0.416155405233673	green
SLC36A1	0.735138579923882	0.781844039372022	0.280077347451266	green
SLC9B2	0.762189529412337	0.720189236279374	0.842231757728778	green
SPTBN4	0.884746358246467	0.858390063714807	0.896387222201521	green
STAC	0.922640844875858	0.873619119572325	0.706499375944179	green
TNPO3	0.754253143824112	0.742373653524876	0.427125463385033	green
TP53INP1	0.784740457666994	0.802144439626812	0.437183474647453	green
TPTEP2	0.773565627689698	0.705469722320275	0.330447545961067	green
UXS1	0.804623540158925	0.763406860270329	0.695125079647918	green
WWOX	0.92620781168659	0.959128200931302	0.672237901312262	green
ACSF2	0.829938843340553	-0.762103505283652	-0.542734113958789	pink
ACTR1B	0.864368331527262	-0.794414083333363	-0.721855787016997	pink
ALDH3B1	0.832249458997539	-0.756445094772144	-0.738125925406136	pink
AMOTL2	0.83706635885523	-0.877100212483234	-0.598369166276398	pink
AP5S1	0.792010338798169	-0.737625865264813	-0.438764955496133	pink
APBB1	0.874974150114481	-0.725298845638255	-0.360274762246391	pink
ARF3	0.752889384082762	-0.731299238682907	-0.399840469421159	pink
ASPSCR1	0.863780761103778	-0.758718416181796	-0.640915940165489	pink
AURKAIP1	0.867665711727159	-0.818565545872868	-0.446295614294637	pink
BAG6	0.903055783862951	-0.920875130667859	-0.597302136840399	pink
BANF1	0.879627608140835	-0.840170288646044	-0.591057681795741	pink
BID	0.816249577318216	-0.74087826176786	-0.911824867478566	pink
C1orf35	0.870398009094239	-0.8102966708435	-0.658018191927132	pink
C1QTNF1	0.888720623373963	-0.871051239320321	-1.59368763598336	pink
C6orf52	0.748221945280802	-0.885984998931698	-0.86430177064771	pink
C7orf50	0.892285422596432	-0.876910614886496	-1.19401570429503	pink
C8orf58	0.771128761331173	-0.736246611782973	-0.387532607470251	pink
CARD10	0.822183517729597	-0.728612037657302	-0.956531429555623	pink
CARS2	0.882774202585509	-0.792765617463847	-0.296800751036571	pink
CCDC28B	0.776421937208931	-0.786976681035214	-1.72546757719711	pink
CCDC87	0.873177280385798	-0.939237785011082	-1.78053698262041	pink
CD82	0.81887496556764	-0.795665102866813	-0.617151385891992	pink
CHST12	0.787387208711947	-0.74963824193765	-0.755650586083419	pink
COPRS	0.795812457701211	-0.700269313742493	-0.934149300191701	pink
CORO1B	0.844594650202163	-0.773238432487273	-0.706136771280452	pink
DBN1	0.711467516554282	-0.875885495343678	-0.545089182079099	pink
DBNL	0.886555862373601	-0.793889419958228	-0.558548752232094	pink
DCTN3	0.885257109768476	-0.853595461448415	-0.774500521178149	pink
DDR1	0.777816724702166	-0.719277095105153	-0.831146130344154	pink
DMAC1	0.752962470950218	-0.890632286910252	-0.704231499791888	pink
DNM1	0.894652441353539	-0.88387435553951	-0.504112335184679	pink
DNM2	0.892678613871433	-0.812612812108906	-0.578719860679131	pink
DPP3	0.81045886432404	-0.783104613622883	-0.827572597958135	pink
DRAP1	0.909379242976163	-0.911585047921563	-0.93117420095929	pink
DTNBP1	0.852485251581978	-0.923663293106377	-1.08217084331443	pink
DUS1L	0.858871789768555	-0.818780218432947	-0.61184954600237	pink
DVL1	0.769494006221839	-0.812719579060345	-0.382547491511645	pink
EIF5A	0.728934718168202	-0.786703560376871	-0.405735958409423	pink
ENG	0.785212156012015	-0.823295292524901	-0.382899337396193	pink
ERI3	0.861799050308959	-0.804874280618652	-0.409487130890179	pink
EZR	0.854412179013558	-0.922058077705987	-0.78290218846164	pink
FADD	0.942330383452247	-0.932736560620993	-1.11792871664162	pink
FANCG	0.898360107093258	-0.816921816011604	-1.5398527844636	pink
FOSL2	0.776687776229532	-0.762047435436355	-0.69875830376161	pink
FOXP4	0.738388175775607	-0.707373035346725	-1.69513158136043	pink
GCN1	0.792110833265414	-0.775147025521056	-0.521275371286769	pink
GET4	0.808568835202183	-0.870538346244915	-0.839627422464143	pink
GLRX5	0.818130171140492	-0.802603984210956	-0.463225189248931	pink
GNA12	0.810992109148906	-0.896869473649922	-0.659724545364513	pink
GPS1	0.920125365565973	-0.793611093384033	-0.453708202946358	pink
GSN	0.759770133822195	-0.741039083968616	-0.509753968425533	pink
GTF3C4	0.777920489644251	-0.800508781144977	-0.552939413582973	pink
H3C10	0.9130106723808	-0.911127242954772	-3.83597442398154	pink
HSF2BP	0.8547406461175	-0.793209630330663	-0.633225335075908	pink
IGFBP7	0.854473138804552	-0.90206489720655	-1.26017717933532	pink
KDM1A	0.833255605880104	-0.872518733983084	-0.448447745177793	pink
LAGE3	0.859327598180527	-0.922626975315681	-0.612547384060112	pink
LAYN	0.905693215838507	-0.900373844122353	-1.23532026561944	pink
LDOC1	0.736574415394857	-0.727927865661973	-1.58114795262354	pink
LEMD2	0.751464117087228	-0.758989800077379	-0.420365135968785	pink
LINC01547	0.737574073859478	-0.881364491685523	-1.13376507860727	pink
MAP3K14	0.747358433895005	-0.70927332856494	-1.40455316929235	pink
MRPL27	0.871069201142369	-0.791965962447477	-0.593254869333201	pink
MSRB2	0.885562930776425	-0.912599547239886	-0.728223665394157	pink
MXD4	0.798386601960727	-0.757454080746929	-0.861661981120619	pink
MXRA7	0.855166098681328	-0.86339329324581	-0.837420854053616	pink
MYBBP1A	0.821563459285083	-0.723002591842871	-0.406094061946161	pink
MYPOP	0.813793074460028	-0.828056688802494	-0.405918070461018	pink
NEK6	0.858875544961059	-0.887045434974685	-0.445799540427083	pink
NFKBIA	0.874115442091692	-0.83331262398454	-1.60828111797174	pink
NIBAN2	0.815710989553476	-0.725767339209602	-0.544806197239986	pink
NPEPL1	0.797086536498752	-0.761924998820249	-0.602434652626147	pink
NUDT2	0.903057947708384	-0.813255333393646	-0.480740566746268	pink
OBSL1	0.890275529731072	-0.936204231571143	-1.6931480119027	pink
ORAI2	0.82165595280124	-0.778193082929196	-0.283153905640946	pink
PACS1	0.802367210302649	-0.870146676801715	-0.73262341902856	pink
PAFAH1B1	0.735683824708188	-0.728720060109477	-0.368740771265391	pink
PAXX	0.824017950156439	-0.813920332450042	-0.98806784350414	pink
PEX10	0.845548775054466	-0.865633271942846	-0.542903557469231	pink
PGAM1	0.758608685411994	-0.727885346098865	-0.909291735623873	pink
PKM	0.939034851357925	-0.912771471534197	-0.721743100467451	pink
PLCG1	0.84975439014188	-0.72770551807846	-0.571325629323749	pink
PMS2CL	0.77857136030579	-0.724054355379149	-0.428722243017567	pink
POLE4	0.9134037883687	-0.819839672903521	-0.435690554578499	pink
PSMB3	0.77210742847817	-0.716164043655261	-0.341753458468437	pink
PSMD2	0.787863127960039	-0.837132799372712	-0.438110299826548	pink
PSMG4	0.824168889809756	-0.802741424532084	-0.420142109813099	pink
PTK7	0.871910027330792	-0.899508889829908	-1.77375946314806	pink
PUSL1	0.854880977288126	-0.84096501636043	-0.575576794901134	pink
RAB1B	0.916210093185803	-0.954726251433855	-0.762349562907091	pink
RBKS	0.835705429962913	-0.850066859979526	-0.994455941050834	pink
RCC1L	0.839519174083445	-0.711933630690114	-0.441364901937431	pink
REXO4	0.81958022506602	-0.759250251599322	-0.400809317024207	pink
RNF5	0.83414865447519	-0.703454863601579	-0.499144910720883	pink
RPS2P46	0.804077076316528	-0.706691156821911	-0.500154351061218	pink
RPS6KB2	0.855908699277464	-0.869152889644485	-0.625020424859385	pink
S100A4	0.876828877225341	-0.958949191765567	-0.850659078886947	pink
SDC4	0.700292212621067	-0.709367515883063	-0.282579305205963	pink
SDF2	0.755001445336052	-0.737471497604407	-0.35539097884204	pink
SDHAF1	0.872416689806814	-0.805545977307561	-0.805711593729177	pink
SERPINB6	0.877054667700863	-0.921619375354824	-0.468852762582022	pink
SHB	0.805897214317856	-0.846063612961041	-0.965823796057959	pink
SMAD6	0.736715939953667	-0.753289620265889	-1.18042836388042	pink
SNF8	0.871749192774487	-0.709321333606479	-0.211965771020941	pink
SNRNP25	0.76037205916299	-0.711936353653923	-0.226831560593231	pink
SNX21	0.75884742767679	-0.71284174023123	-0.543324269615169	pink
SORBS3	0.901354344419302	-0.843292439957699	-0.423327112694051	pink
SRRD	0.934390615776992	-0.902166121351528	-0.534502009464719	pink
ST3GAL2	0.853365191357249	-0.768792882362263	-0.339493885405152	pink
ST3GAL4	0.800982482453737	-0.728320202009711	-0.443046693195155	pink
STOML2	0.789687032895295	-0.777262620456836	-0.510334851586462	pink
SYNPO	0.716671855637108	-0.730304457549669	-1.10557654573914	pink
TBC1D10A	0.862738567263758	-0.714426318754798	-0.66888190840826	pink
TCFL5	0.857574448373308	-0.833169568371661	-0.951267433545139	pink
THAP11	0.816763849694152	-0.798451748947799	-0.35446382740044	pink
TMEM11	0.860110287033491	-0.754963760148658	-0.366103346988106	pink
TMEM134	0.745302421417828	-0.702153313655472	-0.669129607468778	pink
TMEM9	0.867984270965179	-0.838776731611255	-0.702627901618506	pink
TNIP1	0.895251810350492	-0.764088184552457	-0.862353386836328	pink
TPCN2	0.810750033182458	-0.921201669500036	-0.745296037866857	pink
TRAPPC1	0.893384268959485	-0.780108883813845	-0.381758845042238	pink
TUBB	0.849521384353592	-0.74943132206343	-0.630656575841002	pink
TUBB2A	0.866572282431647	-0.824756246226629	-0.728995506170906	pink
UBL4A	0.802862938109063	-0.757434047023707	-0.697936398345711	pink
UQCC3	0.798990919331391	-0.760607317225478	-0.825145341425551	pink
WDR59	0.775192117825337	-0.724025242632639	-0.491117636909176	pink
WDTC1	0.810662738802209	-0.731298718738576	-0.489473706057504	pink
ZMIZ2	0.84978628567411	-0.701022388690329	-0.4411052736944	pink
ZNF324B	0.715073879736678	-0.71323744287156	-0.690667201491689	pink
ZNRF1	0.849378220376264	-0.833199095245554	-0.831418297293492	pink

## Sheet: U251MG drivers green module
Gene list
ABCA1
ABCA15P
AMD1
CAMK2D
CCNI
DNAJC16
DYNLT3
EIF4G3
GNPTG
GTF2IP20
HSDL1
ITPR1
KIAA1671
LOC105378663
MITD1
MKLN1.AS
OLMALINC
OTUD3
PRDM2
PRKRA
RPL13P5
SEPTIN7P2
SLC36A1
SLC9B2
SLTM
SPATA2
SRGAP2C
SRPX
SSH1
STBD1
TMBIM6
TMED10
TP53INP1
TPT1.AS1
TPTEP2
WDR20
WFS1

## Sheet: U251MG drivers pink module
Gene list
ACAA1
ACADVL
ACTB
AFMID
AHCY
AIP
ANP32A
AP5S1
ARRB2
ASPSCR1
AURKAIP1
BAG6
BCAS4
BID
BMP1
BSG
CAPNS1
CARHSP1
CARS2
CEP131
COA3
CORO1B
CPNE2
CYC1
DEF8
DGKZ
DHX30
E4F1
EDC4
EGLN2
EIF2B5
EIF4A3
ERI3
EZR
FAAP20
FLNB
GCN1
GEMIN4
H2AC20
H2AC6
H4C5
HDAC1
HOOK2
IGFBP7
INPPL1
LIAT1
LOC102724023
MAP2K7
METTL26
MIEF2
MXD4
MYH9
NDUFS8
NME2
NSMF
PABPN1
PHF23
PLCD3
PLEKHG5
PLEKHO1
POLRMT
PPP1CA
PPP4C
PRRT3
PSPC1
PXMP2
RABGGTA
RHOT2
RNF5
ROGDI
RPL15
RPS2
RPUSD3
RRP36
SAC3D1
SAE1
SERPINB6
SNRNP35
SOX12
SRRD
STK11
TBCD
TLN1
TRIR
TTC38
TWF2
UBTF
WDR18
ZCCHC3
ZNF574

## Sheet: U251MG green+pink GSEA
	MM	GS	log2FC	module
ABCA1	0.930612288663942	0.81785708420399	1.61849601887949	green				Gene Set Enrichment Analysis (GSEA)
ABCA15P	0.851245315175751	0.78640658856231	0.986984486792077	green
AMD1	0.905493523409556	0.95203285406416	1.65350206942247	green
CAMK2D	0.737325737910094	0.918370000003611	0.946023208991505	green
CCNI	0.885962968026102	0.749266824047746	1.01059613347702	green
DNAJC16	0.912931991334718	0.772475319569138	1.1156590558486	green
DYNLT3	0.735242565782461	0.856260778974412	1.1095293977391	green
EIF4G3	0.90843283224357	0.725549274551721	0.687620244263886	green
GNPTG	0.799017318706725	0.709627610530195	0.419577816084557	green
GTF2IP20	0.882598316483456	0.853773625021974	1.13364039192117	green
HSDL1	0.776968408146865	0.804728131574004	0.989966850344966	green
ITPR1	0.878757336145739	0.936095808831199	1.33818141952982	green
KIAA1671	0.834897996443325	0.900074761606633	1.05048344980047	green
LOC105378663	0.874696915802953	0.821383997856399	1.08573051781043	green
MITD1	0.929728187476662	0.913254946002002	1.2693218935881	green
MKLN1.AS	0.741775853146709	0.874291623048405	0.775369055230605	green
OLMALINC	0.798435621961142	0.734107943407704	0.748656656032481	green
OTUD3	0.715773126584092	0.709088883749675	0.860885245206628	green
PRDM2	0.715500668894274	0.714712971443892	0.490133779864907	green
PRKRA	0.891813992356608	0.866242905845725	0.789233383783884	green
RPL13P5	0.809123678750602	0.776308226300447	0.65729777218399	green
SEPTIN7P2	0.920165492364412	0.845426386566526	0.598508350810663	green
SLC36A1	0.753032777293433	0.762576131983124	0.959622517119245	green
SLC9B2	0.79361557293904	0.822707186485488	0.672787933933747	green
SLTM	0.859049038442899	0.728842943374143	0.481467222358471	green
SPATA2	0.837427068558014	0.842500755690359	0.413292374166069	green
SRGAP2C	0.784043927164205	0.716403901903691	0.775152678917986	green
SRPX	0.884801271892465	0.936005885840253	0.879569041913186	green
SSH1	0.785556556577484	0.833781313526207	1.01198244648068	green
STBD1	0.869014200345079	0.860130255456399	0.745482557358265	green
TMBIM6	0.734373267459929	0.725116959041403	0.452180250533942	green
TMED10	0.866372781074804	0.744201125423014	0.825948055981926	green
TP53INP1	0.801494573786787	0.824700200607649	1.44671764549673	green
TPT1.AS1	0.756229188407204	0.756025998361123	0.937859303000129	green
TPTEP2	0.820713350403446	0.886592202606223	1.03112835048612	green
WDR20	0.711599034287807	0.785529074862614	0.881380848615529	green
WFS1	0.775601794936752	0.72689834388585	0.331512075828932	green
ACAA1	0.932970995263454	-0.83672721180868	-0.922517580427962	pink
ACADVL	0.809394743284243	-0.73478792572008	-0.529875313871761	pink
ACTB	0.901067336431382	-0.806769005576408	-0.601527611708432	pink
AFMID	0.731382120683009	-0.740577736275777	-0.285729756691644	pink
AHCY	0.71344192936172	-0.768204790330598	-0.741601147297228	pink
AIP	0.820821984800297	-0.884237752046695	-0.942726543689089	pink
ANP32A	0.770864473842987	-0.851274795645584	-0.507403515003102	pink
AP5S1	0.820800510808192	-0.786114812290156	-0.64480429131045	pink
ARRB2	0.809440022340022	-0.827453796408549	-0.559487717070407	pink
ASPSCR1	0.761901094809637	-0.766173177913057	-0.917458565669063	pink
AURKAIP1	0.871177864673172	-0.711440539948367	-0.796341477022658	pink
BAG6	0.871856443618971	-0.795903652717053	-0.714801042646137	pink
BCAS4	0.745699510039613	-0.752462460519649	-0.455662523844606	pink
BID	0.944771227838392	-0.828132221804479	-0.778119889846049	pink
BMP1	0.737322928670295	-0.7783517369675	-0.556693416102136	pink
BSG	0.754870441254669	-0.713160832997203	-0.253982444208821	pink
CAPNS1	0.933816873797655	-0.82747451399294	-0.975267976091239	pink
CARHSP1	0.876046652614582	-0.701663474007439	-0.504992228821886	pink
CARS2	0.816981887978544	-0.721153565700115	-0.669254901118004	pink
CEP131	0.809335288520653	-0.747496957144661	-0.422777388398003	pink
COA3	0.910715562581737	-0.801514699621336	-0.465371174913143	pink
CORO1B	0.838561647832867	-0.939757223923987	-0.964145548085031	pink
CPNE2	0.850879940417087	-0.732425342483675	-0.555379309365683	pink
CYC1	0.847748641937281	-0.809016140674218	-1.26564777599294	pink
DEF8	0.813945283321174	-0.709363917194331	-0.916426310390592	pink
DGKZ	0.921238083533084	-0.769247592794789	-0.560832118283907	pink
DHX30	0.953322538952591	-0.789988483647833	-0.455686023787589	pink
E4F1	0.801463350989939	-0.858002671936988	-0.904344617337757	pink
EDC4	0.892766258121383	-0.814077094586756	-0.558500301721736	pink
EGLN2	0.811933495482099	-0.733381264574085	-0.79053741313859	pink
EIF2B5	0.926649066466457	-0.850925420311329	-0.498855771453576	pink
EIF4A3	0.767684968696489	-0.83187503657112	-0.317458695992503	pink
ERI3	0.922900167129766	-0.702002445731706	-0.648408724074232	pink
EZR	0.874190841750856	-0.778825164629721	-0.746810278432324	pink
FAAP20	0.724409130596801	-0.758025563193481	-0.672868632237146	pink
FLNB	0.89273764396036	-0.855941793254224	-0.383189069411858	pink
GCN1	0.89279232955166	-0.754247996367143	-0.486305442046242	pink
GEMIN4	0.795807271534096	-0.793095071866566	-0.342369111912526	pink
H2AC20	0.945684589197866	-0.830545268107436	-1.26249372991418	pink
H2AC6	0.844589249195839	-0.852715901231204	-1.32152102713237	pink
H4C5	0.836629230028338	-0.776250818046011	-0.895472443796002	pink
HDAC1	0.915500929587662	-0.805235752922787	-0.610313437563931	pink
HOOK2	0.834471512174377	-0.931743704553982	-0.545938945685679	pink
IGFBP7	0.829954584310271	-0.893346655016404	-0.537979750672822	pink
INPPL1	0.867746514462682	-0.70922197589003	-0.349732450144876	pink
LIAT1	0.794942271151074	-0.903318006078248	-0.827174331013619	pink
LOC102724023	0.717492939452268	-0.81644249765913	-0.838610680367749	pink
MAP2K7	0.831055840807885	-0.772466768876495	-0.470619884954306	pink
METTL26	0.84404001709342	-0.803451392562094	-0.554401019604694	pink
MIEF2	0.755173812960269	-0.906071809996605	-0.420313488012238	pink
MXD4	0.907009442275538	-0.813623272655348	-1.06390232506226	pink
MYH9	0.820539601563715	-0.819364586589827	-0.503160921952444	pink
NDUFS8	0.904871727796135	-0.766358169169178	-0.612187159774212	pink
NME2	0.846526613338974	-0.9103443680999	-0.57005597108777	pink
NSMF	0.777961360942455	-0.881078464716202	-0.303871014465933	pink
PABPN1	0.841997981483111	-0.709782297853199	-0.557614116377732	pink
PHF23	0.884012384200495	-0.757592501880122	-0.680029221962615	pink
PLCD3	0.744940475886677	-0.743147366809846	-0.869935825516137	pink
PLEKHG5	0.842471988180401	-0.720555856962555	-0.600030183748578	pink
PLEKHO1	0.87223005674627	-0.772352972307896	-1.07755772206263	pink
POLRMT	0.787169753003998	-0.862354460971405	-0.927825777587629	pink
PPP1CA	0.770000443451079	-0.743597497877649	-1.02687911274116	pink
PPP4C	0.864276061837422	-0.731023655470732	-0.760945908476369	pink
PRRT3	0.955621515348101	-0.746517705759227	-0.907609556307718	pink
PSPC1	0.70648287467422	-0.771983173991539	-0.740146121897876	pink
PXMP2	0.759839370783139	-0.970954687609497	-0.857681160237446	pink
RABGGTA	0.868023599178001	-0.723693723415286	-0.331857360097769	pink
RHOT2	0.909261775087196	-0.747206620705906	-0.475334053059028	pink
RNF5	0.934356275667295	-0.714546371686383	-0.699956585246027	pink
ROGDI	0.850334659941931	-0.727393515993904	-0.47545179029453	pink
RPL15	0.856082945995235	-0.913837794187303	-0.624584728881226	pink
RPS2	0.967768640607385	-0.822869496955438	-0.823244808832005	pink
RPUSD3	0.767545767367341	-0.914765041185042	-0.456557079595798	pink
RRP36	0.803581913670465	-0.865316514718301	-1.06856257794109	pink
SAC3D1	0.918304400613735	-0.771154983256378	-0.969865656668192	pink
SAE1	0.85075510490781	-0.712860242838867	-0.596868530093374	pink
SERPINB6	0.80834247229021	-0.898502155564405	-0.632945860599263	pink
SNRNP35	0.748668217960391	-0.77044809040479	-0.442171853953899	pink
SOX12	0.747253900635654	-0.871250078621515	-0.664230621916002	pink
SRRD	0.712214165846631	-0.764380992824853	-0.578441883365037	pink
STK11	0.793499663501702	-0.790637731635695	-1.00089056161982	pink
TBCD	0.875356199367807	-0.933355894838475	-0.565814442603641	pink
TLN1	0.925695448986787	-0.836691896418346	-0.651091337333743	pink
TRIR	0.946837649598579	-0.779346959603141	-0.836009169659857	pink
TTC38	0.861944472941851	-0.869344906706764	-0.81412598644036	pink
TWF2	0.824599262931827	-0.839532399955926	-1.09335086244038	pink
UBTF	0.865882767805414	-0.7746980896839	-0.479617169932546	pink
WDR18	0.803715415873645	-0.840886533323258	-0.780716003208852	pink
ZCCHC3	0.726884496322308	-0.846151857187208	-0.459796565483814	pink
ZNF574	0.840406962898652	-0.781802759443616	-0.863620926087433	pink

[truncated: 3 more sheets: DBTRG-05MG drivers green module, DBTRG-05MG drivers pink module, DBTRG-05MG green+pink GSEA]
