# Supplementary material for: Molecular landscapes of glioblastoma cell lines revealed a group of patients that do not benefit from WWOX tumor suppressor expression
Source: Front Neurosci. 2023 Sep 15;17:1260409. doi: 10.3389/fnins.2023.1260409 (PMC10540236; doi:10.3389/fnins.2023.1260409)
Supplement: Supplementary file 10 [file Table_5.XLSX]

## Sheet: Suppl.Table 5 Title
	Supplementary Table 5 – Gene ontology of WWOX-related network.
	Genes are sorted alphabetically. Separate spreadsheets are provided for each part presented in Figure 3B.
	Over-Representation Analysis (ORA) was performed using the R package WebGestaltR with functional database set to "gene ontology - biological process".
	Top 20 annotations were retrieved for each list of genes. Minimum number of query genes for a specific annotation was set to 3.

## Sheet: Whole network
The entire network
Gene set
ABHD17A					Over-Representation Analysis (ORA)
ACSF2
ANP32A
AP5S1
ARF3
ARFRP1
ASPSCR1
B3GNT2
BAG6
BANF1
BANP
BTG2
CAMK2D
CANX
CARD10
CARHSP1
CDC42
CLU
CNOT7
DDB1
DNAJC16
DNTTIP1
DOT1L
DUSP4
ENG
ENKD1
EPB41L1
EPHB4
ERBB4
FANCG
FGGY
FOSL2
GALK1
GCN1L1
GDF15
GET4
GPS1
HDAC1
HDAC3
HDAC6
HIST1H3J
HRAS
HSDL1
HSF2BP
HYOU1
IGF2R
IGFBP7
ITPR1
KDM1A
LAGE3
LINC01547
LITAF
LSM2
LSM8
MAPK8
MEF2A
MRPL27
MRPL41
MRPS22
MTM1
MYBBP1A
NAA38
NME4
NPC1
NUDT1
NUP133
OGFR
OXLD1
PABPC1
PDF
PKM
PLCD3
PNMA2
POLE4
POLR1A
POLRMT
PRDM2
PREPL
PRKRA
PSMB3
PSMD2
RASA1
RASSF1
RNF185
RNF5
RPA1
RPS2
RPS6KB2
RUSC1
RWFD2
S100A4
SEC11C
SERP1
SH3BP2
SLC36A1
SLCO4A1
STK11
STOML2
SYNPO
THAP11
TMED10
TNK2
UBC
UBE2D2
UBE2J1
UBTD1
WBP5
WDTC1
WIPI1
WWOX
YPEL3
ZNF574
ZNF786

## Sheet: Down in DBTRG only
Downregulated only in DBTRG-05MG following WWOX overexpression
Gene set
CLU					Over-Representation Analysis (ORA)
DUSP4
IGF2R
SH3BP2
SLC36A1
ZNF786

## Sheet: Up in DBTRG only
Upregulated only in DBTRG-05MG following WWOX overexpression
Gene set
ACSF2					Over-Representation Analysis (ORA)
ARFRP1
CARHSP1
ENG
FGGY
FOSL2
GET4
HSF2BP
LINC01547
OGFR
PDF
PLCD3
POLE4
RUSC1
S100A4
SLCO4A1
THAP11
UBTD1
WDTC1
YPEL3

## Sheet: Down in all cell lines
Downregulated in all cell lines following WWOX overexpression
Gene set
ABHD17A					Over-Representation Analysis (ORA)
ANP32A
AP5S1
ARF3
ASPSCR1
BAG6
BANF1
CARD10
DNTTIP1
DOT1L
ENKD1
EPHB4
FANCG
GALK1
GCN1L1
GPS1
HDAC1
HRAS
IGFBP7
KDM1A
LAGE3
LSM2
MRPL27
MRPL41
MYBBP1A
NAA38
NME4
NUDT1
OXLD1
PKM
POLRMT
PSMB3
PSMD2
RASSF1
RNF5
RPA1
RPS2
RPS6KB2
RWFD2
STK11
STOML2
SYNPO
ZNF574

## Sheet: Up in all cell lines
Upregulated in all cell lines following WWOX overexpression
Gene set
B3GNT2					Over-Representation Analysis (ORA)
BTG2
CAMK2D
DNAJC16
EPB41L1
GDF15
HDAC6
HSDL1
ITPR1
LITAF
MEF2A
MTM1
NPC1
PNMA2
PRDM2
PREPL
PRKRA
RNF185
SEC11C
SERP1
TMED10
UBC
UBE2J1
WBP5
WIPI1
WWOX

## Sheet: Mixed
Mixed cell line-specific profile following WWOX overexpression
Gene set
BANP					Over-Representation Analysis (ORA)
CANX
CDC42
CNOT7
DDB1
ERBB4
HDAC3
HIST1H3J
HYOU1
LSM8
MAPK8
MRPS22
NUP133
PABPC1
POLR1A
RASA1
TNK2
UBE2D2
