# Supplementary material for: Molecular landscapes of glioblastoma cell lines revealed a group of patients that do not benefit from WWOX tumor suppressor expression
Source: Front Neurosci. 2023 Sep 15;17:1260409. doi: 10.3389/fnins.2023.1260409 (PMC10540236; doi:10.3389/fnins.2023.1260409)
Supplement: Supplementary file 11 [file Table_6.XLSX]

## Sheet: Suppl.Table 6 Title
	Supplementary Table 6 – Estimation of immune infiltration for patients subjected to DFS analysis.
	Additional immune infiltration-related data for patients subjected to Disease-free survival analysis (presented in Figure 4C). Data were obtained via TIMER 2.0 database ("Estimation" module) that includes TIMER, CIBERSORT, quanTIseq, xCell, MCP-counter, and EPIC methods/algorithms, which estimate immune infiltration based on user-provided expression profiles.
		DOI of official paper for each algorithm:
			TIMER	10.1186/s13059-016-1028-7
			CIBERSORT	10.1038/nmeth.3337
			quanTIseq	10.1186/s13073-019-0638-6
			xCell	10.1186/s13059-017-1349-1
			MCP-counter	10.1186/s13059-016-1070-5
			EPIC	10.7554/eLife.26476

## Sheet: Immune inflitration estimations
id	group	B cell_TIMER	T cell CD4+_TIMER	T cell CD8+_TIMER	Neutrophil_TIMER	Macrophage_TIMER	Myeloid dendritic cell_TIMER	B cell naive_CIBERSORT	B cell memory_CIBERSORT	B cell plasma_CIBERSORT	T cell CD8+_CIBERSORT	T cell CD4+ naive_CIBERSORT	T cell CD4+ memory resting_CIBERSORT	T cell CD4+ memory activated_CIBERSORT	T cell follicular helper_CIBERSORT	T cell regulatory (Tregs)_CIBERSORT	T cell gamma delta_CIBERSORT	NK cell resting_CIBERSORT	NK cell activated_CIBERSORT	Monocyte_CIBERSORT	Macrophage M0_CIBERSORT	Macrophage M1_CIBERSORT	Macrophage M2_CIBERSORT	Myeloid dendritic cell resting_CIBERSORT	Myeloid dendritic cell activated_CIBERSORT	Mast cell activated_CIBERSORT	Mast cell resting_CIBERSORT	Eosinophil_CIBERSORT	Neutrophil_CIBERSORT	B cell naive_CIBERSORT-ABS	B cell memory_CIBERSORT-ABS	B cell plasma_CIBERSORT-ABS	T cell CD8+_CIBERSORT-ABS	T cell CD4+ naive_CIBERSORT-ABS	T cell CD4+ memory resting_CIBERSORT-ABS	T cell CD4+ memory activated_CIBERSORT-ABS	T cell follicular helper_CIBERSORT-ABS	T cell regulatory (Tregs)_CIBERSORT-ABS	T cell gamma delta_CIBERSORT-ABS	NK cell resting_CIBERSORT-ABS	NK cell activated_CIBERSORT-ABS	Monocyte_CIBERSORT-ABS	Macrophage M0_CIBERSORT-ABS	Macrophage M1_CIBERSORT-ABS	Macrophage M2_CIBERSORT-ABS	Myeloid dendritic cell resting_CIBERSORT-ABS	Myeloid dendritic cell activated_CIBERSORT-ABS	Mast cell activated_CIBERSORT-ABS	Mast cell resting_CIBERSORT-ABS
TCGA-06-0125	DBTRG-like_vec	0.054004708144353500000	0.070699286911018300000	0.264782252485206000000	0.092544346070252300000	0.016280151283555500000	0.430811644925170000000	0.000000000000000000000	0.008579848278308060000	0.007955961517572650000	0.019556324551941600000	0.000000000000000000000	0.178849171582470000000	0.000000000000000000000	0.037820751288222100000	0.056835559626441900000	0.000000000000000000000	0.125710847204165000000	0.000000000000000000000	0.051778895729376700000	0.035104821422696700000	0.000000000000000000000	0.437470530979130000000	0.000000000000000000000	0.005364321054466940000	0.000000000000000000000	0.000000000000000000000	0.000000000000000000000	0.034972966765209100000	0.000000000000000000000	0.001559184046160040000	0.001445807416131690000	0.003553898420325950000	0.000000000000000000000	0.032501597458937500000	0.000000000000000000000	0.006873025036057110000	0.010328515720746700000	0.000000000000000000000	0.022844966604543400000	0.000000000000000000000	0.009409586921617340000	0.006379469161937170000	0.000000000000000000000	0.079499899117369000000	0.000000000000000000000	0.000974838194720927000	0.000000000000000000000	0.000000000000000000000
TCGA-06-0187	DBTRG-like_vec	0.046787549090813700000	0.132074410459860000000	0.214695358067044000000	0.169232073932445000000	0.007996977747467270000	0.468535470183751000000	0.000000000000000000000	0.006911793198909740000	0.000000000000000000000	0.000000000000000000000	0.000000000000000000000	0.188283420573542000000	0.000000000000000000000	0.009844755312045570000	0.043370896689288500000	0.000000000000000000000	0.074123361193829300000	0.000000000000000000000	0.123707800363366000000	0.000000000000000000000	0.005183959187646330000	0.422770185349137000000	0.000000000000000000000	0.004491088317990880000	0.000000000000000000000	0.089283788893915400000	0.000000000000000000000	0.032028950920329500000	0.000000000000000000000	0.001607760697027550000	0.000000000000000000000	0.000000000000000000000	0.000000000000000000000	0.043796837490421400000	0.000000000000000000000	0.002290000613018460000	0.010088557496610200000	0.000000000000000000000	0.017241925999437400000	0.000000000000000000000	0.028775823236627500000	0.000000000000000000000	0.001205847107550520000	0.098341091568916500000	0.000000000000000000000	0.001044677564381450000	0.000000000000000000000	0.020768411689167100000
TCGA-06-0744	DBTRG-like_vec	0.072958412370666600000	0.060482970491832600000	0.259154289791812000000	0.078745531359793500000	0.002460012549607270000	0.369031316400501000000	0.067540475313553000000	0.000000000000000000000	0.056061055239211900000	0.055284386325069200000	0.000000000000000000000	0.011832481029205200000	0.000000000000000000000	0.080402579830362400000	0.000000000000000000000	0.000000000000000000000	0.000000000000000000000	0.048494452536926400000	0.098077751246338200000	0.000000000000000000000	0.020823607171220200000	0.537047655632534000000	0.000000000000000000000	0.000000000000000000000	0.000000000000000000000	0.024435555675580000000	0.000000000000000000000	0.000000000000000000000	0.012098472919363500000	0.000000000000000000000	0.010042173311540900000	0.009903049211785210000	0.000000000000000000000	0.002119543142628660000	0.000000000000000000000	0.014402451718153700000	0.000000000000000000000	0.000000000000000000000	0.000000000000000000000	0.008686773642524700000	0.017568591454786300000	0.000000000000000000000	0.003730116589717220000	0.096200929707908700000	0.000000000000000000000	0.000000000000000000000	0.000000000000000000000	0.004377122121781700000
TCGA-06-2559	DBTRG-like_vec	0.089538933948045900000	0.071326613526396900000	0.283449323749731000000	0.118748810715746000000	0.057678143451858200000	0.403948352833200000000	0.000000000000000000000	0.008538702542569090000	0.007354801954346210000	0.026413528779584300000	0.000000000000000000000	0.071097804225600900000	0.000000000000000000000	0.023207918544153500000	0.039502395427734700000	0.000000000000000000000	0.090138413444326900000	0.000000000000000000000	0.066873638420859800000	0.167607264298947000000	0.001007498435588740000	0.430640831638747000000	0.000000000000000000000	0.000000000000000000000	0.000000000000000000000	0.054773509980145700000	0.000000000000000000000	0.012843692307395900000	0.000000000000000000000	0.002376839384241530000	0.002047287964563170000	0.007352488878389220000	0.000000000000000000000	0.019790835946564900000	0.000000000000000000000	0.006460172906481950000	0.010995915217380600000	0.000000000000000000000	0.025090993630404800000	0.000000000000000000000	0.018614994113426900000	0.046655278701259600000	0.000280447989531269000	0.119873491786204000000	0.000000000000000000000	0.000000000000000000000	0.000000000000000000000	0.015246793653358300000
TCGA-06-2561	DBTRG-like_vec	0.138347682688047000000	0.135319449049154000000	0.249428060098605000000	0.119108639313262000000	0.113276301546880000000	0.475901963066696000000	0.000000000000000000000	0.004007869569447390000	0.008787634487557630000	0.057379659449539400000	0.000000000000000000000	0.058520278461384100000	0.000238104084536486000	0.007094323950758570000	0.000000000000000000000	0.000000000000000000000	0.016959062370088600000	0.000000000000000000000	0.255851884506092000000	0.000000000000000000000	0.001404362388641290000	0.543452926858151000000	0.000000000000000000000	0.001915608281128070000	0.025331495043403800000	0.000000000000000000000	0.000000000000000000000	0.019056790549271100000	0.000000000000000000000	0.001178198372066800000	0.002583311774037100000	0.016867969424093800000	0.000000000000000000000	0.017203278605098200000	0.000069995752087816400	0.002085527182175920000	0.000000000000000000000	0.000000000000000000000	0.004985476530607940000	0.000000000000000000000	0.075213094785632900000	0.000000000000000000000	0.000412842147534543000	0.159759528753201000000	0.000000000000000000000	0.000563133734577585000	0.007446730914018150000	0.000000000000000000000
TCGA-06-2564	DBTRG-like_vec	0.086477143409605600000	0.157360055835590000000	0.233394773252485000000	0.108921226743462000000	0.143503800208726000000	0.474402751259771000000	0.002603578316252690000	0.000000000000000000000	0.009467108850321760000	0.046968221958425000000	0.000000000000000000000	0.182077815663408000000	0.000000000000000000000	0.011208480219058700000	0.005906532687870630000	0.000000000000000000000	0.087697943103116100000	0.021334762825933600000	0.084655812853770200000	0.003666648652364270000	0.001342144144387620000	0.436584070151342000000	0.000000000000000000000	0.000000000000000000000	0.082388175876139300000	0.000000000000000000000	0.000000000000000000000	0.024098704697610200000	0.000730505404328703000	0.000000000000000000000	0.002656257403649740000	0.013178224660329200000	0.000000000000000000000	0.051086931981336900000	0.000000000000000000000	0.003144846968198160000	0.001657239969467800000	0.000000000000000000000	0.024606066575920800000	0.005986053673563850000	0.023752513381862300000	0.001028778984525350000	0.000376575401916246000	0.122495651733805000000	0.000000000000000000000	0.000000000000000000000	0.023116265546767700000	0.000000000000000000000
TCGA-12-3650	DBTRG-like_vec	0.073947873303212400000	0.067293532588189200000	0.271994241241555000000	0.086515546479380000000	0.051636633070833500000	0.368319854218634000000	0.000237110267150045000	0.005479473037094100000	0.006383488722203820000	0.097608679113760300000	0.000000000000000000000	0.128247850504284000000	0.000000000000000000000	0.029584457406239100000	0.019308772143642300000	0.000000000000000000000	0.071178067322585500000	0.007111454449614940000	0.029610974150422700000	0.025643691027550000000	0.003722684607646740000	0.550887260571252000000	0.000350177614027122000	0.000000000000000000000	0.015016423000449200000	0.000000000000000000000	0.000000000000000000000	0.009629436062078640000	0.000035371676151765400	0.000817417769715445000	0.000952277176835011000	0.014561084295133900000	0.000000000000000000000	0.019131779866482600000	0.000000000000000000000	0.004413355267475550000	0.002880447326732360000	0.000000000000000000000	0.010618213950431100000	0.001060873773132030000	0.004417310986893090000	0.003825478943889160000	0.000555343283694737000	0.082180354361158000000	0.000052238856241206500	0.000000000000000000000	0.002240122529125610000	0.000000000000000000000
TCGA-16-1045	DBTRG-like_vec	0.108472954486550000000	0.130507926868454000000	0.282354468255175000000	0.163940522387825000000	0.328604710277201000000	0.455822575881185000000	0.002677700468110300000	0.000000000000000000000	0.002678891401275490000	0.023556765900225500000	0.000000000000000000000	0.099374022912289400000	0.000000000000000000000	0.000000000000000000000	0.007611437055416320000	0.000000000000000000000	0.052059922823361500000	0.000000000000000000000	0.098438528652131700000	0.000000000000000000000	0.003692905484197940000	0.674562583962493000000	0.000000000000000000000	0.000000000000000000000	0.026932750411789900000	0.000000000000000000000	0.000000000000000000000	0.008414490928709210000	0.001241777091087160000	0.000000000000000000000	0.001242329383451130000	0.010924392994428900000	0.000000000000000000000	0.046084461862434100000	0.000000000000000000000	0.000000000000000000000	0.003529785455181290000	0.000000000000000000000	0.024142662816740700000	0.000000000000000000000	0.045650628670506100000	0.000000000000000000000	0.001712575952553560000	0.312826760589965000000	0.000000000000000000000	0.000000000000000000000	0.012489997615353600000	0.000000000000000000000
TCGA-27-1837	DBTRG-like_vec	0.132058017269649000000	0.118746472998594000000	0.227791381222566000000	0.093139837041462500000	0.015709274268938800000	0.476517234456308000000	0.002075221250049000000	0.007417455344956640000	0.011120973632502600000	0.000000000000000000000	0.000000000000000000000	0.296573386825227000000	0.000000000000000000000	0.005052618854542380000	0.006662221273753750000	0.000000000000000000000	0.069531879473976800000	0.056734040431040500000	0.031017180927396900000	0.000000000000000000000	0.113604631778259000000	0.364131512151800000000	0.000000000000000000000	0.000000000000000000000	0.031989044828599800000	0.000000000000000000000	0.000000000000000000000	0.004089833227895420000	0.000368933790841408000	0.001318678631855330000	0.001977091820927360000	0.000000000000000000000	0.000000000000000000000	0.052724953477381200000	0.000000000000000000000	0.000898256910023006000	0.001184412770393620000	0.000000000000000000000	0.012361409598160400000	0.010086203871264000000	0.005514248729135830000	0.000000000000000000000	0.020196683827377800000	0.064735468153001000000	0.000000000000000000000	0.000000000000000000000	0.005687027141675810000	0.000000000000000000000
TCGA-28-1753	DBTRG-like_vec	0.229900241678191000000	0.023851244845224600000	0.414899989298118000000	0.061425692761860800000	0.283250377441933000000	0.707676316714097000000	0.010752689728445100000	0.000000000000000000000	0.000000000000000000000	0.015238363634565600000	0.000000000000000000000	0.019423437462469900000	0.000000000000000000000	0.036111518854735800000	0.015470332949790400000	0.000000000000000000000	0.000000000000000000000	0.011845802579370300000	0.000000000000000000000	0.310702943688290000000	0.007449306512107130000	0.533601509240624000000	0.000000000000000000000	0.000000000000000000000	0.000000000000000000000	0.037162430474040000000	0.000000000000000000000	0.002241664875561030000	0.005031282176026520000	0.000000000000000000000	0.000000000000000000000	0.007130170151155930000	0.000000000000000000000	0.009088404591789710000	0.000000000000000000000	0.016896910982416200000	0.007238710721985230000	0.000000000000000000000	0.000000000000000000000	0.005542759707894300000	0.000000000000000000000	0.145380757940266000000	0.003485598861741040000	0.249677041776915000000	0.000000000000000000000	0.000000000000000000000	0.000000000000000000000	0.017388642170827300000
TCGA-32-2638	DBTRG-like_vec	0.152216623431073000000	0.106512466258333000000	0.230262024017706000000	0.137446995835693000000	0.072824887141362100000	0.503294755251344000000	0.005122498217489710000	0.001614193468797000000	0.006682582163908140000	0.000000000000000000000	0.000000000000000000000	0.248299775026532000000	0.000000000000000000000	0.013123334909307500000	0.013654220858478500000	0.000000000000000000000	0.109945251858076000000	0.000000000000000000000	0.064611184580957700000	0.000000000000000000000	0.064420592917094600000	0.455102459790026000000	0.004699698482550800000	0.000000000000000000000	0.000000000000000000000	0.003267855770951740000	0.000000000000000000000	0.009456351955829960000	0.001376146410839020000	0.000433649062268168000	0.001795259084444470000	0.000000000000000000000	0.000000000000000000000	0.066705117250845300000	0.000000000000000000000	0.003525551296830340000	0.003668172487213980000	0.000000000000000000000	0.029536518571484900000	0.000000000000000000000	0.017357634104695700000	0.000000000000000000000	0.017306432128038000000	0.122262144370441000000	0.001262562313190470000	0.000000000000000000000	0.000000000000000000000	0.000877901328492523000
TCGA-41-2572	DBTRG-like_vec	0.041135305353140400000	0.116581217442186000000	0.229422587023003000000	0.100303081307592000000	0.045661028085375100000	0.377028027473181000000	0.000000000000000000000	0.004376160030849890000	0.002176037344789060000	0.034036801244683300000	0.000000000000000000000	0.131147544367801000000	0.000000000000000000000	0.016043869265100100000	0.023315012326008900000	0.000000000000000000000	0.112250672945910000000	0.005858498841614550000	0.039777653574924300000	0.000000000000000000000	0.015992636652650000000	0.514516934812863000000	0.000000000000000000000	0.007182432026951380000	0.091376519119186400000	0.000000000000000000000	0.000000000000000000000	0.001949227446668170000	0.000000000000000000000	0.000948009252044109000	0.000471395817591455000	0.007373405511333550000	0.000000000000000000000	0.028410543619766900000	0.000000000000000000000	0.003475589648157160000	0.005050740201629760000	0.000000000000000000000	0.024316907003109200000	0.001269128886006870000	0.008617048587757000000	0.000000000000000000000	0.003464491107366450000	0.111460003998355000000	0.000000000000000000000	0.001555933047632510000	0.019794930928920000000	0.000000000000000000000
TCGA-76-4928	DBTRG-like_vec	0.040763568091430800000	0.071484450187953000000	0.301664346935984000000	0.097023614172265800000	0.218555401139721000000	0.435335634679260000000	0.012570590824235900000	0.006242246523113230000	0.008200120603206370000	0.031000490264954300000	0.000000000000000000000	0.057958980259786600000	0.071532210713423300000	0.008178405236356200000	0.000000000000000000000	0.000000000000000000000	0.043006623946624100000	0.000000000000000000000	0.139153469785828000000	0.000000000000000000000	0.000000000000000000000	0.558787504682012000000	0.015829753616888400000	0.001042654659423510000	0.022473767244087200000	0.000000000000000000000	0.000000000000000000000	0.024023181640061100000	0.002774869780911970000	0.001377932150062060000	0.001810119124854590000	0.006843140854113860000	0.000000000000000000000	0.012794038490639700000	0.015790233939348000000	0.001805325609888070000	0.000000000000000000000	0.000000000000000000000	0.009493410678712990000	0.000000000000000000000	0.030717152727084500000	0.000000000000000000000	0.000000000000000000000	0.123348423504794000000	0.003494307114515100000	0.000230158705093103000	0.004960926535659280000	0.000000000000000000000
TCGA-06-0649	DBTRG-like_wwox	0.093269504779184900000	0.132532233343700000000	0.260699874931130000000	0.125940980842999000000	0.148986983637500000000	0.474269689920805000000	0.000000000000000000000	0.006630821709769380000	0.018239681937732200000	0.067824653375890300000	0.000000000000000000000	0.091653865880220000000	0.000000000000000000000	0.018335110118807000000	0.004368820261333590000	0.000000000000000000000	0.029322962598651500000	0.002171006350539370000	0.174177842373845000000	0.000000000000000000000	0.000000000000000000000	0.495237562011667000000	0.000000000000000000000	0.000000000000000000000	0.000000000000000000000	0.080819111850350900000	0.000343382408625803000	0.010875179122568000000	0.000000000000000000000	0.002553162332512780000	0.007023091694928300000	0.026115518980087500000	0.000000000000000000000	0.035290829438195600000	0.000000000000000000000	0.007059835804187230000	0.001682190807863460000	0.000000000000000000000	0.011290649464191700000	0.000835934350289737000	0.067066243939579100000	0.000000000000000000000	0.000000000000000000000	0.190688566865060000000	0.000000000000000000000	0.000000000000000000000	0.000000000000000000000	0.031118965515154800000
TCGA-06-0745	DBTRG-like_wwox	0.087385381026778200000	0.088401771011697300000	0.256440991951241000000	0.121846221811892000000	0.077107796553602000000	0.421685229396054000000	0.001271920423221680000	0.003081986374608450000	0.006376119424173580000	0.000000000000000000000	0.000000000000000000000	0.113624279444774000000	0.000000000000000000000	0.032700055347277100000	0.014942529027162300000	0.000000000000000000000	0.053216183219182600000	0.029403043946850800000	0.051273878196057900000	0.119074256952683000000	0.001376582237460600000	0.454168120927735000000	0.000000000000000000000	0.000000000000000000000	0.000000000000000000000	0.106847147893656000000	0.002257914569130600000	0.010385982016026400000	0.000319968763588525000	0.000775315304067790000	0.001603998969902560000	0.000000000000000000000	0.000000000000000000000	0.028583722333425500000	0.000000000000000000000	0.008226140635624550000	0.003758995020770650000	0.000000000000000000000	0.013387249734077600000	0.007396732881749840000	0.012898636668814600000	0.029954737793947800000	0.000346297856734255000	0.114252125731646000000	0.000000000000000000000	0.000000000000000000000	0.000000000000000000000	0.026878843346110000000
TCGA-06-2567	DBTRG-like_wwox	0.101959244217186000000	0.095482665400226200000	0.301932289214448000000	0.179811008400941000000	0.096849973340902400000	0.477488199514517000000	0.051181723289109600000	0.000000000000000000000	0.030720977142357800000	0.010457778933764100000	0.000000000000000000000	0.104296583252270000000	0.000000000000000000000	0.023184180849854100000	0.000000000000000000000	0.000000000000000000000	0.025976227020522600000	0.042117772160357300000	0.163418451896106000000	0.000000000000000000000	0.006297086870775000000	0.447153753913146000000	0.000000000000000000000	0.000000000000000000000	0.000000000000000000000	0.040729674427347900000	0.000000000000000000000	0.054465790244389500000	0.024889258988302400000	0.000000000000000000000	0.014939363259629700000	0.005085533499030310000	0.000000000000000000000	0.050718586740379100000	0.000000000000000000000	0.011274280046104700000	0.000000000000000000000	0.000000000000000000000	0.012632029566505300000	0.020481532702367900000	0.079469074336054200000	0.000000000000000000000	0.003062222526452260000	0.217447261903821000000	0.000000000000000000000	0.000000000000000000000	0.000000000000000000000	0.019806511977044000000
TCGA-06-5412	DBTRG-like_wwox	0.157984248030614000000	0.092986390957437400000	0.269974879913028000000	0.222013486627232000000	0.223268974944362000000	0.456736698387755000000	0.000000000000000000000	0.035865496443066200000	0.003689528105307650000	0.028565258934437800000	0.000000000000000000000	0.118610897495176000000	0.000000000000000000000	0.015971750274161200000	0.007486423594881540000	0.000000000000000000000	0.070205814034399500000	0.024949998434308200000	0.206478208473102000000	0.000000000000000000000	0.000000000000000000000	0.325035236781273000000	0.000000000000000000000	0.001572170484608970000	0.000000000000000000000	0.141694362162571000000	0.005179315030546540000	0.014695539752161100000	0.000000000000000000000	0.012082509970372200000	0.001242942787341970000	0.009623177151039650000	0.000000000000000000000	0.039958107197964500000	0.000000000000000000000	0.005380626258392580000	0.002522055922777370000	0.000000000000000000000	0.023651211670673000000	0.008405253927597030000	0.069559193652905900000	0.000000000000000000000	0.000000000000000000000	0.109499153186579000000	0.000000000000000000000	0.000529638996788102000	0.000000000000000000000	0.047734555864645500000
TCGA-06-5413	DBTRG-like_wwox	0.114042593200144000000	0.037735473558771300000	0.320580572965090000000	0.131411092313753000000	0.138076707578037000000	0.461880272554987000000	0.020922522249381300000	0.000000000000000000000	0.036141567196328800000	0.036757609654842100000	0.000000000000000000000	0.096154000643399400000	0.000000000000000000000	0.006636078724317600000	0.000000000000000000000	0.000000000000000000000	0.001178356286678360000	0.001958237892317100000	0.052599551186946000000	0.000000000000000000000	0.002751870698855710000	0.686339544389968000000	0.000000000000000000000	0.003351035606149030000	0.030658609632751800000	0.000000000000000000000	0.000000000000000000000	0.024551015838064900000	0.009289715279367380000	0.000000000000000000000	0.016047055178251600000	0.016320581427686400000	0.000000000000000000000	0.042692906634414100000	0.000000000000000000000	0.002946455555672830000	0.000000000000000000000	0.000000000000000000000	0.000523196690648434000	0.000869468425081126000	0.023354490846039700000	0.000000000000000000000	0.001221845768559730000	0.304738543295948000000	0.000000000000000000000	0.001487878292162760000	0.013612591778123500000	0.000000000000000000000
TCGA-12-0821	DBTRG-like_wwox	0.054314961187818200000	0.060865719212445800000	0.283461897503390000000	0.087078630840826000000	0.018522155249902100000	0.378276789099830000000	0.000000000000000000000	0.002704466098569690000	0.028099371142715500000	0.035474131769139700000	0.000000000000000000000	0.132365060646418000000	0.000000000000000000000	0.039555185971239400000	0.019549823737779600000	0.000000000000000000000	0.046673363519640500000	0.000000000000000000000	0.010755174612292700000	0.319598066623645000000	0.005634990387897320000	0.337261394340998000000	0.000000000000000000000	0.000000000000000000000	0.000000000000000000000	0.019851130047679400000	0.000000000000000000000	0.002477841101985520000	0.000000000000000000000	0.000524468879815680000	0.005449225529038470000	0.006879390413225800000	0.000000000000000000000	0.025669153375846000000	0.000000000000000000000	0.007670816834497740000	0.003791237820200410000	0.000000000000000000000	0.009051223343240240000	0.000000000000000000000	0.002085718280630110000	0.061978680406461200000	0.001092776536587250000	0.065404075794718000000	0.000000000000000000000	0.000000000000000000000	0.000000000000000000000	0.003849669235893920000
TCGA-12-5299	DBTRG-like_wwox	0.045661636161707100000	0.099122359909831400000	0.244733546909212000000	0.126114775941047000000	0.057735403053975500000	0.446228819354303000000	0.003667041153232570000	0.002914912744437430000	0.015479210673955100000	0.023565708983378000000	0.000000000000000000000	0.178840443318832000000	0.000000000000000000000	0.017818540707703500000	0.023678924386323800000	0.000000000000000000000	0.078709545899392700000	0.010427280242758700000	0.098197802919622400000	0.000000000000000000000	0.024837750014904400000	0.474514197964119000000	0.000000000000000000000	0.011805335721205000000	0.000000000000000000000	0.010121964300226800000	0.000000000000000000000	0.025421340969908700000	0.000604980352279554000	0.000480895868168644000	0.002553725997398130000	0.003887818632718050000	0.000000000000000000000	0.029504701441783100000	0.000000000000000000000	0.002939663500899460000	0.003906496659905520000	0.000000000000000000000	0.012985327084208600000	0.001720269670009270000	0.016200456695453900000	0.000000000000000000000	0.004097677153309930000	0.078284304606978200000	0.000000000000000000000	0.001947618219963850000	0.000000000000000000000	0.001669899319977420000
TCGA-19-2625	DBTRG-like_wwox	0.007554547524163290000	0.105863611137931000000	0.252892226468369000000	0.094370645925562500000	0.025634283555056200000	0.405973428652421000000	0.000000000000000000000	0.043175252849398000000	0.029295044608998200000	0.028072681535199300000	0.000000000000000000000	0.063957156427003600000	0.000000000000000000000	0.044345812909463900000	0.008586487243387010000	0.000000000000000000000	0.117486477339233000000	0.010334534134907300000	0.053619441901926900000	0.000000000000000000000	0.009580157379580330000	0.500665192295062000000	0.000000000000000000000	0.000000000000000000000	0.070371062429935600000	0.000000000000000000000	0.006195625719348650000	0.014315073226556000000	0.000000000000000000000	0.005797704042475010000	0.003933827536494510000	0.003769684911573320000	0.000000000000000000000	0.008588361153447550000	0.000000000000000000000	0.005954890401426440000	0.001153019577564310000	0.000000000000000000000	0.015776440892698100000	0.001387752621624390000	0.007200181459374830000	0.000000000000000000000	0.001286452620460200000	0.067230842154433000000	0.000000000000000000000	0.000000000000000000000	0.009449639925594270000	0.000000000000000000000
TCGA-27-2526	DBTRG-like_wwox	0.045277049434127100000	0.074559328207219300000	0.329883106709152000000	0.068043846024878500000	0.000000000000000000000	0.422528548502292000000	0.002472970528435940000	0.000000000000000000000	0.026256834990921900000	0.103401769618587000000	0.000000000000000000000	0.172125838003281000000	0.000000000000000000000	0.060592977691625300000	0.012511096928873100000	0.000000000000000000000	0.000000000000000000000	0.067172857907273600000	0.038112504371548000000	0.000000000000000000000	0.040427355681444300000	0.438409710657793000000	0.001324018621766000000	0.000000000000000000000	0.034258098722919600000	0.000000000000000000000	0.000000000000000000000	0.002933966275531700000	0.000354025684980315000	0.000000000000000000000	0.003758877789358590000	0.014802797646177200000	0.000000000000000000000	0.024641202554266800000	0.000000000000000000000	0.008674373667462120000	0.001791064474553500000	0.000000000000000000000	0.000000000000000000000	0.009616336611883700000	0.005456112521885260000	0.000000000000000000000	0.005787502164903750000	0.062761887508546300000	0.000189543948909840000	0.000000000000000000000	0.004904323252964730000	0.000000000000000000000
TCGA-28-5208	DBTRG-like_wwox	0.073880729724430200000	0.068359551764085300000	0.274745882523067000000	0.090211592383163800000	0.133985653875623000000	0.437717837132955000000	0.000000000000000000000	0.007206016959927420000	0.010870146862107700000	0.039767874404840900000	0.000000000000000000000	0.227239774235850000000	0.000000000000000000000	0.094775646721967300000	0.000000000000000000000	0.000000000000000000000	0.016817618132053500000	0.055673636070664500000	0.146208204694121000000	0.000000000000000000000	0.019057048405547500000	0.367701435780529000000	0.000000000000000000000	0.000000000000000000000	0.009374167966787540000	0.000000000000000000000	0.000000000000000000000	0.005308429765602710000	0.000000000000000000000	0.001566367748537190000	0.002362837551084500000	0.008644319912376090000	0.000000000000000000000	0.049394978602922100000	0.000000000000000000000	0.020601327640164100000	0.000000000000000000000	0.000000000000000000000	0.003655635949201010000	0.012101746147675400000	0.031781193088768700000	0.000000000000000000000	0.004142419615546170000	0.079927048923187800000	0.000000000000000000000	0.000000000000000000000	0.002037657481823960000	0.000000000000000000000
TCGA-02-0055	UTU-like_vec	0.004454999557904090000	0.052331249934340800000	0.340733438990250000000	0.252509471383672000000	0.145356080373253000000	0.495627612454282000000	0.001836125474691020000	0.001294300749784770000	0.011966043480792000000	0.048666234245463300000	0.000000000000000000000	0.123015000610224000000	0.000000000000000000000	0.041138546115707200000	0.022289943177136900000	0.000000000000000000000	0.008150243266881140000	0.019392711899425500000	0.186635906477881000000	0.000000000000000000000	0.003309218907996440000	0.299689990510820000000	0.000000000000000000000	0.004547662895149960000	0.000000000000000000000	0.195105613984241000000	0.006900107222062780000	0.026062350981741900000	0.000626839875335337000	0.000441864857181422000	0.004085120165885770000	0.016614298220877300000	0.000000000000000000000	0.041996426012152200000	0.000000000000000000000	0.014044400273345400000	0.007609624393855480000	0.000000000000000000000	0.002782433740931650000	0.006620530719174070000	0.063716140297753800000	0.000000000000000000000	0.001129743253573070000	0.102311981877308000000	0.000000000000000000000	0.001552539018469120000	0.000000000000000000000	0.066607636805260700000
TCGA-02-2486	UTU-like_vec	0.157452970600184000000	0.133849003606893000000	0.246074336704514000000	0.169729090915120000000	0.203938071411063000000	0.604687427634233000000	0.000000000000000000000	0.005920105392539190000	0.016165909137155100000	0.060288622253518500000	0.000000000000000000000	0.086310873042746700000	0.016598134724151000000	0.007182598265657570000	0.012877676056809400000	0.000000000000000000000	0.000833966771982001000	0.000000000000000000000	0.168904591564530000000	0.000000000000000000000	0.011559206822744000000	0.551279664509426000000	0.000000000000000000000	0.008397691503721010000	0.033945326577191600000	0.000000000000000000000	0.000000000000000000000	0.019735633377828200000	0.000000000000000000000	0.001779054814988660000	0.004858028123176620000	0.018117374032618500000	0.000000000000000000000	0.025937337951126200000	0.004987916522237130000	0.002158447389256120000	0.003869879009857380000	0.000000000000000000000	0.000250615910166891000	0.000000000000000000000	0.050757631321101600000	0.000000000000000000000	0.003473664942074990000	0.165665419197913000000	0.000000000000000000000	0.002523595867619570000	0.010200932701235800000	0.000000000000000000000
TCGA-06-0130	UTU-like_vec	0.449340493216351000000	0.000000000000000000000	0.438153318712080000000	0.128360133085050000000	0.229565557821056000000	0.821383363142011000000	0.000000000000000000000	0.000000000000000000000	0.002394752699982650000	0.081831177343861300000	0.000000000000000000000	0.054209179645674500000	0.000000000000000000000	0.022874451785923100000	0.000269545221546723000	0.000000000000000000000	0.000000000000000000000	0.067649534694888500000	0.164356538103509000000	0.000000000000000000000	0.066066557592879700000	0.513146434802151000000	0.000000000000000000000	0.000000000000000000000	0.000000000000000000000	0.027201828109583600000	0.000000000000000000000	0.000000000000000000000	0.000000000000000000000	0.000000000000000000000	0.001512948379186190000	0.051699011396955400000	0.000000000000000000000	0.034248083521330000000	0.000000000000000000000	0.014451540133783200000	0.000170292325407735000	0.000000000000000000000	0.000000000000000000000	0.042739383431981500000	0.103836591533714000000	0.000000000000000000000	0.041739295764979200000	0.324193837144316000000	0.000000000000000000000	0.000000000000000000000	0.000000000000000000000	0.017185474621072200000
TCGA-06-0156	UTU-like_vec	0.000000000000000000000	0.000000000000000000000	0.147236082697228000000	0.569576087096908000000	0.000000000000000000000	0.399212482272300000000	0.000000000000000000000	0.001567987394822430000	0.002484294834968410000	0.070140666063477400000	0.000000000000000000000	0.071428675435173400000	0.000000000000000000000	0.020762487834077400000	0.014682558329442100000	0.000000000000000000000	0.097275085048307100000	0.000000000000000000000	0.122122677915549000000	0.000000000000000000000	0.014171782718151700000	0.419909143158662000000	0.000000000000000000000	0.000000000000000000000	0.000000000000000000000	0.133038079978257000000	0.000000000000000000000	0.032416561289112500000	0.000000000000000000000	0.000678676876374962000	0.001075285084662150000	0.030359203337990600000	0.000000000000000000000	0.030916696453056900000	0.000000000000000000000	0.008986692390215660000	0.006355097532749920000	0.000000000000000000000	0.042103878569234600000	0.000000000000000000000	0.052858739716881900000	0.000000000000000000000	0.006134016931245260000	0.181750584590944000000	0.000000000000000000000	0.000000000000000000000	0.000000000000000000000	0.057583287248805400000
TCGA-06-0644	UTU-like_vec	0.050684992941028000000	0.085237447129574000000	0.309315202103764000000	0.093627064984393500000	0.119668456118749000000	0.696527882616527000000	0.000419924696993088000	0.002213862703366140000	0.000000000000000000000	0.055967085007523700000	0.000000000000000000000	0.115024333869407000000	0.000000000000000000000	0.007538413292807650000	0.028524179830384100000	0.000000000000000000000	0.000000000000000000000	0.000412412873336095000	0.036055987062531200000	0.114543337230185000000	0.007125256495275620000	0.600039523188510000000	0.000000000000000000000	0.000000000000000000000	0.000000000000000000000	0.022878742572825600000	0.000000000000000000000	0.009256941176854210000	0.000138764804459209000	0.000731574559276743000	0.000000000000000000000	0.018494414981619400000	0.000000000000000000000	0.038009979674288400000	0.000000000000000000000	0.002491081029526520000	0.009425861981601220000	0.000000000000000000000	0.000000000000000000000	0.000136282510018423000	0.011914760027553900000	0.037851033546411100000	0.002354552688538120000	0.198284044018542000000	0.000000000000000000000	0.000000000000000000000	0.000000000000000000000	0.007560317985876830000
TCGA-06-5410	UTU-like_vec	0.175488717596453000000	0.071802102222814900000	0.210331194393767000000	0.409061800728323000000	0.487077161102376000000	0.668701196353858000000	0.009369576431189130000	0.000000000000000000000	0.000000000000000000000	0.019883636309588600000	0.000000000000000000000	0.073741628475029400000	0.000000000000000000000	0.004710237147750210000	0.020696003905990700000	0.000000000000000000000	0.067247056173894100000	0.000000000000000000000	0.148162407338210000000	0.000000000000000000000	0.002973631217985410000	0.592552225639188000000	0.003317101223793040000	0.000000000000000000000	0.000000000000000000000	0.018959001214198100000	0.000000000000000000000	0.038387494923183500000	0.004393369079440880000	0.000000000000000000000	0.000000000000000000000	0.009323383355794660000	0.000000000000000000000	0.034577250400709400000	0.000000000000000000000	0.002208617475265450000	0.009704300327376430000	0.000000000000000000000	0.031531962991876100000	0.000000000000000000000	0.069472952583898500000	0.000000000000000000000	0.001394327645726800000	0.277846137997371000000	0.001555379803667210000	0.000000000000000000000	0.000000000000000000000	0.008889824457194690000
TCGA-06-5416	UTU-like_vec	0.056822304208416900000	0.039413686994579200000	0.304975624844089000000	0.079540399847113200000	0.000000000000000000000	0.348254855640557000000	0.000000000000000000000	0.000000000000000000000	0.046508144379740000000	0.070898681629173400000	0.000000000000000000000	0.000000000000000000000	0.000000000000000000000	0.062380407881740500000	0.000000000000000000000	0.010537712291868700000	0.000000000000000000000	0.030556750271256000000	0.000000000000000000000	0.290910736191281000000	0.016164343715550100000	0.331109739489684000000	0.000000000000000000000	0.000000000000000000000	0.000000000000000000000	0.140933484149707000000	0.000000000000000000000	0.000000000000000000000	0.000000000000000000000	0.000000000000000000000	0.006889321857503170000	0.010502329076556300000	0.000000000000000000000	0.000000000000000000000	0.000000000000000000000	0.009240504286532030000	0.000000000000000000000	0.001560967279788450000	0.000000000000000000000	0.004526417691902910000	0.000000000000000000000	0.043093047898466500000	0.002394448713379440000	0.049047787133218100000	0.000000000000000000000	0.000000000000000000000	0.000000000000000000000	0.020876690432517300000
TCGA-06-5418	UTU-like_vec	0.033215531922659700000	0.110154517635679000000	0.252321747751225000000	0.139820787396593000000	0.033345235118202000000	0.489506711545926000000	0.000000000000000000000	0.022403477880361300000	0.003922561661245080000	0.000000000000000000000	0.000000000000000000000	0.212253910962600000000	0.000000000000000000000	0.026365030919462400000	0.016460003426612000000	0.000000000000000000000	0.128967849332432000000	0.003642788153065170000	0.162158512654157000000	0.002594107733453310000	0.000000000000000000000	0.299019568801132000000	0.000000000000000000000	0.002218664553097950000	0.000000000000000000000	0.081067627812676900000	0.005075186367655920000	0.033850709742048900000	0.000000000000000000000	0.004343643082904220000	0.000760516198338475000	0.000000000000000000000	0.000000000000000000000	0.041152326308240100000	0.000000000000000000000	0.005111719028422210000	0.003191307189463480000	0.000000000000000000000	0.025004613554260200000	0.000706273001363652000	0.031439703495398000000	0.000502952183267945000	0.000000000000000000000	0.057974671995663000000	0.000000000000000000000	0.000430160307734920000	0.000000000000000000000	0.015717597181849200000
TCGA-06-5859	UTU-like_vec	0.134639173810478000000	0.078341586587045000000	0.320554124571307000000	0.123197735619419000000	0.182410461901359000000	0.413365006234826000000	0.002015973773886780000	0.000000000000000000000	0.022590153690788100000	0.050260412449162200000	0.000000000000000000000	0.162831728779669000000	0.000000000000000000000	0.018354102783192600000	0.000000000000000000000	0.000000000000000000000	0.000000000000000000000	0.059415376314354600000	0.058708407159615500000	0.000000000000000000000	0.012643799114386000000	0.546587236671715000000	0.000000000000000000000	0.000000000000000000000	0.000000000000000000000	0.057612117288893100000	0.000000000000000000000	0.008980691974337720000	0.000570129974072586000	0.000000000000000000000	0.006388636551155860000	0.014213958543355300000	0.000000000000000000000	0.046049829868749200000	0.000000000000000000000	0.005190654898120140000	0.000000000000000000000	0.000000000000000000000	0.000000000000000000000	0.016803039502000100000	0.016603104209645400000	0.000000000000000000000	0.003575745356729380000	0.154578284255771000000	0.000000000000000000000	0.000000000000000000000	0.000000000000000000000	0.016293066587297800000
TCGA-14-1829	UTU-like_vec	0.075963598073756500000	0.027639801710119400000	0.311825721245665000000	0.114623630938188000000	0.055991146276027600000	0.388865918013212000000	0.003751780891775170000	0.000662418618955801000	0.028366192501610800000	0.027157333886393200000	0.000000000000000000000	0.171096415983946000000	0.000000000000000000000	0.000000000000000000000	0.000000000000000000000	0.000000000000000000000	0.024684268218813900000	0.009425153874583110000	0.230352424839487000000	0.000000000000000000000	0.006438987597733000000	0.468202525546978000000	0.000000000000000000000	0.006906038638592180000	0.000000000000000000000	0.007328823747015770000	0.000000000000000000000	0.015627635654116100000	0.000667435157337779000	0.000117843095830964000	0.005046295266573610000	0.004831241465906390000	0.000000000000000000000	0.030437748529643700000	0.000000000000000000000	0.000000000000000000000	0.000000000000000000000	0.000000000000000000000	0.004391287475905010000	0.001676718134847880000	0.040979287264064400000	0.000000000000000000000	0.001145484457743880000	0.083292397748882200000	0.000000000000000000000	0.001228572008411890000	0.000000000000000000000	0.001303784728317620000
TCGA-27-1831	UTU-like_vec	0.050629894934084300000	0.057667979195839700000	0.304260460819086000000	0.121276864637707000000	0.010894602102957000000	0.396205993256354000000	0.005708899620244040000	0.000000000000000000000	0.005424756414130560000	0.028975380724250900000	0.000000000000000000000	0.116980779529094000000	0.000000000000000000000	0.005377154598185700000	0.000000000000000000000	0.010151560805444200000	0.000000000000000000000	0.061052874478970100000	0.188326131035023000000	0.000000000000000000000	0.031426503245313400000	0.499457923573583000000	0.000000000000000000000	0.001953443579638250000	0.000000000000000000000	0.041944249816195300000	0.000000000000000000000	0.003220342579927510000	0.000794387292876101000	0.000000000000000000000	0.000754849068820942000	0.004031893321783100000	0.000000000000000000000	0.016277750696320800000	0.000000000000000000000	0.000748225326905717000	0.000000000000000000000	0.001412578858123140000	0.000000000000000000000	0.008495442362950540000	0.026205380259312900000	0.000000000000000000000	0.004372964406149310000	0.069499037328699300000	0.000000000000000000000	0.000271819590506076000	0.000000000000000000000	0.005836497622948560000
TCGA-27-2521	UTU-like_vec	0.033544135322768600000	0.080512870017659300000	0.260858780528376000000	0.075763252670363400000	0.000000000000000000000	0.347516035180044000000	0.000000000000000000000	0.005000727532481310000	0.014722925778149000000	0.000000000000000000000	0.010988535252265800000	0.172685400395354000000	0.000000000000000000000	0.021666816247183300000	0.024253991462704800000	0.000000000000000000000	0.042280733977148200000	0.000000000000000000000	0.070986313690111900000	0.052114075037420900000	0.023548567763170200000	0.418441926606757000000	0.011784889865841600000	0.000000000000000000000	0.123192481295470000000	0.000000000000000000000	0.000000000000000000000	0.008332615095942540000	0.000000000000000000000	0.000566839142881410000	0.001668863295307680000	0.000000000000000000000	0.001245565142963480000	0.019574120707925500000	0.000000000000000000000	0.002455962551598650000	0.002749222316727770000	0.000000000000000000000	0.004792577650418750000	0.000000000000000000000	0.008046393439165910000	0.005907199989280680000	0.002669261598489240000	0.047430951093176100000	0.001335833001721430000	0.000000000000000000000	0.013964032243986200000	0.000000000000000000000
TCGA-27-2524	UTU-like_vec	0.022171237079906200000	0.092853364563584100000	0.241397160295270000000	0.149104651015910000000	0.078528545131623500000	0.424028371868212000000	0.002338881005696120000	0.001574865839774440000	0.004778308645940990000	0.023157624632124600000	0.000000000000000000000	0.000000000000000000000	0.000000000000000000000	0.035942525534183500000	0.030252099862138300000	0.000000000000000000000	0.086922216622896400000	0.000000000000000000000	0.000000000000000000000	0.367948284809345000000	0.004245378303462150000	0.281801048221605000000	0.000000000000000000000	0.000000000000000000000	0.000000000000000000000	0.153417878277960000000	0.006818951449472470000	0.000801936795401087000	0.000368366710571293000	0.000248036624170261000	0.000752569213103587000	0.003647256097939700000	0.000000000000000000000	0.000000000000000000000	0.000000000000000000000	0.005660839464858230000	0.004764614568654990000	0.000000000000000000000	0.013689987192577100000	0.000000000000000000000	0.000000000000000000000	0.057950746106994600000	0.000668634290059422000	0.044382815934682100000	0.000000000000000000000	0.000000000000000000000	0.000000000000000000000	0.024162853529719800000
TCGA-02-2485	UTU-like_wwox	0.092568635948385600000	0.044280641363587000000	0.314623007568943000000	0.112202968812349000000	0.018573351060240500000	0.378935733723527000000	0.056809408171263100000	0.000000000000000000000	0.175941859616402000000	0.036186476957452500000	0.000000000000000000000	0.031315912477363200000	0.000000000000000000000	0.079387756498382600000	0.000000000000000000000	0.000000000000000000000	0.000000000000000000000	0.043560078978619400000	0.053519275520169200000	0.000000000000000000000	0.021224980777529700000	0.384955522449830000000	0.000000000000000000000	0.000000000000000000000	0.000000000000000000000	0.117098728552988000000	0.000000000000000000000	0.000000000000000000000	0.016909129107643300000	0.000000000000000000000	0.052368502250961900000	0.010770783053745000000	0.000000000000000000000	0.009321075931772370000	0.000000000000000000000	0.023629498482899900000	0.000000000000000000000	0.000000000000000000000	0.000000000000000000000	0.012965510873975400000	0.015929832199446300000	0.000000000000000000000	0.006317544079891410000	0.114580715401594000000	0.000000000000000000000	0.000000000000000000000	0.000000000000000000000	0.034854042370484700000
TCGA-06-5856	UTU-like_wwox	0.082505698785809500000	0.077591108138698500000	0.264061358465261000000	0.099286507053269100000	0.081229352377258900000	0.459095978763971000000	0.000394484953629140000	0.004214051743923510000	0.007417222522283430000	0.036013158800154800000	0.000000000000000000000	0.215227964404340000000	0.000000000000000000000	0.005448929601044150000	0.001429025878586740000	0.000000000000000000000	0.068022007015185100000	0.012096757881409000000	0.070943286958629700000	0.000000000000000000000	0.000000000000000000000	0.526367764603171000000	0.000000000000000000000	0.001202620020185330000	0.035597343581996000000	0.000000000000000000000	0.000000000000000000000	0.015625382035462900000	0.000108295590112499000	0.001156858369817160000	0.002036205646518910000	0.009886476653161330000	0.000000000000000000000	0.059085243174553000000	0.000000000000000000000	0.001495861987124860000	0.000392301910082667000	0.000000000000000000000	0.018673673919820400000	0.003320850443504600000	0.019475635395026800000	0.000000000000000000000	0.000000000000000000000	0.144500587815796000000	0.000000000000000000000	0.000330148066659890000	0.009772325393362960000	0.000000000000000000000
TCGA-12-3653	UTU-like_wwox	0.080070843991726700000	0.116581633841629000000	0.231429588512464000000	0.118119403668646000000	0.072401292176597000000	0.339143450829971000000	0.001414991549550920000	0.002268540679053070000	0.000000000000000000000	0.055458508018542800000	0.000000000000000000000	0.182055343015725000000	0.000000000000000000000	0.029948511052536000000	0.020709828047782600000	0.000000000000000000000	0.056035554192913900000	0.017425957285588700000	0.061254407345458300000	0.000000000000000000000	0.037458271649923300000	0.385922244932165000000	0.000000000000000000000	0.005976213035354640000	0.136869106376398000000	0.000000000000000000000	0.000000000000000000000	0.007202522819007720000	0.000210166361345856000	0.000336942605934965000	0.000000000000000000000	0.008237160737550890000	0.000000000000000000000	0.027040379864692400000	0.000000000000000000000	0.004448202957562010000	0.003075996606680940000	0.000000000000000000000	0.008322868454204470000	0.002588248697911180000	0.009098016106370100000	0.000000000000000000000	0.005563615314499590000	0.057320394602751300000	0.000000000000000000000	0.000887637066572431000	0.020328942654757100000	0.000000000000000000000
TCGA-19-2620	UTU-like_wwox	0.024808351383969300000	0.098409768467339200000	0.257609980507418000000	0.094602413409912000000	0.010804663589242100000	0.453606645312928000000	0.006592073734462010000	0.006485053368941670000	0.015948729900444700000	0.042510600145310900000	0.000000000000000000000	0.096487218051862700000	0.000000000000000000000	0.018939986927568200000	0.000000000000000000000	0.000000000000000000000	0.008197224980124720000	0.083174927370064200000	0.121303235669544000000	0.000000000000000000000	0.000000000000000000000	0.454902542685080000000	0.000000000000000000000	0.000000000000000000000	0.000000000000000000000	0.116649506724056000000	0.003040325849951870000	0.025768574592588500000	0.001132557270163470000	0.001114170538171690000	0.002740086158956840000	0.007303572622661750000	0.000000000000000000000	0.016577074936405200000	0.000000000000000000000	0.003254001814251430000	0.000000000000000000000	0.000000000000000000000	0.001408331751186570000	0.014289944633935900000	0.020840613589269500000	0.000000000000000000000	0.000000000000000000000	0.078154948304121800000	0.000000000000000000000	0.000000000000000000000	0.000000000000000000000	0.020041075422238800000
TCGA-26-5134	UTU-like_wwox	0.108733538800332000000	0.063505899931492700000	0.267869736742892000000	0.072917595747090200000	0.000000000000000000000	0.426101994506104000000	0.000000000000000000000	0.003935421322023020000	0.001597876202929430000	0.051303818635856100000	0.000000000000000000000	0.055205888579909900000	0.000000000000000000000	0.024797224717174400000	0.035571595145191300000	0.000000000000000000000	0.059170473603517400000	0.000000000000000000000	0.008143909266972390000	0.296418182249344000000	0.002240801742166120000	0.453674998175852000000	0.000000000000000000000	0.000000000000000000000	0.007939810359064400000	0.000000000000000000000	0.000000000000000000000	0.000000000000000000000	0.000000000000000000000	0.000814002398777017000	0.000330504653937447000	0.010611679924156200000	0.000000000000000000000	0.011418783925163800000	0.000000000000000000000	0.005129057031285410000	0.007357627406873430000	0.000000000000000000000	0.012238818542883700000	0.000000000000000000000	0.001684485887607620000	0.061311125708912700000	0.000463487348381113000	0.093838119622339600000	0.000000000000000000000	0.000000000000000000000	0.001642270077144040000	0.000000000000000000000
TCGA-27-1835	UTU-like_wwox	0.049113480544551400000	0.046024070022944900000	0.273363970828231000000	0.068607353111333600000	0.000000000000000000000	0.337908567310013000000	0.000000000000000000000	0.011839446529158600000	0.007437100191165520000	0.000000000000000000000	0.000000000000000000000	0.278941255911987000000	0.000000000000000000000	0.027739988359375100000	0.063255466961221800000	0.000000000000000000000	0.111098471003420000000	0.000000000000000000000	0.045874196725305800000	0.012241688825610000000	0.002455434302498720000	0.359095561513824000000	0.000000000000000000000	0.003778003850505060000	0.072637388432502600000	0.000000000000000000000	0.000000000000000000000	0.003605997393425480000	0.000000000000000000000	0.001387088777605260000	0.000871317606586192000	0.000000000000000000000	0.000000000000000000000	0.032680268011999000000	0.000000000000000000000	0.003249968353624080000	0.007410899498384480000	0.000000000000000000000	0.013016101889426700000	0.000000000000000000000	0.005374540380972520000	0.001434214779138510000	0.000287674373692622000	0.042071005788738100000	0.000000000000000000000	0.000442624300880851000	0.008510068953066100000	0.000000000000000000000
TCGA-27-2519	UTU-like_wwox	0.203794972231499000000	0.091437433916043000000	0.257429370056958000000	0.118212644757826000000	0.069570276871888700000	0.572792466482997000000	0.000000000000000000000	0.030354037504942700000	0.005554697512075980000	0.040946203753173700000	0.000000000000000000000	0.125307596907788000000	0.000000000000000000000	0.012372922877469100000	0.017292768683144400000	0.000000000000000000000	0.009348974867009550000	0.023877198378891400000	0.136835757467902000000	0.000000000000000000000	0.016087203956889100000	0.530496956177560000000	0.000000000000000000000	0.000000000000000000000	0.000000000000000000000	0.041541643481167600000	0.000000000000000000000	0.009984038431986440000	0.000000000000000000000	0.010040484098068200000	0.001837378372827540000	0.013544152325470900000	0.000000000000000000000	0.041449146062197200000	0.000000000000000000000	0.004092705472134430000	0.005720088108424100000	0.000000000000000000000	0.003092446382797120000	0.007898080464275640000	0.045262421734830700000	0.000000000000000000000	0.005321312378467700000	0.175477356239908000000	0.000000000000000000000	0.000000000000000000000	0.000000000000000000000	0.013741111399508600000
TCGA-76-4932	UTU-like_wwox	0.103145923138414000000	0.095022727790294100000	0.237804300958363000000	0.095995984289666300000	0.020791885858773200000	0.450235459943792000000	0.000000000000000000000	0.012965617416705700000	0.006969055277279140000	0.032670842150960100000	0.000000000000000000000	0.193995132904313000000	0.000000000000000000000	0.007996789380793740000	0.020088916496234100000	0.000000000000000000000	0.062518365529714000000	0.014001869433199700000	0.061714886541363100000	0.000000000000000000000	0.000000000000000000000	0.556586790360414000000	0.000000000000000000000	0.008266156462722230000	0.000000000000000000000	0.015898601487783100000	0.000119856567757867000	0.006207119990760860000	0.000000000000000000000	0.001554794239811220000	0.000835706210803234000	0.003917780044986120000	0.000000000000000000000	0.023263258932999700000	0.000000000000000000000	0.000958948707696841000	0.002408996860585230000	0.000000000000000000000	0.007496996979316130000	0.001679058176842210000	0.007400646419003610000	0.000000000000000000000	0.000000000000000000000	0.066744059136927500000	0.000000000000000000000	0.000991250323109119000	0.000000000000000000000	0.001906508052783470000
[truncated: 64 more columns]
